# Supplementary material for: Coupled microbiome analyses highlights relative functional roles of bacteria in a bivalve hatchery
Source: Environ Microbiome. 2021 Mar 31;16:7. doi: 10.1186/s40793-021-00376-z (PMC8066469; doi:10.1186/s40793-021-00376-z)
Supplement: Supplementary file 3 — Additional file 3. Counts of reads in each sequencing library assigned to each taxonomic Class (including reads assigned to descendants of each class). [file 40793_2021_376_MOESM3_ESM.txt]

#Datasets	Library_Geoduck_MG_1_S3_L002_R1	Library_Geoduck_MG_2_S4_L002_R1	Library_Geoduck_MG_5_S6_L002_R1	Library_Geoduck_MG_3_S1_L002_R1	Library_Geoduck_MG_6_S5_L002_R1	Library_Geoduck_MG_7_S2_L002_R1
root;cellular organisms;Bacteria;FCB group;Bacteroidetes/Chlorobi group;Bacteroidetes;Bacteroidia;	0.0	0.0	0.0	36336.0	0.0	0.0
root;cellular organisms;Bacteria;FCB group;Bacteroidetes/Chlorobi group;Bacteroidetes;Cytophagia;	467555.0	1032802.0	1881963.0	1157035.0	723838.0	1199719.0
root;cellular organisms;Bacteria;FCB group;Bacteroidetes/Chlorobi group;Bacteroidetes;Flavobacteriia;	5981452.0	3369833.0	3534924.0	4999852.0	6636729.0	5452670.0
root;cellular organisms;Bacteria;FCB group;Bacteroidetes/Chlorobi group;Bacteroidetes;Saprospiria;	0.0	0.0	0.0	28755.0	0.0	0.0
root;cellular organisms;Bacteria;FCB group;Bacteroidetes/Chlorobi group;Bacteroidetes;Sphingobacteriia;	0.0	0.0	0.0	27900.0	0.0	0.0
root;cellular organisms;Bacteria;Nitrospinae/Tectomicrobia group;Nitrospinae;Nitrospinia;	0.0	0.0	0.0	0.0	0.0	101498.0
root;cellular organisms;Bacteria;Proteobacteria;Alphaproteobacteria;	2.2723052E7	1.9211136E7	1.7057226E7	6032798.0	2.0984024E7	2.1177952E7
root;cellular organisms;Bacteria;Proteobacteria;Betaproteobacteria;	1531667.0	1806017.0	1361823.0	842277.0	1853838.0	2737949.0
root;cellular organisms;Bacteria;Proteobacteria;delta/epsilon subdivisions;Deltaproteobacteria;	1935417.0	2597510.0	3685248.0	394644.0	2123335.0	3335999.0
root;cellular organisms;Bacteria;Proteobacteria;delta/epsilon subdivisions;Epsilonproteobacteria;	45327.0	42175.0	44827.0	0.0	56002.0	56049.0
root;cellular organisms;Bacteria;Proteobacteria;Gammaproteobacteria;	1.6311882E7	1.0286463E7	8487544.0	3995287.0	2.2522914E7	2.083264E7
root;cellular organisms;Bacteria;Proteobacteria;Oligoflexia;	286298.0	319440.0	83243.0	109239.0	255395.0	243599.0
root;cellular organisms;Bacteria;PVC group;Planctomycetes;Planctomycetia;	63142.0	0.0	0.0	69037.0	0.0	0.0
root;cellular organisms;Bacteria;PVC group;Verrucomicrobia;Opitutae;	114982.0	54026.0	0.0	25296.0	0.0	56433.0
root;cellular organisms;Bacteria;PVC group;Verrucomicrobia;Verrucomicrobiae;	144112.0	77296.0	0.0	0.0	0.0	0.0
root;cellular organisms;Bacteria;Terrabacteria group;Actinobacteria <actinobacteria>;Acidimicrobiia;	350301.0	495932.0	489950.0	61911.0	287315.0	448868.0
root;cellular organisms;Bacteria;Terrabacteria group;Actinobacteria <actinobacteria>;Actinobacteria;	551588.0	695723.0	755279.0	1137900.0	541732.0	776784.0
root;cellular organisms;Bacteria;Terrabacteria group;Firmicutes;Bacilli;	0.0	0.0	0.0	303089.0	0.0	0.0
root;cellular organisms;Archaea;Euryarchaeota;Diaforarchaea group;Candidatus Poseidoniia;	505286.0	4910617.0	5960618.0	2557963.0	979282.0	3218202.0
root;cellular organisms;Eukaryota;Alveolata;Ciliophora;Intramacronucleata;Oligohymenophorea;	0.0	0.0	0.0	43374.0	0.0	0.0
root;cellular organisms;Eukaryota;Alveolata;Ciliophora;Intramacronucleata;Spirotrichea;	0.0	0.0	0.0	46476.0	0.0	0.0
root;cellular organisms;Eukaryota;Haptista;Haptophyta;	848172.0	231657.0	0.0	41395.0	0.0	0.0
root;cellular organisms;Eukaryota;Opisthokonta;Metazoa;Eumetazoa;Bilateria;Deuterostomia;Chordata;Craniata;Vertebrata;Gnathostomata;Teleostomi;Euteleostomi;Sarcopterygii;Dipnotetrapodomorpha;Tetrapoda;Amniota;Mammalia;	0.0	0.0	0.0	105836.0	0.0	0.0
root;cellular organisms;Eukaryota;Opisthokonta;Metazoa;Eumetazoa;Bilateria;Protostomia;Lophotrochozoa;Mollusca;Bivalvia;	0.0	510210.0	0.0	4889604.0	0.0	0.0
root;cellular organisms;Eukaryota;Stramenopiles;Eustigmatophyceae;	139503.0	0.0	0.0	104525.0	0.0	0.0
root;cellular organisms;Eukaryota;Viridiplantae;Chlorophyta;Mamiellophyceae;	61399.0	58643.0	0.0	0.0	0.0	0.0
