# Supplementary material for: Coupled microbiome analyses highlights relative functional roles of bacteria in a bivalve hatchery
Source: Environ Microbiome. 2021 Mar 31;16:7. doi: 10.1186/s40793-021-00376-z (PMC8066469; doi:10.1186/s40793-021-00376-z)
Supplement: Supplementary file 4 — Additional file 4. Counts of reads in each sequencing library assigned to each Gene Ontology term. [file 40793_2021_376_MOESM4_ESM.txt]

#Datasets	Library_Geoduck_MG_1_S3_L002_R1	Library_Geoduck_MG_2_S4_L002_R1	Library_Geoduck_MG_5_S6_L002_R1	Library_Geoduck_MG_3_S1_L002_R1	Library_Geoduck_MG_6_S5_L002_R1	Library_Geoduck_MG_7_S2_L002_R1
InterPro2GO;GO:0008150 biological_process;	1.8510584E7	1.7040476E7	1.5231443E7	6335895.0	1.8505974E7	2.2122026E7
InterPro2GO;GO:0008150 biological_process;GO:0071973 bacterial-type flagellum-dependent cell motility;	60583.0	48734.0	42234.0	19573.0	67380.0	79359.0
InterPro2GO;GO:0008150 biological_process;GO:0007155 cell adhesion;	14012.0	12486.0	10997.0	6916.0	12073.0	13281.0
InterPro2GO;GO:0008150 biological_process;GO:0045454 cell redox homeostasis;	64409.0	66866.0	59245.0	16976.0	62099.0	80846.0
InterPro2GO;GO:0008150 biological_process;GO:0071840 cellular component organization or biogenesis;	709667.0	657623.0	598625.0	236492.0	708747.0	843512.0
InterPro2GO;GO:0008150 biological_process;GO:0006259 DNA metabolic process;	889889.0	808732.0	726239.0	352894.0	914870.0	1091862.0
InterPro2GO;GO:0008150 biological_process;GO:0016226 iron-sulfur cluster assembly;	56136.0	55108.0	50713.0	18996.0	52059.0	63372.0
InterPro2GO;GO:0008150 biological_process;GO:0008152 metabolic process;	1.2647715E7	1.1784984E7	1.0576668E7	4142112.0	1.257989E7	1.5096684E7
InterPro2GO;GO:0008150 biological_process;GO:0009405 pathogenesis;	20137.0	16943.0	13640.0	9297.0	21239.0	24802.0
InterPro2GO;GO:0008150 biological_process;GO:0006457 protein folding;	131272.0	117802.0	102634.0	50776.0	138013.0	155722.0
InterPro2GO;GO:0008150 biological_process;GO:0009372 quorum sensing;	2049.0	1670.0	1527.0	2594.0	2609.0	1816.0
InterPro2GO;GO:0008150 biological_process;GO:0019222 regulation of metabolic process;	554149.0	494058.0	425905.0	207417.0	566653.0	658710.0
InterPro2GO;GO:0008150 biological_process;GO:0006808 regulation of nitrogen utilization;	22360.0	18495.0	15091.0	6936.0	30417.0	33766.0
InterPro2GO;GO:0008150 biological_process;GO:0009628 response to abiotic stimulus;	45928.0	40499.0	35101.0	15225.0	45610.0	52595.0
InterPro2GO;GO:0008150 biological_process;GO:0009607 response to biotic stimulus;	6447.0	5746.0	4653.0	3840.0	6133.0	7776.0
InterPro2GO;GO:0008150 biological_process;GO:0042221 response to chemical;	38108.0	34786.0	32487.0	20339.0	46589.0	51528.0
InterPro2GO;GO:0008150 biological_process;GO:0006950 response to stress;	645733.0	593738.0	534580.0	248031.0	665692.0	789061.0
InterPro2GO;GO:0008150 biological_process;GO:0016070 RNA metabolic process;	1557971.0	1474678.0	1317323.0	526407.0	1593876.0	1936708.0
InterPro2GO;GO:0008150 biological_process;GO:0007165 signal transduction;	181934.0	170808.0	160680.0	79071.0	178276.0	204139.0
InterPro2GO;GO:0008150 biological_process;GO:0043934 sporulation;	5508.0	3363.0	3724.0	1567.0	3229.0	4346.0
InterPro2GO;GO:0008150 biological_process;GO:0006810 transport;	2806103.0	2489595.0	2183214.0	1001566.0	2869633.0	3394578.0
InterPro2GO;GO:0008150 biological_process;GO:0046718 viral entry into host cell;	229.0	354.0	404.0	256.0	219.0	436.0
InterPro2GO;GO:0008150 biological_process;GO:0016032 viral process;	167768.0	155406.0	152950.0	79241.0	144082.0	170755.0
InterPro2GO;GO:0005575 cellular_component;	7432239.0	6804387.0	6113741.0	2680320.0	7214707.0	8662898.0
InterPro2GO;GO:0005575 cellular_component;GO:0009288 bacterial-type flagellum;	16093.0	10812.0	9749.0	4481.0	14855.0	16564.0
InterPro2GO;GO:0005575 cellular_component;GO:1902494 catalytic complex;	709058.0	683212.0	627491.0	223051.0	675350.0	809217.0
InterPro2GO;GO:0005575 cellular_component;GO:0005618 cell wall;	5302.0	3697.0	3113.0	3252.0	5028.0	5781.0
InterPro2GO;GO:0005575 cellular_component;GO:0005694 chromosome;	49051.0	44166.0	40486.0	19054.0	53721.0	61050.0
InterPro2GO;GO:0005575 cellular_component;GO:0009346 citrate lyase complex;	160.0	145.0	150.0	345.0	130.0	154.0
InterPro2GO;GO:0005575 cellular_component;GO:0005737 cytoplasm;	747666.0	703870.0	620204.0	230468.0	757789.0	918327.0
InterPro2GO;GO:0005575 cellular_component;GO:0005576 extracellular region;	30334.0	27844.0	24210.0	13630.0	25883.0	35764.0
InterPro2GO;GO:0005575 cellular_component;GO:0005727 extrachromosomal circular DNA;	283.0	35.0	47.0	119.0	349.0	95.0
InterPro2GO;GO:0005575 cellular_component;GO:0019898 extrinsic component of membrane;	6574.0	6602.0	5808.0	1852.0	4466.0	5087.0
InterPro2GO;GO:0005575 cellular_component;GO:0031224 intrinsic component of membrane;	2051281.0	1875238.0	1716878.0	865174.0	2015450.0	2415182.0
InterPro2GO;GO:0005575 cellular_component;GO:0016020 membrane;	1998252.0	1802431.0	1603479.0	695540.0	2015932.0	2401884.0
InterPro2GO;GO:0005575 cellular_component;GO:0098796 membrane protein complex;	546231.0	436935.0	357465.0	172522.0	447440.0	528538.0
InterPro2GO;GO:0005575 cellular_component;GO:0005874 microtubule;	17737.0	9689.0	7735.0	8306.0	8826.0	10135.0
InterPro2GO;GO:0005575 cellular_component;GO:0005634 nucleus;	39974.0	29041.0	20395.0	23106.0	33195.0	29598.0
InterPro2GO;GO:0005575 cellular_component;GO:0042597 periplasmic space;	65519.0	57503.0	47708.0	23680.0	75916.0	89293.0
InterPro2GO;GO:0005575 cellular_component;GO:0005839 proteasome core complex;	44177.0	50974.0	44240.0	9215.0	36150.0	58155.0
InterPro2GO;GO:0005575 cellular_component;GO:0005840 ribosome;	899867.0	845477.0	755239.0	258969.0	813748.0	1004200.0
InterPro2GO;GO:0005575 cellular_component;GO:0048500 signal recognition particle;	24331.0	28292.0	29245.0	10337.0	26386.0	33260.0
InterPro2GO;GO:0005575 cellular_component;GO:0009579 thylakoid;	29424.0	12416.0	4712.0	6950.0	6434.0	5984.0
InterPro2GO;GO:0005575 cellular_component;GO:0019012 virion;	795.0	1067.0	1145.0	2044.0	834.0	1056.0
InterPro2GO;GO:0003674 molecular_function;	1.960112E7	1.8184032E7	1.6311048E7	6739635.0	1.9792968E7	2.3745548E7
InterPro2GO;GO:0003674 molecular_function;GO:0016209 antioxidant activity;	51564.0	55265.0	51246.0	19235.0	53766.0	66723.0
InterPro2GO;GO:0003674 molecular_function;GO:0030246 carbohydrate binding;	13290.0	9998.0	8605.0	4832.0	16419.0	14854.0
InterPro2GO;GO:0003674 molecular_function;GO:0003824 catalytic activity;	1.442065E7	1.3449384E7	1.2074104E7	4889471.0	1.4696126E7	1.765668E7
InterPro2GO;GO:0003674 molecular_function;GO:0050662 coenzyme binding;	811480.0	768110.0	682323.0	228668.0	831847.0	980528.0
InterPro2GO;GO:0003674 molecular_function;GO:0003700 DNA-binding transcription factor activity;	232032.0	197128.0	162569.0	86274.0	252595.0	285776.0
InterPro2GO;GO:0003674 molecular_function;GO:0043167 ion binding;	4109947.0	3807723.0	3377063.0	1342093.0	4205735.0	5053709.0
InterPro2GO;GO:0003674 molecular_function;GO:0051536 iron-sulfur cluster binding;	329308.0	308446.0	281017.0	98587.0	320655.0	401825.0
InterPro2GO;GO:0003674 molecular_function;GO:0003676 nucleic acid binding;	1954248.0	1829914.0	1648291.0	734613.0	1927904.0	2352508.0
InterPro2GO;GO:0003674 molecular_function;GO:0000166 nucleotide binding;	3208914.0	2979406.0	2660454.0	1048722.0	3287291.0	3912281.0
InterPro2GO;GO:0003674 molecular_function;GO:0004601 peroxidase activity;	63683.0	60445.0	55122.0	23682.0	61626.0	74251.0
InterPro2GO;GO:0003674 molecular_function;GO:0005515 protein binding;	236151.0	209823.0	188125.0	88917.0	226863.0	256118.0
InterPro2GO;GO:0003674 molecular_function;GO:0030170 pyridoxal phosphate binding;	246936.0	220203.0	195123.0	86861.0	273964.0	320632.0
InterPro2GO;GO:0003674 molecular_function;GO:0038023 signaling receptor activity;	144210.0	146100.0	141295.0	58400.0	136025.0	162978.0
InterPro2GO;GO:0003674 molecular_function;GO:0003735 structural constituent of ribosome;	997366.0	937713.0	841251.0	286108.0	898529.0	1098825.0
InterPro2GO;GO:0003674 molecular_function;GO:0046906 tetrapyrrole binding;	714696.0	666402.0	644577.0	369553.0	692152.0	829445.0
InterPro2GO;GO:0003674 molecular_function;GO:0005215 transporter activity;	2111878.0	1896274.0	1748592.0	900987.0	2158025.0	2531057.0
InterPro2GO;GO:0003674 molecular_function;GO:0019842 vitamin binding;	212835.0	202281.0	176953.0	62852.0	208309.0	252080.0
