# Supplementary material for: Coupled microbiome analyses highlights relative functional roles of bacteria in a bivalve hatchery
Source: Environ Microbiome. 2021 Mar 31;16:7. doi: 10.1186/s40793-021-00376-z (PMC8066469; doi:10.1186/s40793-021-00376-z)
Supplement: Supplementary file 6 — Additional file 6. Proteins identified in the metaproteomics dataset. Protein names derived from the metagenome are listed in the first column followed by columns of spectral counts for each mass spectrometry run. The last 3 columns contain protein length, a Uniprot annotation resulting from a BLASTp and the corresponding e-value for the BLASTp result. [file 40793_2021_376_MOESM6_ESM.csv]

protein	X2018_MARCH_5_UWPRQE_HATCHMICRO_01_NUMSPECSTOT	X2018_MARCH_5_UWPRQE_HATCHMICRO_03_NUMSPECSTOT	X2018_MARCH_5_UWPRQE_HATCHMICRO_04_NUMSPECSTOT	X2018_MARCH_5_UWPRQE_HATCHMICRO_05_NUMSPECSTOT	X2018_MARCH_5_UWPRQE_HATCHMICRO_06_NUMSPECSTOT	X2018_MARCH_5_UWPRQE_HATCHMICRO_07_NUMSPECSTOT	X2018_MARCH_5_UWPRQE_HATCHMICRO_08_NUMSPECSTOT	X2018_MARCH_5_UWPRQE_HATCHMICRO_09_NUMSPECSTOT	X2018_MARCH_5_UWPRQE_HATCHMICRO_10_NUMSPECSTOT	X2018_MARCH_5_UWPRQE_HATCHMICRO_11_NUMSPECSTOT	X2018_MARCH_5_UWPRQE_HATCHMICRO_12_NUMSPECSTOT	X2018_MARCH_5_UWPRQE_HATCHMICRO_13_NUMSPECSTOT	X2018_MARCH_5_UWPRQE_HATCHMICRO_14_NUMSPECSTOT	X2018_MARCH_5_UWPRQE_HATCHMICRO_15_NUMSPECSTOT	X2018_MARCH_5_UWPRQE_HATCHMICRO_16_NUMSPECSTOT	X2018_MARCH_5_UWPRQE_HATCHMICRO_17_NUMSPECSTOT	X2018_MARCH_5_UWPRQE_HATCHMICRO_18_NUMSPECSTOT	X2018_MARCH_5_UWPRQE_HATCHMICRO_19_NUMSPECSTOT	X2018_MARCH_5_UWPRQE_HATCHMICRO_20_NUMSPECSTOT	X2018_MARCH_5_UWPRQE_HATCHMICRO_21_NUMSPECSTOT	X2018_MARCH_5_UWPRQE_HATCHMICRO_22_NUMSPECSTOT	X2018_MARCH_5_UWPRQE_HATCHMICRO_23_NUMSPECSTOT	X2018_MARCH_5_UWPRQE_HATCHMICRO_24_NUMSPECSTOT	X2018_MARCH_5_UWPRQE_HATCHMICRO_25_NUMSPECSTOT	X2018_MARCH_5_UWPRQE_HATCHMICRO_26_NUMSPECSTOT	X2018_MARCH_5_UWPRQE_HATCHMICRO_27_NUMSPECSTOT	X2018_MARCH_5_UWPRQE_HATCHMICRO_28_NUMSPECSTOT	X2018_MARCH_5_UWPRQE_HATCHMICRO_29_NUMSPECSTOT	X2018_MARCH_5_UWPRQE_HATCHMICRO_30_NUMSPECSTOT	X2018_MARCH_5_UWPRQE_HATCHMICRO_31_NUMSPECSTOT	X2018_MARCH_5_UWPRQE_HATCHMICRO_32_NUMSPECSTOT	X2018_MARCH_5_UWPRQE_HATCHMICRO_33_NUMSPECSTOT	X2018_MARCH_5_UWPRQE_HATCHMICRO_34_NUMSPECSTOT	X2018_MARCH_5_UWPRQE_HATCHMICRO_35_NUMSPECSTOT	X2018_MARCH_5_UWPRQE_HATCHMICRO_36_NUMSPECSTOT	X2018_MARCH_5_UWPRQE_HATCHMICRO_37_NUMSPECSTOT	X2018_MARCH_5_UWPRQE_HATCHMICRO_38_NUMSPECSTOT	X2018_MARCH_5_UWPRQE_HATCHMICRO_39_NUMSPECSTOT	X2018_MARCH_5_UWPRQE_HATCHMICRO_40_NUMSPECSTOT	X2018_MARCH_5_UWPRQE_HATCHMICRO_41_NUMSPECSTOT	X2018_MARCH_5_UWPRQE_HATCHMICRO_42_NUMSPECSTOT	X2018_MARCH_5_UWPRQE_HATCHMICRO_43_NUMSPECSTOT	X2018_MARCH_5_UWPRQE_HATCHMICRO_44_NUMSPECSTOT	X2018_MARCH_5_UWPRQE_HATCHMICRO_45_NUMSPECSTOT	X2018_MARCH_5_UWPRQE_HATCHMICRO_46_NUMSPECSTOT	X2018_MARCH_5_UWPRQE_HATCHMICRO_47_NUMSPECSTOT	X2018_MARCH_5_UWPRQE_HATCHMICRO_48_NUMSPECSTOT	X2018_MARCH_5_UWPRQE_HATCHMICRO_49_NUMSPECSTOT	protein length
gene_1000599|GeneMark.hmm|201_aa|-|2|604	0	7	5	8	5	0	8	3	10	7	2	7	3	7	8	5	0	9	5	6	5	1	6	8	8	7	5	0	6	0	7	8	8	0	5	6	4	5	2	5	6	0	6	2	7	9	6	4	201
gene_1003007|GeneMark.hmm|64_aa|-|13820|14014	0	4	0	1	2	0	2	1	1	1	2	1	1	2	3	1	2	3	1	1	2	0	2	2	3	2	1	0	1	0	3	1	1	0	1	1	0	2	1	2	3	0	2	0	1	4	1	0	64
gene_1003692|GeneMark.hmm|257_aa|-|2890|3663	0	4	1	1	0	2	1	1	1	1	0	0	2	1	0	1	1	1	1	1	0	1	1	1	2	2	1	0	1	1	1	1	1	2	1	2	1	1	0	1	1	0	1	1	2	2	1	2	257
gene_1007784|GeneMark.hmm|700_aa|-|2|2101	0	1	0	0	0	0	2	0	0	0	0	0	0	0	0	0	0	1	0	0	0	0	0	0	1	0	0	0	0	0	0	0	0	0	0	0	0	0	0	0	0	0	0	0	0	0	0	0	700
gene_1008876|GeneMark.hmm|424_aa|+|4112|5386	0	1	0	1	0	0	2	1	1	1	1	1	0	1	2	0	2	2	1	1	1	0	2	1	0	1	1	0	0	0	0	0	0	0	0	1	0	2	2	1	1	0	1	0	1	1	2	1	424
gene_1008951|GeneMark.hmm|93_aa|+|2|283	0	3	0	2	0	0	2	0	0	0	0	1	0	0	1	0	0	0	0	0	0	0	1	0	3	1	0	0	0	0	0	1	1	0	0	0	0	0	0	0	0	0	0	0	0	1	0	0	93
gene_1011887|GeneMark.hmm|79_aa|-|16665|16904	0	0	0	0	0	0	0	0	0	0	0	0	0	0	1	0	0	2	1	1	1	0	2	1	1	1	1	0	1	0	2	0	1	0	1	1	1	2	1	1	3	0	1	0	1	2	1	1	79
gene_1016445|GeneMark.hmm|156_aa|-|3|470	0	2	1	3	0	0	0	0	0	2	0	0	0	0	0	0	0	2	2	0	0	0	1	0	2	1	0	0	0	0	0	4	3	0	0	0	1	1	0	0	1	0	0	0	0	2	2	0	156
gene_101716|GeneMark.hmm|358_aa|+|957|2033	0	1	0	1	2	0	2	0	3	0	0	1	0	1	2	1	0	2	2	0	2	0	1	0	2	0	0	0	1	0	1	4	1	0	1	1	1	3	1	2	1	0	2	0	2	3	2	0	358
gene_1019316|GeneMark.hmm|59_aa|-|3|179	0	1	1	1	1	0	1	1	1	1	0	1	0	1	0	0	0	1	0	0	1	1	1	1	1	0	0	0	1	0	1	1	1	1	0	0	1	1	0	0	1	0	1	1	0	2	1	1	59
gene_1019772|GeneMark.hmm|70_aa|+|5402|5614	0	0	0	0	0	0	1	0	0	0	0	0	0	0	0	0	0	1	0	0	0	0	0	0	1	0	0	0	0	0	0	0	0	0	0	0	0	0	0	0	0	0	0	0	0	1	0	0	70
gene_1020025|GeneMark.hmm|484_aa|+|3|1457	0	1	1	3	1	0	1	1	1	1	1	0	1	0	0	1	1	1	1	0	0	1	1	1	1	1	0	0	2	0	1	4	2	0	1	2	1	0	0	0	1	0	2	1	1	2	1	1	484
gene_1020026|GeneMark.hmm|334_aa|+|1360|2364	0	0	1	1	3	0	0	0	0	0	0	0	0	0	0	0	0	1	0	0	0	0	0	0	1	0	0	0	0	0	2	0	0	0	0	0	0	0	0	0	0	0	1	0	0	1	0	0	334
gene_1020826|GeneMark.hmm|192_aa|-|144|722	0	0	0	0	0	0	0	0	0	1	0	0	0	0	1	0	0	0	0	0	1	0	1	1	0	1	0	1	0	0	0	0	0	0	0	0	0	1	0	0	0	1	0	0	0	0	0	0	192
gene_1022062|GeneMark.hmm|1269_aa|-|21834|25643	0	1	0	0	0	0	1	0	0	1	0	0	0	0	0	0	0	0	0	0	0	0	0	0	1	0	0	0	0	0	1	0	0	0	0	0	0	0	0	0	0	1	1	0	0	1	2	0	1269
gene_1025552|GeneMark.hmm|332_aa|+|9226|10224	0	3	1	3	0	0	3	0	4	2	0	0	0	1	2	0	1	2	0	0	0	0	4	4	2	3	0	0	0	0	0	2	2	0	0	0	0	1	0	0	2	0	0	0	5	2	3	0	332
gene_1027132|GeneMark.hmm|463_aa|+|376|1767	0	1	0	0	0	0	0	0	0	0	0	0	0	0	0	0	0	0	0	0	0	0	0	0	1	0	0	0	0	0	0	1	0	0	0	0	0	0	0	0	0	0	0	0	0	0	0	0	463
gene_1027983|GeneMark.hmm|418_aa|-|179|1435	0	3	0	2	0	0	3	1	1	1	0	0	0	0	1	1	0	1	0	0	1	0	3	3	1	3	1	0	0	0	0	2	2	0	0	1	0	2	0	0	4	0	2	0	4	2	2	0	418
gene_1028489|GeneMark.hmm|665_aa|+|8926|10923	1	1	3	2	4	2	2	2	1	1	1	3	0	0	1	1	1	3	2	1	0	1	1	1	2	2	1	1	1	1	2	3	2	1	1	2	1	1	1	0	1	1	3	1	0	1	1	1	665
gene_1029466|GeneMark.hmm|318_aa|-|755|1711	0	2	0	4	0	0	0	0	1	0	0	0	0	0	1	0	0	0	0	0	0	0	0	0	2	3	0	0	0	0	0	4	3	0	0	0	1	2	0	0	1	0	0	0	2	3	2	0	318
gene_1029975|GeneMark.hmm|68_aa|-|40|246	0	3	0	0	0	0	2	0	0	0	0	0	0	0	2	1	0	3	1	0	0	0	0	0	2	1	0	0	1	0	0	1	1	0	0	1	0	1	0	0	0	0	1	0	1	3	0	0	68
gene_1033555|GeneMark.hmm|679_aa|-|67|2106	0	0	0	3	1	0	0	1	0	0	0	1	0	0	0	1	0	0	0	1	0	0	0	1	2	0	0	0	2	0	1	3	2	0	0	1	1	0	0	0	1	0	1	0	0	0	0	0	679
gene_1035008|GeneMark.hmm|177_aa|+|2218|2751	0	8	6	8	14	3	15	11	0	7	0	0	1	0	0	0	0	14	9	1	0	2	0	0	8	7	0	0	13	1	12	7	8	1	1	9	9	1	0	1	12	1	13	1	1	7	6	0	177
gene_1035274|GeneMark.hmm|132_aa|-|2|397	0	0	0	0	0	0	1	0	0	1	0	0	0	0	0	0	0	0	0	0	0	0	0	0	1	0	0	0	1	0	0	0	1	0	0	0	1	1	0	0	1	0	1	0	1	2	0	0	132
gene_1036236|GeneMark.hmm|393_aa|+|497|1678	0	0	1	1	2	0	2	1	0	0	0	0	0	0	0	0	0	1	1	0	0	0	0	0	0	0	0	0	1	0	0	0	2	0	0	0	2	0	0	0	1	0	0	0	0	1	0	0	393
gene_1036591|GeneMark.hmm|150_aa|+|7335|7787	0	0	0	0	0	0	0	0	0	0	0	0	0	0	3	0	0	0	0	0	0	0	0	0	0	0	0	0	0	0	0	0	0	0	0	0	0	1	0	0	0	0	0	0	0	0	0	0	150
gene_103732|GeneMark.hmm|367_aa|-|2046|3149	0	1	0	1	0	0	1	0	2	1	0	0	0	1	1	0	1	2	1	0	0	1	1	2	3	1	1	0	0	0	0	1	1	0	1	0	0	0	1	1	3	0	0	0	2	3	2	0	367
gene_1038236|GeneMark.hmm|1070_aa|-|1228|4440	0	0	0	0	0	0	0	0	0	0	0	0	0	0	0	0	0	1	0	0	0	0	0	0	0	0	0	0	0	0	1	0	0	0	0	0	0	0	0	0	0	0	0	0	0	0	0	0	1070
gene_1038236|GeneMark.hmm|1070_aa|-|1228|4440	0	0	0	0	0	0	0	0	0	0	0	0	0	0	0	0	0	1	0	0	0	0	0	0	0	0	0	0	0	0	1	0	0	0	0	0	0	0	0	0	0	0	0	0	0	0	0	0	1070
gene_1039045|GeneMark.hmm|265_aa|-|36|833	0	9	3	4	6	0	5	3	2	4	0	4	0	2	4	3	2	6	7	5	3	1	3	4	9	6	2	0	4	0	6	5	7	1	3	3	7	3	2	2	5	1	6	2	5	10	7	2	265
gene_1039565|GeneMark.hmm|159_aa|-|1|477	1	2	1	7	1	1	3	2	1	1	3	1	0	1	1	3	3	2	1	2	1	1	1	1	0	2	2	1	2	2	1	7	5	2	2	1	2	2	4	1	3	3	1	2	2	1	2	2	159
gene_1040752|GeneMark.hmm|196_aa|-|56266|56856	0	0	0	0	0	0	0	0	0	0	0	0	0	0	5	0	0	0	0	0	0	0	2	0	0	0	0	0	0	0	0	0	0	0	0	0	0	4	0	0	0	0	0	0	0	0	0	0	196
gene_1040900|GeneMark.hmm|68_aa|-|1|204	0	1	1	0	1	0	2	0	2	0	0	1	0	1	2	2	1	1	1	0	0	0	1	1	1	1	1	0	1	0	1	1	1	0	1	1	0	1	0	0	0	0	0	1	0	0	1	1	68
gene_104206|GeneMark.hmm|587_aa|-|185|1948	0	0	0	0	0	0	0	0	0	0	0	0	0	0	1	0	0	0	0	0	0	0	0	0	0	0	0	1	0	0	0	1	0	0	0	0	0	1	0	0	0	1	0	0	0	0	0	0	587
gene_1042944|GeneMark.hmm|399_aa|+|88|1287	3	1	2	1	1	0	1	1	2	3	1	2	2	2	2	1	0	2	2	2	1	2	3	3	3	4	1	1	2	0	2	2	2	0	2	1	2	3	1	1	2	1	1	2	2	2	3	2	399
gene_1043114|GeneMark.hmm|76_aa|-|967|1197	0	0	0	0	1	0	2	0	0	0	0	0	0	0	0	0	0	0	0	0	0	0	0	0	0	1	0	0	0	0	0	0	0	0	0	0	0	0	0	0	1	0	0	0	0	1	0	0	76
gene_1045161|GeneMark.hmm|394_aa|-|3299|4483	3	2	1	2	1	0	2	1	1	2	1	1	1	1	2	0	0	2	1	1	0	1	2	2	4	2	1	1	1	0	1	2	1	0	2	1	1	2	1	1	2	1	1	1	2	3	2	1	394
gene_1046766|GeneMark.hmm|228_aa|-|174|860	0	1	0	1	0	0	0	0	0	1	0	0	0	0	0	0	0	0	0	0	0	0	0	0	1	1	0	0	0	0	0	1	0	0	0	0	0	0	0	0	0	0	0	0	0	2	1	0	228
gene_104838|GeneMark.hmm|215_aa|+|3|650	0	6	4	7	3	0	8	3	8	8	2	6	2	7	7	3	1	6	5	7	3	1	5	7	8	8	3	0	5	0	5	6	7	0	4	3	3	4	2	4	6	0	4	2	4	7	7	4	215
gene_1057507|GeneMark.hmm|465_aa|-|317|1714	1	0	0	1	0	0	0	0	0	0	0	0	0	0	0	0	0	0	0	0	0	0	0	0	0	0	0	3	0	0	0	0	2	0	0	0	0	0	0	0	0	1	0	0	0	0	0	0	465
gene_1057690|GeneMark.hmm|419_aa|-|6790|8049	0	4	2	0	1	0	1	0	3	0	0	0	0	0	1	0	0	0	2	1	1	0	0	3	3	0	0	0	0	0	0	2	0	0	0	1	1	2	0	0	1	0	1	0	0	3	1	0	419
gene_1059590|GeneMark.hmm|169_aa|+|1|510	0	0	2	1	2	0	1	1	0	0	0	0	0	0	0	0	0	0	0	0	0	0	0	0	0	0	0	0	0	0	2	0	3	0	0	0	6	0	0	0	1	0	1	0	0	0	0	0	169
gene_1060384|GeneMark.hmm|601_aa|-|1|1803	1	0	0	0	0	0	0	0	0	0	0	0	0	0	0	0	0	0	0	0	0	0	0	0	0	0	0	2	0	0	0	0	0	0	0	0	1	0	0	0	0	1	0	0	0	0	0	0	601
gene_1060384|GeneMark.hmm|601_aa|-|1|1803	1	0	0	0	0	0	0	0	0	0	0	0	0	0	0	0	0	0	0	0	0	0	0	0	0	0	0	2	0	0	0	0	0	0	0	0	1	0	0	0	0	1	0	0	0	0	0	0	601
gene_1064953|GeneMark.hmm|105_aa|-|1062|1379	0	2	0	0	1	0	0	0	0	0	0	0	0	0	0	0	0	2	0	0	0	0	0	0	0	0	0	0	0	0	0	0	0	0	0	0	0	0	0	0	0	0	0	0	0	0	0	0	105
gene_1065489|GeneMark.hmm|92_aa|+|936|1214	0	0	0	0	0	0	0	0	0	0	0	0	0	0	0	0	0	0	0	0	0	0	0	0	2	0	0	0	0	0	1	0	0	0	0	0	0	0	0	0	0	0	0	0	0	1	0	0	92
gene_1065854|GeneMark.hmm|133_aa|-|3|401	0	1	0	1	1	0	0	0	1	0	0	0	0	0	0	0	0	0	0	0	0	0	0	0	1	0	0	0	0	0	0	0	0	0	0	0	0	0	0	0	0	0	0	0	0	0	0	0	133
gene_1065961|GeneMark.hmm|325_aa|+|3814|4791	0	1	1	0	0	0	1	0	0	1	0	0	0	0	0	0	0	1	0	0	0	0	0	0	1	2	0	0	0	0	1	2	1	0	0	0	1	0	0	0	1	0	0	0	0	1	2	0	325
gene_1070265|GeneMark.hmm|846_aa|+|39506|42046	0	0	0	0	0	0	0	0	0	1	0	0	0	0	0	0	0	0	0	0	0	0	0	0	0	1	0	0	0	0	0	0	0	0	0	0	0	0	0	0	0	0	0	0	0	1	0	0	846
gene_1073006|GeneMark.hmm|302_aa|-|102|1010	0	1	0	0	0	0	0	0	0	0	0	0	0	0	0	0	0	1	0	0	0	0	0	0	2	0	0	0	0	0	0	0	0	0	0	0	0	0	0	0	0	0	0	0	0	0	1	0	302
gene_1073007|GeneMark.hmm|420_aa|-|1037|2299	0	6	0	4	2	0	3	0	1	5	0	0	0	0	2	0	0	4	4	0	0	1	2	0	5	6	0	0	1	0	4	2	5	0	0	1	2	1	0	0	3	0	4	0	1	5	4	0	420
gene_1074428|GeneMark.hmm|74_aa|+|161|385	2	6	6	8	13	0	7	4	3	3	3	6	2	3	1	2	2	7	3	6	1	3	1	7	4	4	2	2	5	1	15	7	6	2	4	4	2	0	1	0	2	0	17	0	3	3	2	2	74
gene_1079431|GeneMark.hmm|386_aa|-|1070|2230	0	1	0	0	0	0	0	1	3	1	3	5	2	1	3	2	2	1	0	2	2	0	3	3	1	1	2	0	1	0	1	0	1	0	3	1	0	2	1	1	1	0	0	2	4	1	0	2	386
gene_1079699|GeneMark.hmm|346_aa|+|2057|3097	0	1	0	4	1	0	2	0	0	1	0	0	0	0	0	0	0	1	1	0	0	0	0	0	1	0	0	0	0	0	0	2	4	0	0	0	0	0	0	0	1	0	0	0	0	1	1	0	346
gene_108764|GeneMark.hmm|116_aa|-|1|348	0	0	0	1	0	0	0	0	0	2	0	0	0	0	0	0	0	0	0	0	0	0	0	0	0	2	0	0	0	0	0	1	1	0	0	0	1	0	0	0	0	0	0	0	0	0	1	0	116
gene_108845|GeneMark.hmm|312_aa|-|12834|13772	0	0	1	1	0	0	0	0	0	0	0	0	0	0	1	0	0	1	1	0	0	0	1	0	2	1	0	0	0	0	0	1	1	0	0	0	1	1	0	0	1	0	0	0	0	0	0	0	312
gene_1090751|GeneMark.hmm|70_aa|+|625|837	0	1	0	1	1	0	1	1	0	0	0	0	0	0	1	0	0	2	0	0	0	0	1	0	1	1	0	0	1	0	1	1	1	0	0	1	0	1	0	0	2	0	1	0	0	1	0	0	70
gene_1091551|GeneMark.hmm|357_aa|-|298|1371	0	3	1	2	1	0	3	1	1	1	0	1	0	1	1	1	1	2	2	1	2	0	2	1	2	3	1	0	1	0	1	2	2	1	1	1	1	2	1	1	2	1	3	1	1	2	3	1	357
gene_1095055|GeneMark.hmm|90_aa|-|3|272	0	1	1	1	0	0	0	0	0	1	0	0	0	0	0	0	0	1	1	0	0	0	1	0	2	1	0	0	0	0	0	4	3	0	0	0	2	1	0	0	1	0	0	0	0	2	1	0	90
gene_1096692|GeneMark.hmm|266_aa|-|2956|3756	0	3	0	1	1	0	2	0	1	1	1	0	0	4	2	0	1	2	0	2	1	0	2	1	3	3	1	0	0	0	0	0	1	0	0	0	0	2	0	0	1	0	1	0	1	2	3	1	266
gene_1098031|GeneMark.hmm|122_aa|-|1|366	0	0	0	2	0	0	0	0	0	0	0	0	0	0	0	0	0	0	0	0	0	0	0	0	0	0	0	0	0	0	0	1	1	0	0	0	0	0	0	0	0	0	0	0	0	0	0	0	122
gene_1102606|GeneMark.hmm|503_aa|-|1797|3308	0	3	1	1	2	0	1	1	1	2	0	1	1	0	0	0	0	2	2	2	0	0	0	1	2	1	0	0	1	0	1	2	1	1	1	1	1	1	0	1	2	0	1	1	0	2	1	0	503
gene_1105089|GeneMark.hmm|415_aa|-|3343|4590	0	0	0	0	0	0	1	0	0	0	0	0	0	0	0	0	0	1	0	0	0	0	0	0	1	1	0	0	1	0	0	1	2	0	0	1	0	1	0	0	1	0	0	0	0	1	0	0	415
gene_1107610|GeneMark.hmm|76_aa|+|3|233	0	2	1	1	0	0	4	1	1	0	1	0	0	0	4	1	0	3	1	0	0	0	1	1	4	1	0	0	1	0	1	1	1	0	0	2	0	2	0	0	1	0	1	0	2	3	1	0	76
gene_1108524|GeneMark.hmm|246_aa|-|273|1013	0	7	2	6	5	3	5	5	7	3	3	4	6	4	4	4	1	7	1	5	2	6	4	9	7	1	4	0	5	5	6	8	9	3	3	4	4	2	0	2	7	0	6	4	9	10	3	4	246
gene_1110397|GeneMark.hmm|467_aa|-|2926|4329	0	0	0	0	1	0	1	0	0	0	0	0	0	0	0	0	0	0	0	0	0	0	0	0	0	0	0	0	0	0	0	1	0	0	0	0	0	0	0	0	0	0	1	0	0	0	0	0	467
gene_1117818|GeneMark.hmm|63_aa|+|243|434	0	1	0	1	0	0	1	0	0	0	0	0	0	0	0	0	1	0	0	0	0	0	0	1	1	0	0	0	0	0	0	0	0	0	0	0	0	1	0	0	0	0	0	0	0	2	0	0	63
gene_1118886|GeneMark.hmm|60_aa|-|821|1003	1	1	1	3	1	1	1	1	1	1	2	1	2	1	3	1	1	1	1	1	1	1	1	1	1	1	1	2	1	1	1	3	2	1	0	1	2	2	1	2	1	1	1	1	1	2	2	2	60
gene_112214|GeneMark.hmm|144_aa|+|2|436	0	1	1	1	0	0	0	1	1	1	0	0	1	0	0	0	1	0	0	1	0	0	0	1	1	1	0	0	0	0	0	0	0	0	1	1	0	1	0	2	2	0	0	0	1	1	0	0	144
gene_1126590|GeneMark.hmm|183_aa|-|3161|3712	0	0	3	2	4	0	3	2	0	0	0	0	0	0	0	0	0	2	2	0	0	0	0	0	1	0	0	0	1	0	3	2	1	0	0	2	2	0	0	0	3	0	2	0	0	1	0	0	183
gene_1129023|GeneMark.hmm|79_aa|+|5|241	0	2	0	1	0	0	0	0	0	2	0	0	0	0	0	0	0	0	0	0	0	0	0	0	1	1	0	0	0	0	0	3	2	0	0	0	0	0	0	0	0	0	0	0	0	0	1	0	79
gene_1132922|GeneMark.hmm|71_aa|-|8204|8419	0	0	0	0	0	0	0	0	0	0	0	0	0	0	0	0	0	0	0	0	0	0	0	0	0	0	0	2	0	0	0	0	0	0	0	0	0	0	0	0	0	2	0	0	0	0	0	0	71
gene_1136088|GeneMark.hmm|514_aa|+|3825|5369	0	1	1	2	1	0	1	0	0	1	0	0	0	0	0	0	0	2	2	0	0	0	2	0	2	1	0	0	2	0	2	3	2	0	0	3	1	0	0	0	2	0	0	0	0	0	1	0	514
gene_1137241|GeneMark.hmm|206_aa|+|5018|5638	0	0	0	0	0	0	0	0	0	1	0	0	0	0	0	0	0	0	0	0	0	0	0	0	0	1	0	0	0	0	0	0	1	0	0	0	0	0	0	0	0	2	0	0	0	1	0	0	206
gene_1140784|GeneMark.hmm|114_aa|+|424|768	0	0	1	1	0	0	0	0	0	0	0	0	0	0	0	0	0	0	1	0	0	0	0	0	0	0	0	0	0	0	1	1	2	0	0	0	2	0	0	0	0	0	0	0	0	0	0	0	114
gene_1141797|GeneMark.hmm|513_aa|+|377|1918	0	1	1	3	1	0	1	0	0	1	0	0	0	0	0	0	0	2	2	0	0	0	1	0	2	0	0	0	2	0	2	4	3	0	0	3	1	0	0	0	2	0	0	0	0	0	1	0	513
gene_1144908|GeneMark.hmm|330_aa|-|15088|16080	0	1	0	0	0	0	1	0	0	0	0	0	0	0	0	0	0	0	0	0	0	0	0	0	1	0	0	0	0	0	0	0	0	0	0	0	0	0	0	0	1	0	1	0	0	1	0	0	330
gene_1144938|GeneMark.hmm|1077_aa|+|31986|35219	0	2	0	0	2	0	0	0	0	0	0	0	0	0	0	0	0	1	0	0	0	0	0	0	2	0	0	0	0	0	0	0	0	0	0	0	0	0	0	0	1	0	1	0	0	1	0	0	1077
gene_1144938|GeneMark.hmm|1077_aa|+|31986|35219	0	2	0	0	2	0	0	0	0	0	0	0	0	0	0	0	0	1	0	0	0	0	0	0	2	0	0	0	0	0	0	0	0	0	0	0	0	0	0	0	1	0	1	0	0	1	0	0	1077
gene_1146593|GeneMark.hmm|338_aa|+|221|1237	0	1	1	5	0	0	3	0	0	2	0	0	0	0	0	0	0	3	0	0	0	0	0	0	2	3	0	0	0	0	0	2	3	0	0	0	0	1	0	0	2	0	1	0	0	2	2	0	338
gene_1148783|GeneMark.hmm|217_aa|-|790|1443	0	2	1	3	1	0	2	0	0	2	0	0	0	0	0	0	0	2	1	0	0	0	1	1	1	2	0	0	1	0	1	3	2	0	0	0	0	1	0	0	1	0	0	1	0	2	1	0	217
gene_1153281|GeneMark.hmm|246_aa|+|16609|17349	0	0	0	1	0	0	0	0	0	0	0	0	0	1	0	2	0	0	0	0	1	1	1	0	0	0	1	0	0	0	0	1	1	0	0	0	0	1	0	1	0	0	0	0	0	0	0	1	246
gene_1153651|GeneMark.hmm|194_aa|-|102|686	0	0	9	8	4	0	5	0	0	0	0	0	0	0	0	0	0	3	6	0	0	0	0	0	1	0	0	0	1	0	5	4	5	0	0	1	5	0	0	0	2	0	2	0	0	1	0	0	194
gene_1156550|GeneMark.hmm|108_aa|-|2|325	0	0	1	1	1	0	2	1	0	0	0	0	0	0	0	0	0	2	2	0	0	0	0	0	1	0	0	0	2	0	1	2	2	0	0	1	2	0	0	0	2	0	3	0	0	1	0	0	108
gene_1156741|GeneMark.hmm|90_aa|+|1|273	0	0	0	2	2	0	1	2	0	0	0	0	0	0	0	0	0	1	1	0	0	0	0	0	1	0	0	0	2	0	2	2	2	0	0	1	2	0	0	0	2	0	2	0	0	0	0	0	90
gene_1161591|GeneMark.hmm|372_aa|+|73|1191	0	1	1	1	2	0	1	1	1	1	2	1	2	2	1	1	1	1	0	1	2	0	1	2	3	2	2	0	2	0	1	2	2	0	1	2	1	1	1	1	1	0	2	0	2	2	2	1	372
gene_1165098|GeneMark.hmm|704_aa|+|65364|67478	0	1	1	1	1	0	1	1	0	0	0	0	0	0	0	0	0	1	0	0	0	0	0	0	1	0	0	0	1	0	0	0	1	0	0	2	1	0	0	0	0	0	1	0	0	1	0	0	704
gene_116606|GeneMark.hmm|125_aa|+|4361|4735	0	2	1	2	0	0	1	0	1	2	0	0	0	0	0	0	0	0	3	0	1	0	0	2	2	3	1	0	0	0	1	1	1	1	0	0	2	0	0	0	1	0	0	1	2	2	2	0	125
gene_1166581|GeneMark.hmm|171_aa|-|2|514	0	0	0	1	0	0	0	0	0	1	0	0	0	0	0	0	0	0	0	0	0	0	0	0	0	0	0	0	0	0	0	1	3	0	0	0	0	0	0	0	0	0	0	0	0	0	2	0	171
gene_1171585|GeneMark.hmm|534_aa|-|2|1603	0	0	0	0	0	0	0	0	0	2	0	0	0	0	0	0	0	0	0	0	0	0	0	0	1	3	0	0	0	0	0	2	1	0	0	0	0	0	0	0	0	0	0	0	0	1	2	0	534
gene_1172114|GeneMark.hmm|426_aa|-|8741|10021	0	2	0	0	0	0	1	0	4	1	0	2	0	0	0	0	0	2	0	0	1	0	0	5	4	1	0	0	1	0	0	1	0	0	2	1	1	0	0	0	0	0	1	0	5	4	5	0	426
gene_1174268|GeneMark.hmm|141_aa|-|2|424	0	2	0	0	0	0	0	1	1	1	0	0	0	2	1	0	0	2	2	0	0	0	2	1	0	1	0	0	0	0	0	2	0	0	0	1	1	0	0	0	1	0	0	0	2	0	2	0	141
gene_1179092|GeneMark.hmm|364_aa|+|22131|23225	0	0	0	0	0	0	0	0	0	0	0	0	0	0	0	0	0	0	0	0	0	0	1	0	1	0	0	0	0	0	0	0	0	0	0	0	0	1	0	0	1	0	0	0	0	2	0	0	364
gene_1188542|GeneMark.hmm|517_aa|+|14567|16120	0	2	0	0	0	0	1	0	3	3	2	3	1	1	2	1	1	1	0	1	2	0	3	2	2	1	1	0	1	0	1	1	1	0	2	0	0	2	1	0	1	0	1	1	3	4	2	1	517
gene_1188952|GeneMark.hmm|251_aa|+|1|756	2	0	0	1	0	0	0	0	0	0	0	0	0	0	0	0	0	0	1	0	0	0	0	0	0	0	0	1	0	0	1	0	0	0	0	0	2	0	0	0	0	0	1	0	0	0	1	0	251
gene_118971|GeneMark.hmm|548_aa|-|95001|96647	0	0	0	0	0	0	0	0	3	1	0	1	0	0	1	1	0	0	0	1	0	0	1	3	1	1	1	0	0	0	0	0	0	0	0	0	0	0	0	0	0	0	0	0	2	1	2	0	548
gene_1190928|GeneMark.hmm|313_aa|-|4744|5685	0	1	0	1	0	0	0	0	0	3	0	0	0	0	1	0	0	1	0	0	0	0	1	0	1	3	0	0	0	0	0	3	3	0	0	0	0	2	0	0	0	0	0	0	0	2	2	0	313
gene_1192053|GeneMark.hmm|620_aa|-|3203|5065	1	1	2	3	3	2	2	2	1	1	1	3	0	0	1	1	1	3	2	1	0	1	1	1	2	2	1	1	1	1	2	4	4	1	1	2	1	1	1	0	5	1	3	1	0	1	1	1	620
gene_1195065|GeneMark.hmm|38_aa|+|723|839	0	0	1	0	2	0	2	1	0	0	0	0	0	0	0	0	0	2	2	0	0	0	0	0	0	0	0	0	0	0	2	1	1	0	0	1	2	0	0	0	1	0	1	0	0	1	0	0	38
gene_1198807|GeneMark.hmm|99_aa|-|617|916	0	0	0	1	0	0	2	0	0	0	0	0	0	0	0	0	0	2	0	0	0	0	0	0	0	0	0	0	0	0	1	1	3	0	0	0	0	0	0	0	1	0	3	0	0	0	0	0	99
gene_1198808|GeneMark.hmm|625_aa|-|918|2795	0	0	0	5	0	0	0	0	0	0	0	0	0	0	0	0	0	0	0	0	0	0	0	0	0	0	0	0	0	0	1	1	2	0	0	0	0	0	0	0	1	0	3	0	0	0	0	0	625
gene_1201260|GeneMark.hmm|653_aa|+|294|2255	1	2	3	4	7	2	4	4	2	3	2	3	0	0	2	2	1	5	3	2	0	1	2	2	3	3	2	2	3	2	6	4	5	2	1	4	3	1	1	0	4	2	8	1	1	3	3	2	653
gene_1208766|GeneMark.hmm|399_aa|+|1613|2812	0	4	0	0	2	1	3	3	8	7	6	5	4	4	8	4	5	5	3	4	7	2	6	8	5	7	5	1	3	1	3	4	2	0	4	3	4	5	2	5	4	0	1	5	8	6	7	4	399
gene_1212667|GeneMark.hmm|91_aa|-|55|330	0	1	1	0	1	0	1	1	1	1	0	2	0	0	0	0	1	2	1	1	1	0	1	1	3	1	0	0	0	0	1	1	3	0	1	1	1	0	0	1	1	0	1	0	1	3	1	0	91
gene_1213358|GeneMark.hmm|114_aa|+|79|420	0	1	0	0	0	0	0	0	0	1	1	0	0	1	2	1	0	0	0	0	1	0	0	0	0	0	0	0	0	0	0	1	2	0	0	0	0	0	0	1	2	0	1	0	2	1	1	1	114
gene_1216373|GeneMark.hmm|504_aa|+|16730|18244	0	2	0	0	0	0	1	0	3	4	2	3	1	1	2	1	1	1	0	1	2	0	3	2	2	1	1	0	1	0	1	1	1	0	2	0	0	2	1	0	1	0	1	1	3	3	1	1	504
gene_1217451|GeneMark.hmm|270_aa|-|1010|1822	0	0	0	0	3	0	0	0	0	0	0	0	0	0	0	0	0	0	0	0	0	0	0	0	0	0	0	0	0	0	3	1	2	0	0	0	0	0	0	0	1	0	3	0	0	0	0	0	270
gene_1218355|GeneMark.hmm|423_aa|+|3|1274	1	1	0	0	0	0	0	0	0	0	0	0	0	0	0	0	0	0	0	0	0	0	0	0	0	0	0	0	0	0	0	0	0	0	0	0	0	0	0	0	0	1	0	0	0	0	0	0	423
gene_1219647|GeneMark.hmm|196_aa|-|3782|4372	0	8	3	5	4	1	8	2	7	6	5	5	3	3	6	4	4	4	2	2	4	3	3	8	11	5	4	0	4	1	2	5	6	1	6	3	4	5	5	6	6	0	3	2	10	6	4	5	196
gene_1224001|GeneMark.hmm|200_aa|-|519|1121	0	1	2	1	3	0	2	2	0	0	0	0	0	0	0	0	0	2	2	0	0	0	0	0	0	0	0	0	1	0	1	1	1	0	0	1	3	0	0	0	3	0	2	0	0	1	0	0	200
gene_1224291|GeneMark.hmm|255_aa|-|3863|4630	0	1	1	0	0	0	0	0	0	1	0	0	0	0	0	0	0	0	1	0	0	0	0	0	0	0	0	0	0	0	0	0	0	0	0	0	1	0	0	0	0	0	0	0	0	0	1	0	255
gene_1230824|GeneMark.hmm|227_aa|-|3|683	5	0	0	0	0	0	0	0	0	0	1	0	0	1	1	0	0	0	0	0	0	0	1	0	0	0	0	6	0	0	0	0	0	0	0	0	0	1	0	0	0	4	0	0	0	0	0	0	227
gene_1235642|GeneMark.hmm|447_aa|+|96880|98223	0	2	0	1	1	0	1	1	0	1	0	0	0	0	0	0	0	1	0	0	0	0	0	0	5	1	0	0	2	0	4	3	3	0	0	1	2	0	0	0	5	0	3	0	0	2	1	0	447
gene_1237952|GeneMark.hmm|1402_aa|+|28|4236	3	2	1	1	0	0	1	0	0	3	0	0	1	0	0	0	0	1	1	0	0	0	1	0	3	2	0	4	0	0	0	2	3	0	0	2	1	0	0	0	0	3	0	0	0	2	1	0	1402
gene_1238875|GeneMark.hmm|332_aa|-|779|1777	0	1	1	4	0	0	1	0	1	1	0	0	0	0	0	0	0	1	1	0	1	0	1	1	2	1	0	0	0	0	0	2	1	0	0	0	0	1	0	0	1	0	1	0	1	1	1	0	332
gene_1239872|GeneMark.hmm|126_aa|-|2|379	1	4	4	6	11	0	7	3	2	2	1	4	1	2	0	1	1	7	2	3	0	2	0	5	5	1	2	0	5	2	14	8	7	2	3	3	2	0	0	0	3	0	15	0	3	4	2	2	126
gene_1239872|GeneMark.hmm|126_aa|-|2|379	1	4	4	6	11	0	7	3	2	2	1	4	1	2	0	1	1	7	2	3	0	2	0	5	5	1	2	0	5	2	14	8	7	2	3	3	2	0	0	0	3	0	15	0	3	4	2	2	126
gene_1239872|GeneMark.hmm|126_aa|-|2|379	1	4	4	6	11	0	7	3	2	2	1	4	1	2	0	1	1	7	2	3	0	2	0	5	5	1	2	0	5	2	14	8	7	2	3	3	2	0	0	0	3	0	15	0	3	4	2	2	126
gene_1244058|GeneMark.hmm|225_aa|-|3|677	0	1	0	0	0	0	1	1	0	1	0	0	0	0	0	0	0	0	0	0	0	0	0	0	0	0	0	0	0	0	0	0	0	0	0	0	0	0	0	0	1	0	0	0	1	0	2	0	225
gene_1246828|GeneMark.hmm|553_aa|+|28114|29775	0	0	0	0	0	0	0	0	0	0	0	0	0	0	0	0	0	0	0	0	0	0	0	0	0	0	0	2	0	0	0	0	0	0	0	0	0	0	0	0	0	2	0	0	0	0	0	0	553
gene_1250685|GeneMark.hmm|90_aa|+|10358|10630	0	1	0	1	0	0	1	0	0	1	0	0	0	0	0	0	0	1	1	0	0	1	1	1	0	1	0	0	0	0	0	0	0	0	0	0	0	0	0	0	0	0	0	0	0	1	0	0	90
gene_1253999|GeneMark.hmm|222_aa|+|1|669	0	1	2	0	0	0	0	0	0	2	0	0	0	0	1	0	0	0	2	0	0	0	1	0	2	3	0	0	1	0	0	0	2	0	0	0	3	0	0	0	0	0	0	0	0	1	3	0	222
gene_1255307|GeneMark.hmm|127_aa|-|482|865	0	2	2	2	1	0	0	0	1	1	1	1	1	1	0	1	1	1	2	0	1	0	0	1	2	1	1	0	1	1	1	2	2	0	0	2	1	1	1	1	1	1	2	1	0	1	1	1	127
gene_1255490|GeneMark.hmm|716_aa|-|3|2150	0	0	0	0	0	0	0	0	0	1	0	0	0	0	0	0	0	0	0	0	0	0	0	0	0	1	0	0	0	0	0	0	0	0	0	0	0	0	0	0	0	0	0	0	0	0	0	0	716
gene_1257731|GeneMark.hmm|186_aa|-|241|801	0	1	0	1	0	0	2	1	4	2	0	1	0	0	1	4	0	1	0	4	1	1	2	5	2	3	2	0	0	0	1	1	2	0	1	1	1	3	2	2	1	0	0	2	6	0	4	1	186
gene_1260218|GeneMark.hmm|163_aa|-|707|1198	0	1	1	1	1	0	2	1	1	2	0	1	0	0	0	0	0	1	0	1	0	0	1	1	1	0	0	0	0	0	0	0	1	0	0	1	0	0	0	0	0	0	1	0	0	1	0	0	163
gene_1260420|GeneMark.hmm|312_aa|+|2|940	0	2	0	1	1	0	0	0	0	0	0	0	0	0	0	0	0	0	0	0	0	0	0	1	3	1	0	0	0	0	1	0	0	0	1	0	0	0	0	0	1	0	1	0	0	3	0	0	312
gene_1260801|GeneMark.hmm|436_aa|+|1461|2771	0	1	0	1	1	0	1	1	0	0	0	0	0	0	0	0	0	1	1	0	0	0	0	1	1	0	0	0	1	0	0	1	1	0	0	1	1	0	0	0	1	0	1	0	0	1	0	0	436
gene_1262186|GeneMark.hmm|155_aa|-|268|735	0	5	1	3	3	0	3	1	2	1	1	1	1	2	2	2	1	5	2	2	2	1	2	3	5	3	2	1	4	2	4	4	6	1	2	2	3	2	2	2	2	1	4	2	4	5	4	1	155
gene_1263928|GeneMark.hmm|137_aa|+|1822|2235	1	0	0	0	2	1	0	0	0	0	0	1	0	0	0	0	0	0	0	0	0	0	0	0	0	1	0	0	0	0	5	0	0	0	1	1	0	0	0	0	0	0	4	0	0	0	0	0	137
gene_1263940|GeneMark.hmm|472_aa|-|2653|4071	0	2	2	2	1	0	1	1	1	1	0	1	0	0	0	0	0	2	3	0	0	0	0	1	2	1	0	0	1	0	1	2	1	1	1	1	2	1	0	1	1	0	1	1	0	2	1	0	472
gene_1263944|GeneMark.hmm|181_aa|-|6999|7544	0	2	0	0	0	0	0	0	0	1	0	0	0	0	0	0	0	0	0	0	0	0	0	0	2	1	0	0	0	0	1	0	1	0	0	0	0	0	0	0	1	0	1	0	1	1	1	0	181
gene_126428|GeneMark.hmm|489_aa|-|909|2378	0	1	2	4	2	0	1	0	0	1	0	0	0	0	0	0	0	5	3	0	0	0	1	0	3	0	0	0	2	0	4	5	3	0	0	4	2	0	0	0	3	0	2	0	0	0	1	0	489
gene_1264942|GeneMark.hmm|177_aa|+|16131|16664	0	2	0	0	0	0	0	0	0	0	0	0	0	0	0	0	0	0	0	0	0	0	0	0	1	0	0	0	0	0	0	0	0	0	0	0	0	0	0	0	0	0	0	0	0	0	0	0	177
gene_1268849|GeneMark.hmm|329_aa|-|3441|4430	0	0	0	1	0	0	0	0	0	0	0	0	0	0	0	0	0	0	0	0	0	0	0	0	0	1	0	0	0	0	0	0	1	0	0	0	0	0	0	0	1	0	0	0	1	1	0	0	329
gene_1269459|GeneMark.hmm|313_aa|+|3522|4463	0	4	0	1	2	0	3	2	4	2	2	2	0	3	2	2	1	5	0	1	2	0	2	3	4	1	0	0	1	0	0	1	3	0	1	1	1	1	1	2	5	0	0	0	6	3	1	2	313
gene_1270902|GeneMark.hmm|426_aa|+|157629|158909	2	0	0	0	0	0	0	0	0	0	0	0	0	0	0	0	0	0	0	0	0	0	0	0	0	0	0	2	0	0	0	0	0	0	0	0	0	0	0	0	0	3	0	0	0	0	0	0	426
gene_1271439|GeneMark.hmm|1038_aa|+|220396|223512	0	0	0	0	0	0	0	0	0	0	0	0	0	0	0	0	0	0	0	0	0	0	0	0	1	0	0	0	0	2	0	0	0	2	0	0	0	0	0	0	0	0	0	0	0	0	0	0	1038
gene_1271440|GeneMark.hmm|474_aa|+|223523|224947	0	0	0	0	0	2	0	0	0	0	0	0	0	0	0	0	0	0	0	0	0	0	0	0	0	0	0	0	0	1	0	0	0	2	0	0	0	0	0	0	0	0	0	0	0	0	0	0	474
gene_1271441|GeneMark.hmm|273_aa|+|224967|225788	0	0	2	0	0	1	0	0	0	0	0	0	0	0	0	0	0	1	2	0	0	0	0	0	0	0	0	0	0	1	0	1	0	0	0	0	1	0	0	0	0	0	0	0	0	0	0	0	273
gene_1271847|GeneMark.hmm|428_aa|+|17837|19123	0	0	0	2	0	0	0	0	0	0	0	0	1	0	1	3	0	0	0	0	0	0	2	0	0	1	4	0	0	0	0	2	2	0	0	0	0	2	0	0	0	0	0	1	0	0	0	4	428
gene_1277528|GeneMark.hmm|119_aa|-|3|359	0	1	0	1	0	0	0	0	0	0	0	0	0	0	0	0	0	0	0	0	0	0	0	0	0	0	0	0	0	0	0	1	1	0	0	0	0	0	0	0	0	0	0	0	0	0	0	0	119
gene_1280126|GeneMark.hmm|278_aa|+|1|837	0	3	2	3	2	0	4	4	3	2	2	1	0	1	3	0	2	4	1	2	2	0	3	2	3	4	2	0	3	1	1	4	1	1	1	2	1	2	3	5	3	0	3	1	3	5	4	3	278
gene_1284885|GeneMark.hmm|268_aa|+|2|808	0	7	4	7	5	0	10	4	9	10	3	7	3	8	9	6	1	10	7	7	5	3	6	9	9	9	6	0	5	0	7	5	8	0	6	6	7	7	4	6	8	0	7	4	10	9	9	8	268
gene_1285285|GeneMark.hmm|98_aa|+|314|610	0	1	0	0	1	0	4	1	0	0	0	0	0	0	0	0	0	2	0	0	0	0	0	1	1	1	0	0	1	0	1	0	0	0	0	1	0	1	0	0	3	0	1	0	1	2	1	0	98
gene_1292842|GeneMark.hmm|642_aa|+|7289|9217	1	1	1	2	2	1	3	2	1	1	1	1	0	0	1	1	1	2	2	1	0	1	1	1	1	1	1	1	2	1	1	2	3	1	0	1	1	1	1	0	1	2	2	1	0	1	1	1	642
gene_1295450|GeneMark.hmm|418_aa|+|4016|5272	5	1	0	0	0	0	0	0	0	0	0	0	0	0	0	0	0	0	0	0	0	0	1	1	1	0	0	6	0	0	0	1	0	0	0	0	0	0	0	0	0	6	0	0	0	0	0	0	418
gene_1296056|GeneMark.hmm|443_aa|+|1|1332	0	2	1	1	0	0	1	1	2	1	0	1	0	1	2	1	1	1	0	2	1	1	3	3	1	2	2	0	1	0	1	1	0	0	2	1	1	4	1	3	4	0	1	1	6	2	3	1	443
gene_129689|GeneMark.hmm|123_aa|+|392|763	0	3	0	1	1	0	2	2	1	1	0	1	1	0	0	1	0	1	0	1	0	1	0	1	2	1	1	0	0	0	0	2	1	1	0	1	0	0	0	0	1	0	1	1	1	1	1	1	123
gene_1298367|GeneMark.hmm|434_aa|-|1480|2784	1	0	0	0	0	0	0	0	0	0	0	0	0	0	0	0	0	0	0	0	0	0	0	0	0	0	0	0	0	0	0	0	0	0	0	0	0	0	0	0	0	1	0	0	0	0	0	0	434
gene_1298509|GeneMark.hmm|215_aa|-|1|645	0	3	1	1	0	0	2	0	2	2	1	1	1	2	1	1	2	3	1	1	2	1	3	2	1	2	1	0	0	0	0	2	1	0	2	0	0	3	1	2	3	0	1	1	2	1	2	1	215
gene_1301317|GeneMark.hmm|77_aa|+|2|235	0	2	1	1	0	0	2	2	1	1	0	0	1	1	0	0	0	2	2	0	1	2	0	1	2	1	0	0	2	0	2	1	1	0	0	2	2	0	0	0	2	0	2	1	0	2	0	0	77
gene_1306771|GeneMark.hmm|553_aa|-|1143|2804	0	0	0	1	1	0	2	1	0	0	0	1	0	0	0	0	1	1	1	1	0	0	0	1	0	0	0	0	1	0	2	2	1	0	0	1	1	0	0	0	2	0	2	0	1	0	0	0	553
gene_1309636|GeneMark.hmm|138_aa|-|8105|8521	0	2	0	1	1	0	0	0	0	0	0	0	0	0	0	0	0	1	0	1	0	0	1	2	4	1	0	0	1	0	2	1	1	0	0	0	0	0	0	0	0	0	2	0	0	3	0	0	138
gene_1310474|GeneMark.hmm|389_aa|-|3|1169	3	1	0	0	0	0	0	0	0	0	0	0	0	0	0	0	0	0	0	0	0	0	1	1	1	0	0	4	0	0	0	1	0	0	0	0	0	0	0	0	0	4	0	0	0	0	0	0	389
gene_1310619|GeneMark.hmm|325_aa|-|1|978	0	0	0	0	0	0	0	0	0	2	0	0	0	0	0	0	0	0	0	0	0	0	0	0	0	2	0	0	0	0	0	0	0	0	0	0	0	0	0	0	0	0	0	0	0	0	2	0	325
gene_1310894|GeneMark.hmm|268_aa|+|1844|2650	0	1	0	1	0	0	2	1	1	1	1	0	0	1	1	0	0	2	0	0	0	0	0	1	1	1	0	0	1	0	1	1	1	0	1	1	0	1	1	1	3	0	1	0	1	2	1	1	268
gene_1311664|GeneMark.hmm|255_aa|+|11|778	0	1	1	1	1	0	1	0	1	2	0	0	0	0	1	0	0	1	1	0	0	0	1	0	1	2	0	0	0	0	0	1	0	0	0	0	1	1	0	0	0	0	0	0	0	1	3	0	255
gene_1312969|GeneMark.hmm|269_aa|-|1|807	0	0	0	0	0	0	1	0	0	0	0	0	0	0	0	0	0	0	0	0	0	0	0	0	0	0	0	0	2	0	1	0	2	0	0	0	1	0	0	0	1	0	1	0	0	0	0	0	269
gene_1314941|GeneMark.hmm|795_aa|-|642|3029	0	0	1	1	0	0	2	0	0	1	0	0	0	0	0	0	0	0	0	0	0	0	0	0	3	0	0	0	2	0	0	0	2	0	0	0	2	1	0	0	2	0	1	0	2	3	1	0	795
gene_1317189|GeneMark.hmm|90_aa|+|9077|9349	0	0	0	0	1	0	0	0	0	1	0	0	0	0	0	0	0	0	0	0	0	0	0	0	0	0	0	0	0	0	0	0	0	0	0	0	0	0	0	0	0	0	1	0	0	2	0	0	90
gene_1317510|GeneMark.hmm|229_aa|+|44|733	0	0	0	0	0	0	0	0	0	1	0	0	0	0	0	0	0	0	0	0	0	0	0	0	0	0	0	0	0	0	0	0	0	0	0	0	0	0	0	0	0	0	0	0	0	0	2	0	229
gene_132169|GeneMark.hmm|636_aa|+|1108|3018	0	0	0	0	1	0	1	0	0	1	0	0	0	0	0	0	2	1	0	0	0	0	0	0	0	1	0	0	2	0	0	1	2	0	0	0	0	0	0	0	1	0	1	0	0	1	1	0	636
gene_1323252|GeneMark.hmm|97_aa|+|2|295	0	0	0	0	0	0	0	0	0	0	0	0	0	0	0	0	0	0	0	0	0	0	0	0	2	0	0	0	0	0	0	0	0	0	0	0	0	0	0	0	2	0	0	0	0	2	0	0	97
gene_1324511|GeneMark.hmm|267_aa|+|1493|2296	0	0	1	1	1	0	2	1	0	0	0	0	0	0	0	0	0	1	0	0	0	0	0	0	0	0	0	0	1	0	2	1	1	0	0	1	1	0	0	0	2	0	1	0	0	0	0	0	267
gene_1329765|GeneMark.hmm|1137_aa|+|3520|6933	0	2	0	1	1	0	0	0	1	0	0	0	0	0	0	0	0	0	0	0	0	0	0	0	1	0	0	0	0	0	0	0	0	0	0	0	0	0	0	0	0	0	0	0	0	0	0	0	1137
gene_1329765|GeneMark.hmm|1137_aa|+|3520|6933	0	2	0	1	1	0	0	0	1	0	0	0	0	0	0	0	0	0	0	0	0	0	0	0	1	0	0	0	0	0	0	0	0	0	0	0	0	0	0	0	0	0	0	0	0	0	0	0	1137
gene_1333140|GeneMark.hmm|92_aa|+|2322|2600	0	1	1	1	0	0	1	1	0	0	0	0	0	1	1	1	1	0	0	0	1	0	1	1	1	1	1	0	0	0	1	1	1	0	1	1	1	1	1	1	2	0	0	0	1	1	1	1	92
gene_1339892|GeneMark.hmm|480_aa|+|10670|12112	0	1	0	0	0	0	0	0	3	1	2	3	1	1	2	1	1	1	0	2	2	0	3	3	1	1	1	0	0	0	0	0	0	0	3	0	0	1	0	0	0	0	0	1	2	1	0	1	480
gene_1343942|GeneMark.hmm|284_aa|+|2|856	0	4	0	3	1	0	4	2	8	2	1	1	1	1	3	0	1	2	1	0	0	0	4	7	4	1	1	0	2	0	3	2	2	0	0	1	0	2	2	2	4	0	2	0	5	3	1	2	284
gene_1344155|GeneMark.hmm|366_aa|-|7575|8675	0	0	0	0	0	0	0	0	4	1	0	1	0	1	0	1	0	3	0	0	1	0	0	3	0	0	0	0	2	0	0	0	0	0	0	0	0	0	0	2	3	0	0	0	2	1	1	0	366
gene_1349613|GeneMark.hmm|868_aa|-|747|3353	4	0	0	0	0	0	0	0	0	0	0	0	0	0	0	0	0	0	0	0	0	0	0	0	0	0	0	2	0	0	0	0	0	0	0	0	0	0	0	0	0	3	0	0	0	0	0	0	868
gene_1350268|GeneMark.hmm|95_aa|-|180|467	0	1	2	0	0	0	1	0	4	3	0	2	0	0	0	0	0	0	1	1	2	0	1	4	3	3	1	0	0	0	0	0	1	0	1	0	1	2	0	0	0	0	0	0	3	3	2	2	95
gene_135038|GeneMark.hmm|256_aa|+|2|772	0	2	0	2	0	0	0	0	0	1	0	0	0	0	0	0	0	0	0	0	0	0	0	0	0	2	0	0	0	0	0	1	3	0	0	0	0	0	0	0	0	0	0	0	0	0	1	0	256
gene_135184|GeneMark.hmm|354_aa|+|25007|26071	0	18	15	13	10	6	16	15	17	17	8	18	5	12	9	8	5	12	11	12	14	4	9	20	20	16	8	1	11	5	9	13	9	5	13	12	11	10	8	11	17	0	10	4	20	21	18	13	354
gene_1357156|GeneMark.hmm|214_aa|-|2|643	2	0	0	0	0	0	0	0	0	0	0	0	0	0	0	0	0	0	0	0	0	0	0	0	0	0	0	4	0	0	0	0	0	0	0	0	0	0	0	0	0	2	0	0	0	0	1	0	214
gene_1359727|GeneMark.hmm|322_aa|-|59295|60263	0	1	0	0	0	0	0	0	0	0	0	0	0	0	2	0	0	0	0	0	0	0	0	1	2	0	0	0	0	0	0	0	0	0	0	0	0	1	0	0	2	0	0	0	1	2	0	0	322
gene_1359919|GeneMark.hmm|253_aa|-|3|761	0	6	0	4	0	0	5	2	8	3	2	1	0	0	2	1	1	3	1	1	2	0	2	6	4	2	1	0	3	0	1	1	5	0	0	2	2	1	0	1	5	0	1	1	7	8	2	2	253
gene_1361325|GeneMark.hmm|187_aa|-|4518|5081	0	1	0	0	2	0	2	1	0	0	0	0	0	0	0	0	0	2	0	0	0	0	0	0	0	0	0	0	1	0	1	0	0	0	0	0	0	0	0	0	2	0	0	0	0	1	0	0	187
gene_136259|GeneMark.hmm|176_aa|+|2301|2831	0	0	0	2	0	0	0	0	0	0	0	0	0	0	0	0	0	0	0	0	0	0	0	0	0	0	0	0	0	0	1	1	1	0	0	0	0	0	0	0	1	0	1	0	0	0	0	0	176
gene_136443|GeneMark.hmm|210_aa|-|170|802	0	0	0	0	0	0	1	0	0	0	0	0	0	0	0	0	0	2	0	0	0	0	0	0	0	0	0	0	0	0	0	0	0	0	0	0	0	0	0	0	1	0	0	0	0	0	0	0	210
gene_136563|GeneMark.hmm|174_aa|+|2915|3439	0	1	0	1	1	0	2	0	0	0	0	0	0	0	0	0	0	1	0	0	0	0	0	0	1	0	0	0	1	0	2	2	1	0	0	1	0	0	0	0	3	0	3	0	0	1	0	0	174
gene_1368123|GeneMark.hmm|91_aa|+|4244|4519	0	1	0	3	0	0	0	0	0	0	0	0	0	0	0	0	0	0	0	0	0	0	0	0	0	0	0	0	0	0	0	2	1	0	0	0	0	0	0	0	0	0	0	0	0	0	0	0	91
gene_1374296|GeneMark.hmm|111_aa|-|1|333	0	0	0	1	0	0	0	0	0	2	0	0	0	0	0	0	0	0	0	0	0	0	0	0	0	2	0	0	0	0	0	2	2	0	0	0	0	0	0	0	0	0	0	0	0	1	2	0	111
gene_1375748|GeneMark.hmm|408_aa|-|686|1912	0	0	0	1	0	0	1	1	2	2	1	2	0	2	2	2	1	0	0	0	1	0	0	0	3	2	1	0	2	0	1	1	1	1	1	1	2	1	0	1	1	0	1	0	1	1	3	0	408
gene_1376880|GeneMark.hmm|90_aa|+|8721|8993	0	3	1	2	3	0	2	1	5	1	0	1	0	1	1	0	0	3	2	1	0	0	1	2	3	3	0	0	2	0	1	4	4	0	2	0	1	2	2	0	4	0	3	0	3	3	2	0	90
gene_137767|GeneMark.hmm|271_aa|-|1|813	0	7	1	8	6	0	11	5	14	8	6	7	4	6	4	5	5	9	3	8	6	3	6	8	9	7	4	0	7	0	6	5	6	0	8	4	7	6	6	7	10	0	5	4	13	9	6	4	271
gene_1377992|GeneMark.hmm|197_aa|+|1598|2191	0	0	2	2	3	0	2	2	0	0	0	0	0	0	0	0	0	3	1	0	0	0	0	0	0	0	0	0	1	0	3	2	2	0	0	1	0	0	0	0	2	0	2	0	0	0	0	0	197
gene_1381219|GeneMark.hmm|260_aa|+|2107|2889	0	0	0	1	0	0	0	0	0	2	0	0	0	0	0	0	0	0	0	0	0	0	0	0	0	1	0	0	0	0	0	0	0	0	0	0	0	0	0	0	0	0	0	0	0	0	2	0	260
gene_1381282|GeneMark.hmm|427_aa|+|11071|12354	0	0	0	0	0	0	0	0	0	0	0	0	0	0	0	0	0	1	0	1	0	0	0	0	0	0	0	0	0	0	0	0	0	0	0	0	0	0	0	0	0	0	0	0	0	1	1	0	427
gene_1382252|GeneMark.hmm|229_aa|+|3202|3891	0	0	0	0	0	0	0	0	0	0	0	0	0	0	0	0	0	0	1	0	0	0	0	0	0	0	0	0	0	0	0	0	0	0	0	0	0	0	0	0	0	0	0	0	0	0	2	0	229
gene_1382263|GeneMark.hmm|1075_aa|-|11644|14871	1	0	0	0	0	0	0	0	0	0	0	0	0	0	0	0	0	0	0	0	0	0	0	0	0	0	0	1	1	0	0	0	0	0	0	0	0	0	0	0	0	1	0	0	0	0	0	0	1075
gene_1382268|GeneMark.hmm|91_aa|-|19323|19598	0	2	1	1	0	0	1	0	1	0	1	1	0	0	1	0	1	2	2	2	2	0	2	2	2	3	0	0	0	0	0	3	2	0	3	0	1	3	2	1	1	0	1	0	0	1	2	0	91
gene_1382292|GeneMark.hmm|571_aa|+|43798|45513	0	6	3	3	1	0	4	3	11	8	3	3	1	3	10	5	7	7	3	2	6	3	6	13	6	7	3	0	3	0	3	5	7	0	3	4	4	5	3	7	5	0	3	2	11	7	6	3	571
gene_1382323|GeneMark.hmm|298_aa|+|3|899	0	1	0	1	0	0	2	0	0	2	0	0	0	0	0	0	0	1	0	0	0	0	1	0	0	2	0	0	0	0	0	1	1	0	0	0	0	0	0	0	2	0	0	0	0	1	2	0	298
gene_138346|GeneMark.hmm|91_aa|+|502|774	0	2	0	1	0	0	0	0	0	0	0	0	0	0	0	0	0	0	0	0	0	0	1	0	1	0	0	0	0	0	0	0	0	0	0	0	0	0	0	0	1	0	0	0	0	0	0	0	91
gene_138414|GeneMark.hmm|549_aa|+|1562|3211	0	2	2	5	3	0	4	1	0	7	0	0	0	0	1	0	0	1	2	0	0	0	0	1	2	4	0	0	1	0	3	5	3	0	0	1	1	0	0	0	2	0	4	0	0	1	4	0	549
gene_1389128|GeneMark.hmm|413_aa|-|200|1441	1	7	7	9	6	0	11	8	3	6	2	1	1	0	0	1	2	11	8	2	1	1	0	4	6	5	1	0	7	0	4	8	8	1	1	6	6	1	2	1	7	1	10	0	4	8	4	1	413
gene_139037|GeneMark.hmm|256_aa|-|1|768	0	6	1	7	4	0	11	4	13	7	5	5	3	4	3	4	4	8	2	7	5	2	5	7	8	6	3	0	6	0	5	4	5	0	6	3	5	5	4	6	9	0	4	3	13	8	5	3	256
gene_1398008|GeneMark.hmm|396_aa|-|25|1215	3	0	1	0	0	0	0	0	0	1	0	0	0	0	1	0	0	0	0	0	0	0	1	1	1	0	0	1	0	0	0	1	0	0	1	0	0	1	0	0	1	2	0	0	1	0	1	0	396
gene_1398656|GeneMark.hmm|459_aa|+|1157|2536	0	6	5	6	7	2	5	2	6	3	3	4	4	3	4	5	1	5	3	5	3	2	4	6	6	3	6	0	4	2	3	9	9	2	4	2	3	6	2	2	7	1	5	4	7	8	4	5	459
gene_1398657|GeneMark.hmm|170_aa|+|2452|2964	0	2	0	1	1	0	1	1	3	1	1	1	2	1	1	1	0	1	1	1	0	1	2	2	1	1	0	0	1	0	0	1	1	0	1	2	1	0	0	1	1	0	0	2	1	2	1	1	170
gene_1399790|GeneMark.hmm|364_aa|+|5466|6560	0	0	0	2	0	0	0	0	0	1	0	0	0	0	0	0	0	0	0	0	0	0	0	0	0	4	0	0	0	0	0	3	4	0	0	0	0	0	0	0	0	0	0	0	0	0	3	0	364
gene_140130|GeneMark.hmm|88_aa|-|70|336	0	0	0	0	0	0	0	0	0	0	0	0	0	0	0	0	0	0	1	0	0	1	0	1	0	0	0	0	0	0	0	0	0	0	1	0	0	0	0	0	1	0	0	0	0	0	0	1	88
gene_1401606|GeneMark.hmm|349_aa|-|1374|2423	0	0	0	0	0	0	0	0	0	1	0	0	0	0	0	0	0	0	0	0	0	0	0	0	0	0	0	0	0	0	0	0	1	0	0	0	0	0	0	0	0	0	0	0	0	0	0	0	349
gene_1404789|GeneMark.hmm|565_aa|-|304|2001	0	1	0	2	2	0	2	1	0	0	0	0	0	0	0	0	0	3	1	0	0	0	0	0	2	0	0	0	1	0	3	3	2	0	0	1	0	0	0	0	4	0	3	0	0	1	0	0	565
gene_1404904|GeneMark.hmm|185_aa|+|2|559	0	1	0	1	0	0	0	0	0	1	0	0	0	0	0	0	0	0	2	0	1	0	0	1	1	2	0	0	0	0	0	1	1	0	1	1	1	0	0	0	0	0	0	0	2	0	3	0	185
gene_1410859|GeneMark.hmm|315_aa|-|209|1156	2	0	0	0	0	0	0	0	0	0	0	0	0	0	0	0	0	0	0	0	0	0	0	0	0	0	0	4	0	0	0	0	0	0	0	0	0	0	0	0	0	4	0	0	0	0	0	0	315
gene_1416384|GeneMark.hmm|369_aa|-|1220|2329	0	0	0	0	0	0	0	0	0	0	0	0	0	0	0	0	0	0	0	0	0	0	0	0	0	0	0	0	0	0	0	1	1	0	0	0	0	0	0	0	0	0	0	0	0	0	0	0	369
gene_141680|GeneMark.hmm|454_aa|-|560|1924	0	0	0	0	0	0	0	0	0	0	0	0	0	0	1	0	0	0	0	0	0	0	0	1	0	1	0	0	0	0	0	0	0	0	0	0	0	0	0	0	0	0	0	0	1	0	1	0	454
gene_1417991|GeneMark.hmm|90_aa|-|1931|2203	0	2	0	1	1	0	0	0	1	1	0	0	0	0	0	0	1	0	0	0	0	0	2	1	2	2	0	0	0	0	0	2	2	0	0	0	0	2	0	0	0	0	1	0	0	2	2	0	90
gene_1418961|GeneMark.hmm|189_aa|-|1948|2517	0	2	1	1	1	0	3	3	3	3	0	2	0	2	1	1	0	3	1	2	1	0	0	3	3	2	1	0	2	0	1	2	1	0	1	2	1	0	0	1	2	0	1	0	3	2	2	0	189
gene_1420851|GeneMark.hmm|117_aa|-|3|353	0	0	0	1	0	0	0	0	0	0	0	0	0	0	0	0	0	0	0	0	0	0	0	0	0	0	0	0	0	0	0	2	1	0	0	0	0	0	0	0	0	0	0	0	0	0	0	0	117
gene_1421626|GeneMark.hmm|546_aa|-|6839|8479	0	1	1	1	0	0	3	1	4	2	1	1	1	2	4	3	4	5	1	2	2	0	3	5	4	3	4	0	2	0	1	2	1	0	2	2	0	3	3	4	4	0	1	1	2	2	0	1	546
gene_1422017|GeneMark.hmm|571_aa|-|1|1713	0	0	0	2	0	0	0	0	0	0	0	0	0	0	0	0	0	0	0	0	0	0	0	0	0	0	0	0	0	0	0	2	2	0	0	0	0	0	0	0	0	0	0	0	0	0	0	0	571
gene_1422747|GeneMark.hmm|330_aa|+|1037|2029	0	3	1	1	1	0	2	1	3	2	0	2	0	4	2	2	1	2	1	2	1	0	2	5	4	1	1	0	1	0	1	3	2	0	2	1	1	2	0	1	3	0	2	1	3	4	1	1	330
gene_1428074|GeneMark.hmm|977_aa|+|6105|9038	0	0	0	1	0	0	0	0	0	1	0	0	0	0	0	0	0	1	1	0	0	0	0	0	1	2	0	0	0	0	0	3	0	0	0	0	2	0	0	0	0	0	0	0	0	1	3	0	977
gene_1429245|GeneMark.hmm|319_aa|+|2|961	0	0	0	0	0	0	0	0	1	0	0	0	0	0	0	0	0	0	0	0	0	0	0	2	0	0	0	0	0	0	0	0	0	0	0	0	0	0	0	0	0	0	0	0	0	1	0	0	319
gene_1432940|GeneMark.hmm|200_aa|-|4566|5168	0	2	1	2	1	0	4	1	2	0	1	0	0	0	1	0	0	0	0	0	0	0	0	0	1	0	0	0	0	0	0	0	0	0	0	0	0	0	0	0	1	0	0	0	1	0	0	0	200
gene_1434707|GeneMark.hmm|160_aa|-|1|480	0	2	4	3	3	1	3	1	3	3	3	3	4	3	3	4	3	3	3	2	5	1	2	5	6	3	6	0	3	1	2	2	3	1	2	3	5	6	4	6	5	0	3	2	4	8	3	5	160
gene_1437418|GeneMark.hmm|131_aa|-|3|395	0	0	0	0	0	0	0	1	0	0	0	0	0	0	0	0	0	1	0	0	0	0	0	0	0	0	0	0	0	0	0	0	0	0	0	1	0	0	0	0	0	0	0	0	0	0	0	0	131
gene_1440319|GeneMark.hmm|56_aa|-|84|254	0	1	1	1	1	1	1	1	0	0	0	0	0	0	0	0	0	1	1	0	0	0	0	0	1	0	0	0	1	0	1	1	1	1	0	1	2	0	0	0	2	1	1	0	1	1	1	0	56
gene_144052|GeneMark.hmm|313_aa|+|2|943	0	4	4	4	2	0	4	2	0	0	0	0	0	0	0	0	0	4	4	0	0	0	0	0	1	0	0	0	2	0	2	4	3	0	0	3	4	0	0	0	4	0	4	0	0	2	0	0	313
gene_144052|GeneMark.hmm|313_aa|+|2|943	0	4	4	4	2	0	4	2	0	0	0	0	0	0	0	0	0	4	4	0	0	0	0	0	1	0	0	0	2	0	2	4	3	0	0	3	4	0	0	0	4	0	4	0	0	2	0	0	313
gene_144095|GeneMark.hmm|101_aa|-|3|305	1	1	0	4	1	1	2	1	1	0	0	0	2	2	2	3	1	2	1	1	2	3	1	2	0	1	1	2	1	1	1	4	4	2	2	2	0	2	1	2	1	2	2	1	2	1	2	2	101
gene_1441565|GeneMark.hmm|578_aa|+|3060|4796	0	1	0	0	0	0	0	0	0	0	0	0	0	0	0	0	0	0	0	0	0	0	0	0	1	0	0	0	0	0	0	0	1	0	0	0	0	0	0	0	1	0	0	0	0	0	0	0	578
gene_1446650|GeneMark.hmm|68_aa|-|521|727	0	0	0	1	1	0	0	0	0	0	0	0	0	0	0	0	0	2	0	0	0	0	0	0	0	0	0	0	0	0	0	0	0	0	0	0	0	0	0	0	1	0	0	0	0	0	0	0	68
gene_1446762|GeneMark.hmm|376_aa|-|2|1129	0	0	0	0	0	0	0	0	0	0	0	0	0	0	0	0	0	0	1	0	0	0	0	0	0	0	0	0	0	0	0	1	1	0	0	0	2	0	0	0	0	0	1	0	0	0	0	0	376
gene_144914|GeneMark.hmm|101_aa|-|3|305	0	0	0	0	1	0	1	1	0	0	0	0	0	0	0	0	0	1	1	0	0	0	0	0	1	0	0	0	1	0	0	0	0	0	0	2	1	0	0	0	2	0	1	0	0	0	0	0	101
gene_1451345|GeneMark.hmm|121_aa|+|1241|1606	2	2	2	5	3	0	3	2	1	0	2	1	0	0	0	1	0	3	5	1	0	0	0	2	1	1	1	0	2	0	4	5	5	0	1	3	1	0	2	0	2	0	2	1	1	1	1	2	121
gene_145257|GeneMark.hmm|255_aa|+|2|769	0	6	1	3	5	0	4	1	2	2	1	1	1	2	2	1	1	6	2	2	2	1	2	2	7	3	2	1	3	2	6	4	4	1	2	2	2	2	2	2	4	1	7	2	2	6	3	1	255
gene_1453620|GeneMark.hmm|255_aa|+|10745|11512	0	1	1	4	0	0	0	0	2	0	0	0	1	1	3	0	1	0	2	0	1	1	2	2	1	1	1	0	0	0	0	2	0	0	1	0	1	1	0	1	1	0	0	1	3	1	3	0	255
gene_1454397|GeneMark.hmm|359_aa|-|794688|795767	0	4	3	3	1	0	4	0	5	3	3	1	6	3	6	4	2	2	5	2	3	5	6	7	2	4	3	0	0	0	1	5	7	0	2	0	2	6	3	3	2	1	1	3	5	3	1	2	359
gene_1454456|GeneMark.hmm|550_aa|-|851781|853433	0	0	0	1	1	0	0	0	1	2	0	0	0	0	1	0	0	0	0	0	0	0	3	0	1	3	0	0	0	0	1	2	1	0	0	1	1	0	0	0	1	0	1	0	0	0	0	0	550
gene_1454471|GeneMark.hmm|1425_aa|+|866772|871049	2	1	1	1	0	0	1	0	1	2	0	0	1	0	0	0	0	0	1	0	0	0	2	0	4	2	0	3	0	0	0	2	3	0	0	2	2	0	0	0	1	2	0	0	0	2	1	0	1425
gene_1454567|GeneMark.hmm|840_aa|+|960758|963280	0	0	0	0	0	0	0	0	1	0	0	0	1	0	1	0	0	0	0	0	0	0	0	0	2	1	0	0	0	0	0	0	0	0	0	0	0	1	0	0	0	0	0	0	0	1	1	0	840
gene_1454639|GeneMark.hmm|760_aa|+|1025921|1028203	0	0	0	0	0	0	0	0	0	0	0	0	0	0	1	0	0	0	0	0	0	0	1	0	0	0	0	1	0	0	0	0	0	0	0	0	0	1	0	0	0	0	0	0	0	0	0	0	760
gene_1454656|GeneMark.hmm|877_aa|-|1041117|1043750	0	0	0	0	0	0	0	0	0	1	0	0	2	0	2	0	0	0	0	0	0	0	3	1	1	2	0	0	0	0	0	1	1	0	0	0	0	2	0	0	0	0	0	1	0	1	1	0	877
gene_1454743|GeneMark.hmm|849_aa|+|1147281|1149830	0	0	0	1	0	0	0	0	1	1	2	0	4	0	5	0	3	0	0	0	1	1	1	1	1	1	0	0	0	0	0	2	3	0	0	0	1	6	3	0	0	0	1	5	1	2	3	0	849
gene_1454781|GeneMark.hmm|874_aa|+|1190993|1193617	0	1	0	1	0	0	0	0	0	0	3	0	4	0	4	0	1	0	0	0	0	3	2	0	0	0	0	0	0	0	0	2	0	0	0	0	0	5	2	0	0	0	0	2	1	0	0	0	874
gene_1454828|GeneMark.hmm|485_aa|-|1237324|1238781	1	3	1	2	3	0	1	1	1	2	0	1	1	0	0	0	0	1	2	2	0	0	1	1	2	2	0	0	1	0	2	2	2	1	2	1	1	3	0	1	2	1	1	1	0	2	1	0	485
gene_1454940|GeneMark.hmm|396_aa|+|1340336|1341526	3	1	1	2	2	0	1	1	2	2	1	1	3	1	5	0	0	3	2	1	1	2	6	3	3	4	1	1	1	0	2	3	2	0	2	1	3	5	2	2	3	1	1	2	3	3	3	1	396
gene_1455512|GeneMark.hmm|248_aa|-|1914871|1915617	0	0	0	0	0	0	0	0	1	0	0	1	0	0	1	1	1	0	0	0	0	0	2	0	0	0	1	0	0	0	0	0	0	0	0	0	0	1	0	0	0	0	0	0	0	0	0	0	248
gene_1455516|GeneMark.hmm|187_aa|+|1919108|1919671	0	0	0	0	0	0	0	0	2	0	0	0	1	0	1	0	0	0	0	0	0	0	0	0	0	0	0	0	0	0	0	0	0	0	0	0	0	1	0	0	0	0	0	0	0	0	0	0	187
gene_1455523|GeneMark.hmm|1107_aa|-|1922208|1925531	3	0	0	0	0	0	0	0	0	0	0	0	0	0	0	0	0	0	0	0	0	0	0	0	0	0	0	4	0	0	0	0	0	0	0	0	0	0	0	0	0	2	1	0	0	0	0	0	1107
gene_1455593|GeneMark.hmm|532_aa|+|1996057|1997655	0	0	0	0	0	0	0	0	0	0	0	0	0	0	1	0	0	1	0	0	0	0	2	0	0	0	0	0	0	0	0	0	0	0	0	0	0	0	0	0	0	0	0	0	0	0	0	0	532
gene_1455670|GeneMark.hmm|342_aa|+|11939|12967	0	0	0	1	0	0	1	0	0	0	0	0	0	0	0	0	0	0	0	0	0	0	0	0	0	0	0	0	0	0	0	0	1	0	0	0	0	0	0	0	1	0	0	0	0	0	0	0	342
gene_1455801|GeneMark.hmm|458_aa|-|1348|2724	0	1	1	1	1	0	1	2	4	4	0	3	0	3	1	3	1	2	2	4	3	1	1	4	3	3	1	0	1	0	1	2	1	0	2	1	0	2	0	1	3	0	2	0	6	5	5	0	458
gene_1464534|GeneMark.hmm|240_aa|+|1|723	0	0	0	0	0	0	0	0	0	0	0	0	0	0	0	0	0	0	0	0	0	0	0	0	1	0	0	0	0	0	0	0	0	0	0	0	0	0	0	0	0	0	0	0	0	2	0	0	240
gene_1470501|GeneMark.hmm|427_aa|+|1957|3240	0	0	0	2	4	0	2	0	0	0	0	0	0	0	0	0	0	3	0	0	0	0	0	0	0	0	0	0	0	0	2	1	1	0	0	0	0	0	0	0	1	0	3	0	0	1	0	0	427
gene_1472549|GeneMark.hmm|345_aa|-|2264|3301	0	2	1	2	1	0	1	1	3	2	1	1	1	1	1	1	1	1	1	2	1	1	2	3	2	1	1	0	1	0	1	0	1	0	1	2	0	1	2	2	0	0	2	1	1	2	1	1	345
gene_147293|GeneMark.hmm|250_aa|+|205|957	0	0	0	0	0	0	0	0	1	0	0	0	0	0	0	0	0	0	0	0	0	0	0	1	0	0	1	0	0	0	0	0	0	0	0	0	0	0	0	0	0	0	0	0	1	0	0	0	250
gene_147294|GeneMark.hmm|356_aa|+|992|2062	2	3	2	2	2	1	4	1	3	2	1	2	2	0	2	3	2	3	2	1	1	3	1	3	4	1	2	1	1	1	2	1	2	3	2	1	2	1	1	1	2	1	1	4	1	2	1	4	356
gene_1475648|GeneMark.hmm|248_aa|-|169|915	0	0	3	5	3	1	5	4	2	2	0	1	1	0	1	2	1	5	2	1	1	2	1	4	5	3	4	2	6	3	5	6	6	2	2	4	4	2	2	1	6	2	5	2	4	5	3	4	248
gene_1482562|GeneMark.hmm|281_aa|-|3|845	0	9	3	5	4	0	4	3	2	2	1	2	1	2	2	2	2	4	6	3	2	0	2	2	7	4	2	0	2	0	5	5	4	1	3	3	6	2	2	2	5	1	5	2	4	9	4	2	281
gene_1488776|GeneMark.hmm|266_aa|-|1|798	0	1	1	1	0	0	0	1	1	1	1	0	1	0	0	0	1	0	0	1	0	0	0	2	1	1	0	0	0	0	0	0	1	0	1	1	0	2	0	2	1	0	0	0	1	0	0	0	266
gene_1489426|GeneMark.hmm|103_aa|+|2184|2495	0	4	1	2	4	0	4	2	0	0	0	1	0	1	0	0	0	6	0	2	3	0	0	0	3	1	3	0	4	0	2	2	3	0	2	2	2	0	2	2	5	0	5	0	2	4	1	2	103
gene_1494569|GeneMark.hmm|418_aa|+|7177|8433	4	1	0	0	0	0	0	0	0	0	0	0	0	0	0	0	0	0	0	0	0	0	1	1	1	0	0	5	0	0	0	1	0	0	0	0	0	0	0	0	0	4	0	0	0	0	0	0	418
gene_1499977|GeneMark.hmm|394_aa|+|15756|16940	3	0	0	0	0	0	0	0	0	1	0	0	0	0	1	0	0	0	1	0	0	0	1	1	2	1	0	2	0	0	1	2	0	0	1	0	0	1	0	0	1	1	1	0	1	1	1	0	394
gene_1502214|GeneMark.hmm|98_aa|+|221|517	0	0	0	0	1	0	1	0	0	0	0	0	0	0	0	0	0	0	0	0	0	0	0	0	0	0	0	0	0	0	1	0	0	0	0	0	0	0	0	0	1	0	1	0	0	0	0	0	98
gene_1506081|GeneMark.hmm|278_aa|-|764|1600	0	0	0	0	0	0	0	0	0	0	0	0	0	0	0	0	0	1	0	0	1	0	0	0	1	3	0	0	0	0	1	1	1	0	1	1	1	0	0	1	1	0	1	0	0	2	2	0	278
gene_1511251|GeneMark.hmm|180_aa|-|1|540	0	3	2	3	2	0	1	3	6	3	2	2	0	2	2	2	2	2	0	4	2	2	3	3	2	4	2	0	1	1	2	0	1	0	0	2	2	3	0	2	1	0	1	1	9	3	4	4	180
gene_1514780|GeneMark.hmm|262_aa|-|723|1511	0	0	0	1	0	0	1	2	0	0	0	0	0	0	0	0	0	2	1	0	0	0	0	0	0	0	0	0	1	0	1	0	0	0	0	2	0	0	0	0	0	0	1	0	0	0	0	0	262
gene_1515850|GeneMark.hmm|124_aa|+|155|529	0	1	0	1	1	0	1	1	0	0	0	0	0	0	0	0	0	2	0	0	0	0	0	0	1	0	0	0	0	0	1	1	1	0	0	0	0	0	0	0	1	0	1	0	0	0	0	0	124
gene_1515851|GeneMark.hmm|172_aa|+|889|1407	0	1	0	1	3	0	4	1	0	0	0	0	0	0	0	0	0	3	2	0	0	0	0	0	0	0	0	0	0	0	7	1	1	0	0	1	0	0	0	0	2	1	4	0	0	1	0	0	172
gene_1520213|GeneMark.hmm|361_aa|+|119|1204	0	0	0	0	0	0	0	0	0	0	0	0	0	0	0	0	0	1	0	0	0	0	0	0	0	0	0	0	0	0	0	1	1	0	0	0	0	1	0	0	0	0	0	0	0	0	0	0	361
gene_1522156|GeneMark.hmm|113_aa|+|1|342	0	5	3	3	3	2	5	2	5	2	4	3	1	4	4	5	2	4	1	5	2	2	3	4	4	2	1	1	3	2	1	2	4	2	3	1	3	3	3	3	6	2	2	1	6	4	3	3	113
gene_1522914|GeneMark.hmm|520_aa|+|7663|9225	0	2	7	7	9	0	8	4	0	1	0	0	0	0	0	0	0	7	9	0	0	0	1	0	3	0	0	0	5	0	7	7	10	0	0	7	12	0	0	0	5	0	5	0	0	2	1	0	520
gene_1523157|GeneMark.hmm|113_aa|+|49|390	0	2	2	3	4	0	4	4	1	1	1	1	0	0	0	0	0	3	1	1	0	0	0	2	2	1	1	0	3	0	1	3	3	0	1	3	3	0	1	0	2	0	1	0	1	3	1	1	113
gene_1527261|GeneMark.hmm|105_aa|-|1|315	0	2	0	2	0	0	1	0	0	2	0	0	0	0	0	0	0	1	0	0	0	0	0	0	3	3	0	0	0	0	1	1	2	0	0	0	0	0	0	0	2	0	2	0	0	3	3	0	105
gene_1528852|GeneMark.hmm|467_aa|-|448|1851	3	5	5	13	4	5	6	5	5	7	7	3	5	3	4	3	8	6	4	2	3	3	7	4	7	8	4	3	5	6	6	17	14	6	3	7	6	7	7	4	7	4	7	4	4	6	7	4	467
gene_1528852|GeneMark.hmm|467_aa|-|448|1851	3	5	5	13	4	5	6	5	5	7	7	3	5	3	4	3	8	6	4	2	3	3	7	4	7	8	4	3	5	6	6	17	14	6	3	7	6	7	7	4	7	4	7	4	4	6	7	4	467
gene_1531056|GeneMark.hmm|279_aa|-|1|837	0	0	0	0	0	0	0	0	0	1	0	0	0	0	1	0	0	0	0	0	0	0	1	0	0	1	0	1	0	0	0	0	0	0	0	0	0	1	0	0	1	1	0	0	0	0	0	0	279
gene_1533173|GeneMark.hmm|103_aa|-|2|310	0	1	0	0	0	0	1	0	1	1	0	0	0	0	0	0	0	2	0	0	0	0	0	0	1	1	0	0	0	0	0	1	0	0	0	0	0	0	0	0	0	0	0	0	1	2	1	0	103
gene_1534422|GeneMark.hmm|281_aa|-|3|845	0	2	0	1	1	0	2	0	1	1	0	0	0	0	1	0	0	2	1	0	1	1	2	1	3	2	1	0	0	0	1	3	1	0	0	1	1	2	1	1	2	0	1	1	1	1	2	0	281
gene_1535343|GeneMark.hmm|90_aa|-|2058|2330	0	1	1	1	1	0	2	0	1	2	0	0	0	0	2	0	0	2	2	0	0	0	2	0	3	2	0	0	0	0	1	3	2	0	0	1	2	1	0	1	2	0	1	0	0	2	2	0	90
gene_1536523|GeneMark.hmm|206_aa|-|263|883	0	4	2	3	8	0	6	4	0	1	0	0	0	0	0	0	0	7	5	0	1	0	0	0	3	1	0	0	4	0	10	4	5	0	0	5	6	0	0	0	8	0	9	0	0	5	2	0	206
gene_1536833|GeneMark.hmm|1000_aa|-|317|3319	0	4	2	3	1	0	2	0	2	4	0	0	0	0	0	0	0	3	2	0	0	0	0	0	6	4	0	0	0	0	2	2	4	0	0	0	3	1	0	0	2	0	0	0	0	6	7	0	1000
gene_1536836|GeneMark.hmm|92_aa|-|6265|6543	0	4	0	3	0	0	3	0	1	2	0	1	0	0	2	0	0	2	0	0	0	0	1	1	4	1	0	0	0	0	1	1	2	0	0	0	0	1	0	0	1	0	0	0	0	1	1	0	92
gene_1537973|GeneMark.hmm|794_aa|-|3|2384	0	3	3	5	1	0	2	0	2	4	0	0	0	0	0	0	0	3	3	0	0	0	0	1	6	3	0	0	0	0	2	6	5	0	0	0	3	1	0	0	2	0	0	0	1	7	6	0	794
gene_1540106|GeneMark.hmm|348_aa|+|1|1047	0	0	0	1	1	0	0	0	0	2	0	0	0	0	0	0	0	1	1	0	0	0	0	1	2	2	0	0	1	0	0	2	1	0	0	1	0	1	0	0	0	0	0	0	0	1	2	0	348
gene_1544901|GeneMark.hmm|174_aa|+|211|735	0	0	1	1	0	0	2	1	0	0	0	0	0	0	0	0	0	2	3	0	0	0	0	0	0	0	0	0	2	0	1	2	2	0	0	1	3	0	0	0	2	0	2	0	0	0	0	0	174
gene_1544902|GeneMark.hmm|55_aa|+|759|926	0	0	2	0	1	0	1	1	0	0	0	0	0	0	0	0	0	1	2	0	0	0	0	0	1	0	0	0	0	0	1	1	1	0	0	1	1	0	0	0	0	0	0	0	0	0	0	0	55
gene_1557590|GeneMark.hmm|648_aa|-|15347|17293	1	0	1	1	2	0	1	1	1	1	0	0	1	0	2	1	1	0	0	2	0	1	0	0	1	2	0	1	2	1	3	3	3	1	2	2	2	1	0	1	2	0	0	2	0	2	2	1	648
gene_155762|GeneMark.hmm|497_aa|+|57|1550	0	0	0	0	0	0	1	0	0	1	1	1	0	0	0	0	1	0	0	0	0	0	0	0	0	1	0	0	0	0	1	0	0	0	1	0	0	0	1	0	0	0	0	0	0	0	1	0	497
gene_1559889|GeneMark.hmm|225_aa|-|2|676	0	5	1	6	3	0	9	3	11	7	7	9	3	7	6	3	4	7	2	8	7	4	5	11	7	8	5	0	3	0	4	8	7	1	6	5	3	6	8	7	8	0	3	2	10	7	8	4	225
gene_1565687|GeneMark.hmm|316_aa|-|3|950	0	0	0	0	0	0	1	0	0	0	0	0	0	0	0	0	0	1	0	0	0	0	0	0	0	0	0	0	0	0	0	0	0	0	0	0	0	0	0	0	3	0	0	0	0	0	0	0	316
gene_1566349|GeneMark.hmm|237_aa|-|3|713	0	1	0	0	0	0	0	0	2	1	2	2	1	1	1	1	1	0	0	1	1	0	2	2	1	1	1	0	0	0	0	0	0	0	3	0	0	2	1	1	0	0	0	1	2	1	0	1	237
gene_156781|GeneMark.hmm|488_aa|-|92|1558	0	0	0	0	0	0	0	0	0	1	0	0	0	0	0	0	0	1	0	0	0	0	0	0	1	0	0	0	0	0	0	0	1	0	0	0	0	0	0	0	0	0	0	0	0	1	1	0	488
gene_156782|GeneMark.hmm|1009_aa|-|1570|4599	0	2	0	0	0	0	0	0	0	0	0	0	0	0	0	0	0	0	0	0	0	0	0	0	3	1	0	0	0	0	0	0	0	0	0	0	0	0	0	0	0	0	0	0	0	2	1	0	1009
gene_1568124|GeneMark.hmm|193_aa|-|2|580	0	0	0	0	0	0	1	1	0	0	0	0	0	0	0	0	0	1	0	0	0	0	0	0	0	0	0	1	1	0	0	0	0	0	0	0	0	0	0	0	1	0	0	0	0	0	0	0	193
gene_1568677|GeneMark.hmm|302_aa|-|1|906	0	0	0	0	0	0	0	0	0	1	0	0	0	0	0	0	0	0	0	0	0	0	0	0	0	1	0	0	0	0	0	0	0	0	0	0	0	0	0	0	0	0	0	0	0	0	0	0	302
gene_1569611|GeneMark.hmm|783_aa|+|170|2521	0	0	0	0	0	0	0	0	0	1	0	0	1	0	1	0	0	0	1	0	0	0	1	1	1	2	0	0	0	0	0	2	2	0	0	0	0	1	0	0	0	0	0	0	0	1	1	0	783
gene_157141|GeneMark.hmm|243_aa|-|1|729	0	1	0	2	1	0	2	0	0	1	0	0	0	0	0	0	0	1	0	0	0	0	0	0	2	1	0	0	1	0	0	1	1	0	0	0	0	0	0	0	1	0	2	0	0	3	1	0	243
gene_1573814|GeneMark.hmm|951_aa|-|5037|7892	0	0	0	0	0	0	0	0	0	0	0	0	0	0	2	0	0	0	0	0	0	1	3	0	0	0	0	0	0	0	0	0	0	0	0	0	0	3	0	0	0	0	0	0	0	0	0	0	951
gene_1574957|GeneMark.hmm|479_aa|+|1|1440	0	5	4	11	11	0	11	9	1	1	0	0	1	1	0	1	0	9	6	1	1	1	1	1	8	1	0	0	7	0	8	10	10	1	0	7	5	2	1	0	9	0	9	1	3	6	1	1	479
gene_1577437|GeneMark.hmm|395_aa|+|2821|4008	4	0	0	0	0	0	0	0	0	0	1	0	0	0	2	0	0	0	0	0	0	0	2	1	1	0	0	2	0	0	1	1	0	0	1	0	0	1	0	0	1	2	0	0	2	1	1	0	395
gene_1578248|GeneMark.hmm|83_aa|+|369|620	0	1	0	0	0	0	1	1	1	0	0	0	0	0	0	0	0	1	0	0	1	0	0	0	1	1	0	0	0	0	0	1	0	0	0	1	0	0	0	0	1	0	0	0	1	1	0	0	83
gene_1581105|GeneMark.hmm|416_aa|-|1515|2765	0	8	7	6	9	1	7	7	3	6	0	1	2	1	0	2	1	8	5	1	1	0	1	5	10	6	1	0	8	2	7	10	10	2	1	6	8	1	0	1	7	0	12	2	7	10	7	1	416
gene_1585264|GeneMark.hmm|123_aa|-|708|1079	0	0	0	1	0	0	0	0	0	0	0	0	0	0	0	0	0	0	0	0	0	0	0	0	0	0	0	0	0	0	0	0	0	0	0	0	0	0	0	0	0	0	0	0	0	0	1	0	123
gene_158582|GeneMark.hmm|362_aa|-|1359|2447	0	3	5	2	1	0	2	1	1	7	0	1	0	1	2	1	1	1	3	1	1	0	1	1	4	6	1	0	2	0	1	4	6	1	1	1	5	2	1	1	4	1	1	1	2	2	6	1	362
gene_1588941|GeneMark.hmm|112_aa|+|5877|6215	0	2	0	1	1	0	0	0	1	1	0	0	0	0	0	0	1	0	0	0	0	0	2	1	2	2	0	0	0	0	0	2	2	0	0	0	0	2	0	0	0	0	1	0	0	3	2	0	112
gene_158988|GeneMark.hmm|143_aa|-|2|430	1	0	0	0	0	0	0	0	0	0	0	0	0	0	0	0	0	0	0	0	0	0	0	0	0	0	0	2	0	0	0	0	0	0	0	0	0	0	0	0	0	0	0	0	0	0	0	0	143
gene_159055|GeneMark.hmm|359_aa|-|3901|4980	0	0	0	2	0	0	0	0	1	0	0	0	0	0	0	0	0	0	0	0	0	0	1	1	2	0	0	0	0	0	0	1	4	0	0	0	0	1	0	0	0	0	0	0	1	1	2	0	359
gene_1594124|GeneMark.hmm|431_aa|+|2|1297	0	4	1	6	1	0	4	0	2	2	0	1	0	2	2	0	0	3	2	0	2	0	3	3	3	5	1	0	0	0	0	4	3	0	1	1	1	3	1	1	4	0	0	0	3	3	3	1	431
gene_1596190|GeneMark.hmm|418_aa|+|1272|2528	0	0	3	3	2	0	4	1	0	0	0	0	0	0	0	0	0	2	4	0	0	0	0	0	0	0	0	0	0	0	1	3	4	0	0	0	1	0	0	0	4	0	1	0	0	0	0	0	418
gene_1599508|GeneMark.hmm|124_aa|-|440|814	0	3	3	2	3	0	3	3	0	0	0	0	0	0	0	0	0	3	3	0	0	0	0	0	1	0	0	0	3	0	2	3	3	0	0	3	2	0	0	1	2	0	2	0	0	0	0	0	124
gene_1599785|GeneMark.hmm|156_aa|-|25791|26261	0	0	0	0	0	0	1	0	0	0	0	0	0	0	0	0	0	1	0	0	0	0	0	0	2	0	0	0	0	0	1	0	0	0	0	0	0	0	0	0	1	0	1	0	0	0	0	0	156
gene_1599797|GeneMark.hmm|64_aa|+|34920|35114	0	1	0	0	0	0	0	0	0	0	0	0	0	0	0	0	0	0	0	0	0	0	0	0	1	0	0	0	1	0	0	0	1	0	0	0	0	0	0	0	2	0	2	0	1	1	0	0	64
gene_160116|GeneMark.hmm|553_aa|+|2043|3704	0	1	1	3	2	0	0	2	0	1	0	0	0	0	1	0	0	1	1	0	0	0	0	0	0	1	0	0	0	0	1	2	1	0	0	1	0	0	0	0	2	0	1	0	0	0	1	0	553
gene_1605374|GeneMark.hmm|294_aa|-|1846|2730	0	1	0	0	1	0	2	1	0	1	0	0	0	0	0	0	0	2	0	0	0	0	0	0	2	0	0	0	1	0	0	0	0	0	0	0	0	0	0	0	2	0	0	0	0	1	0	0	294
gene_1607782|GeneMark.hmm|397_aa|-|1731|2924	0	2	2	1	1	0	2	2	5	2	1	2	0	2	2	1	2	1	1	2	3	0	1	1	3	1	1	0	0	0	0	2	2	0	2	0	3	3	2	2	3	0	0	0	2	3	2	2	397
gene_1614024|GeneMark.hmm|103_aa|-|1|312	3	3	3	7	5	0	5	4	10	4	6	7	1	0	1	9	7	3	2	7	3	2	1	13	4	2	10	4	5	1	6	10	7	1	6	4	3	1	6	4	5	3	3	4	12	5	3	8	103
gene_1614133|GeneMark.hmm|442_aa|-|7|1335	1	0	0	0	0	1	0	0	0	0	0	0	0	0	0	0	0	0	0	0	0	0	0	0	0	0	0	1	0	0	1	0	0	0	0	0	0	0	1	0	0	1	0	0	0	0	0	0	442
gene_1615355|GeneMark.hmm|570_aa|+|655|2367	0	1	0	0	0	0	0	0	0	0	0	0	0	0	0	0	0	1	0	0	0	0	0	0	0	0	0	0	0	0	0	1	0	0	0	0	0	0	0	0	0	0	0	0	1	1	0	0	570
gene_161597|GeneMark.hmm|335_aa|+|1299|2306	0	1	0	0	0	0	0	0	0	0	0	0	0	0	0	0	0	1	0	0	0	0	0	0	2	1	0	0	0	0	0	2	3	0	0	0	0	0	0	0	1	0	0	0	0	1	0	0	335
gene_1616562|GeneMark.hmm|1068_aa|+|2375|5581	3	0	0	0	0	0	0	0	0	0	0	0	0	0	0	0	0	0	0	0	0	0	0	0	0	0	0	3	0	0	0	0	0	0	0	1	0	0	0	0	0	2	0	0	0	0	0	0	1068
gene_1616599|GeneMark.hmm|211_aa|-|179|814	0	0	5	5	3	1	3	1	1	1	2	1	0	1	1	1	2	4	4	1	1	1	1	1	3	1	2	1	3	0	6	4	4	0	1	2	3	0	1	0	2	1	5	1	1	1	1	1	211
gene_162010|GeneMark.hmm|749_aa|+|19673|21922	0	0	0	1	0	0	0	1	0	0	0	0	0	0	0	0	0	0	0	0	0	0	0	0	0	0	0	0	0	0	0	1	0	0	0	0	0	0	0	0	0	0	0	0	0	0	0	0	749
gene_1622222|GeneMark.hmm|414_aa|-|2|1243	3	0	0	0	0	0	0	0	0	0	0	0	0	0	0	0	0	0	0	0	0	0	0	0	0	0	0	2	0	0	0	0	0	0	0	0	0	0	0	0	0	1	0	0	0	0	0	0	414
gene_162245|GeneMark.hmm|307_aa|+|3|926	0	11	5	10	9	0	10	11	15	12	9	10	2	10	11	12	8	11	10	10	9	4	9	13	14	10	8	0	7	2	8	8	14	1	11	8	6	10	8	10	14	0	9	6	17	12	10	10	307
gene_1626112|GeneMark.hmm|419_aa|+|1492|2751	0	1	0	0	0	0	0	0	1	0	0	0	0	0	0	0	0	0	0	0	0	0	0	0	0	0	0	0	0	0	1	0	0	0	0	0	0	0	0	0	0	0	0	0	0	1	0	0	419
gene_162724|GeneMark.hmm|57_aa|-|6870|7043	0	1	0	0	0	0	0	0	1	0	0	0	0	0	0	0	0	1	0	0	0	0	0	2	0	0	0	0	0	0	0	0	0	0	0	0	0	0	0	0	0	0	0	0	1	0	0	0	57
gene_1630501|GeneMark.hmm|122_aa|+|545|913	0	0	0	0	0	0	0	0	0	0	0	0	0	0	0	0	0	0	1	0	0	0	0	0	0	0	0	0	0	0	0	0	0	0	0	0	1	0	0	0	0	0	0	0	0	0	0	0	122
gene_163184|GeneMark.hmm|333_aa|-|32187|33188	0	2	0	1	0	0	1	0	2	2	0	0	0	1	2	1	0	0	1	0	1	0	1	2	2	1	0	0	0	0	0	1	1	0	0	0	0	2	0	0	1	0	1	0	2	1	3	0	333
gene_164560|GeneMark.hmm|819_aa|-|4084|6543	0	1	0	0	0	0	1	0	0	1	0	0	0	0	0	0	0	1	0	0	0	0	0	1	1	1	0	0	0	0	2	2	0	0	0	0	0	0	0	0	1	0	0	0	0	2	0	0	819
gene_1646873|GeneMark.hmm|203_aa|-|1215|1826	0	1	0	1	0	0	1	0	0	1	0	0	0	0	1	0	0	1	0	0	0	0	0	1	1	2	0	0	0	0	0	1	1	0	0	0	1	1	0	0	1	0	0	0	1	1	2	0	203
gene_1648649|GeneMark.hmm|394_aa|+|72|1256	0	2	1	1	0	0	1	0	2	2	1	1	1	2	1	1	2	2	1	1	2	1	2	2	1	2	1	0	0	0	0	2	2	0	2	0	0	3	1	2	2	0	1	1	2	1	2	1	394
gene_1655126|GeneMark.hmm|130_aa|-|119|511	0	1	2	3	0	0	2	0	0	0	0	0	0	0	0	0	0	2	1	0	0	0	0	0	2	0	0	0	2	0	2	2	2	0	0	2	3	0	0	0	2	0	2	0	0	2	0	0	130
gene_165750|GeneMark.hmm|343_aa|-|4238|5269	0	5	2	6	2	0	4	1	0	6	1	0	4	1	4	0	0	6	4	0	0	3	1	2	7	5	0	0	0	0	1	8	9	1	0	0	3	3	1	0	5	0	4	4	3	6	6	1	343
gene_1659399|GeneMark.hmm|90_aa|-|11894|12166	0	0	0	0	1	0	0	0	1	1	0	0	0	0	0	0	1	0	0	0	0	0	2	1	2	2	0	0	0	0	0	2	2	0	0	0	0	2	0	0	0	0	1	0	0	2	3	0	90
gene_1661913|GeneMark.hmm|64_aa|-|1326|1520	0	0	0	0	0	0	0	0	0	0	0	0	0	0	0	0	0	0	0	0	0	0	0	0	1	0	0	0	0	0	0	0	0	0	0	0	0	0	0	0	0	0	0	0	1	0	1	0	64
gene_1663110|GeneMark.hmm|118_aa|-|1069|1425	0	1	2	1	1	0	0	1	0	0	0	0	0	0	0	0	0	1	1	0	0	0	0	0	1	0	0	0	2	0	0	1	0	0	0	1	1	0	0	0	1	0	1	0	0	2	0	0	118
gene_1663111|GeneMark.hmm|81_aa|-|1625|1870	0	1	3	2	3	0	2	1	0	0	0	0	0	0	0	0	0	2	2	0	0	0	0	0	2	0	0	0	2	0	2	2	1	0	0	2	1	0	0	0	2	0	2	0	0	0	0	0	81
gene_1669784|GeneMark.hmm|529_aa|-|720|2309	0	1	0	0	2	0	0	0	0	0	0	0	0	0	0	0	0	1	0	0	0	0	0	0	0	0	0	0	0	0	0	0	0	0	0	0	0	0	0	0	1	0	0	0	0	0	0	0	529
gene_1676126|GeneMark.hmm|100_aa|+|5922|6224	0	1	1	1	2	0	0	1	0	0	0	0	0	0	0	0	0	0	0	0	0	0	0	0	0	0	0	0	0	0	0	0	1	0	0	0	0	0	0	0	0	0	0	0	0	0	0	0	100
gene_1677807|GeneMark.hmm|204_aa|+|1|615	0	1	0	2	0	0	0	0	0	0	0	0	0	0	0	0	0	0	0	0	0	0	0	0	2	1	0	0	0	0	0	1	0	0	0	0	0	0	0	0	1	0	0	0	0	2	2	0	204
gene_1683233|GeneMark.hmm|95_aa|-|3|287	0	2	1	0	0	0	1	0	1	1	1	0	0	0	1	0	0	1	0	0	2	0	0	0	2	1	1	0	0	0	0	0	1	0	0	0	0	0	0	0	2	0	0	1	2	1	0	0	95
gene_1691967|GeneMark.hmm|334_aa|+|94|1098	0	3	3	2	3	0	3	3	8	5	2	6	2	6	5	4	2	4	3	5	3	2	3	10	7	3	3	0	3	0	2	4	4	0	4	2	2	3	1	3	5	0	3	2	8	5	3	4	334
gene_1692362|GeneMark.hmm|213_aa|-|584|1225	0	0	2	1	3	0	2	2	0	0	0	0	0	0	0	0	0	2	0	0	0	0	0	0	0	0	0	0	0	0	0	0	0	0	0	1	1	0	0	0	2	0	0	0	0	0	0	0	213
gene_1701431|GeneMark.hmm|252_aa|-|186|944	0	0	0	1	0	0	1	0	0	1	0	0	0	0	0	0	0	1	0	0	0	0	0	1	2	0	0	0	0	0	0	0	1	0	0	0	0	0	0	1	0	0	0	0	2	1	1	0	252
gene_1703256|GeneMark.hmm|325_aa|+|2|979	0	0	0	2	0	0	0	0	0	0	0	0	0	0	2	2	0	0	0	0	0	0	2	0	0	0	1	0	0	0	0	1	2	0	0	0	0	0	0	0	0	0	0	0	0	0	0	1	325
gene_170511|GeneMark.hmm|246_aa|-|4751|5491	0	0	0	0	0	0	0	0	0	0	0	0	0	0	0	0	0	1	0	0	0	0	0	0	0	0	0	0	0	0	1	0	1	0	0	1	0	0	0	0	1	0	1	0	0	0	0	0	246
gene_1705489|GeneMark.hmm|194_aa|-|1|582	0	0	0	0	0	0	0	1	0	0	0	0	0	0	0	0	0	0	0	0	0	0	0	0	0	0	0	0	0	0	0	0	1	0	0	0	0	0	0	0	0	0	1	0	0	0	0	0	194
gene_170573|GeneMark.hmm|408_aa|-|821|2047	1	0	0	0	0	0	0	0	0	0	0	0	0	0	1	0	0	0	0	0	0	0	0	0	0	0	0	4	0	0	0	0	0	0	0	0	0	0	0	0	0	2	0	0	0	0	0	0	408
gene_1706518|GeneMark.hmm|314_aa|+|638|1582	0	6	5	5	4	0	4	4	9	4	4	5	0	6	7	7	6	5	1	6	7	3	6	8	5	6	6	0	2	1	4	1	3	0	4	3	3	6	2	3	3	0	3	1	7	5	4	4	314
gene_170826|GeneMark.hmm|173_aa|-|1|519	0	4	0	0	3	0	5	3	0	1	0	0	0	0	1	0	0	4	0	0	0	0	1	0	3	1	0	0	3	0	5	0	1	0	0	5	0	1	0	0	3	0	4	0	0	3	1	0	173
gene_171717|GeneMark.hmm|317_aa|+|3744|4697	0	7	0	4	3	0	7	2	6	3	4	3	0	4	6	2	4	8	0	2	5	0	7	5	9	4	2	0	1	0	1	3	5	0	3	2	1	6	3	2	8	0	1	1	9	9	5	3	317
gene_1718123|GeneMark.hmm|111_aa|+|275|610	0	0	0	3	0	0	0	0	0	0	0	0	0	0	0	0	0	0	0	0	0	0	0	0	0	0	0	0	0	0	0	1	0	0	0	0	0	0	0	0	0	0	0	0	0	0	0	0	111
gene_1723301|GeneMark.hmm|376_aa|-|3|1130	15	0	0	3	0	0	0	0	0	0	2	2	1	2	5	1	2	0	0	1	3	0	5	0	0	1	0	12	0	0	0	2	2	0	1	0	0	5	3	1	0	15	1	2	0	0	1	0	376
gene_1724868|GeneMark.hmm|182_aa|+|1|549	0	5	1	3	1	0	3	3	6	2	0	2	0	3	5	2	0	4	2	2	3	1	5	4	2	6	3	0	1	0	1	3	2	0	1	1	2	4	2	4	3	0	2	1	8	6	4	5	182
gene_1728567|GeneMark.hmm|306_aa|-|1|918	3	4	2	3	1	0	1	1	1	8	1	1	1	1	2	0	0	3	3	1	0	1	2	2	6	9	1	1	1	0	1	8	7	0	2	1	3	2	1	1	3	1	1	1	2	6	6	1	306
gene_1730443|GeneMark.hmm|638_aa|+|14474|16390	1	0	0	0	0	0	0	0	0	0	0	0	0	0	0	0	0	0	0	0	0	0	0	0	0	0	0	2	0	0	0	0	0	0	0	0	0	0	0	0	0	1	0	0	0	0	0	0	638
gene_1731680|GeneMark.hmm|476_aa|+|162|1592	0	2	2	6	8	0	8	6	1	1	0	0	1	0	0	0	0	4	2	0	0	0	0	1	6	0	0	0	6	0	5	7	7	0	0	7	4	0	0	1	8	0	7	0	1	4	0	0	476
gene_1731869|GeneMark.hmm|162_aa|+|2|490	0	1	0	1	0	0	0	0	0	0	0	0	0	0	0	0	0	0	0	0	0	0	0	0	1	1	0	0	0	0	0	0	1	0	0	0	0	0	0	0	0	0	0	0	0	0	0	0	162
gene_1731911|GeneMark.hmm|533_aa|+|1|1602	0	3	1	1	0	0	2	1	2	0	0	1	0	2	3	1	1	0	0	3	1	1	3	4	2	3	2	0	1	0	1	1	0	0	2	1	1	4	1	3	3	0	1	1	4	3	4	1	533
gene_1732242|GeneMark.hmm|159_aa|+|2021|2500	0	3	5	3	2	0	3	3	0	0	0	0	0	0	0	0	0	3	7	0	0	0	0	0	3	0	0	0	3	0	4	4	5	0	0	3	5	0	0	0	6	0	4	0	0	3	0	0	159
gene_1732243|GeneMark.hmm|121_aa|+|2500|2865	0	7	5	7	8	0	6	5	0	1	0	0	0	0	0	0	0	8	5	0	1	0	0	0	6	1	0	0	7	0	5	4	5	0	0	6	6	0	0	0	5	0	6	0	0	5	0	0	121
gene_1732245|GeneMark.hmm|185_aa|+|4078|4635	0	3	3	2	2	0	3	2	0	0	0	0	0	0	0	0	0	3	2	0	0	0	0	0	1	0	0	0	1	0	3	3	2	0	0	2	2	0	0	0	2	0	1	0	0	1	0	0	185
gene_1732250|GeneMark.hmm|411_aa|-|8769|10004	0	0	1	0	3	0	2	0	0	0	0	0	0	0	0	0	0	0	0	0	0	0	0	0	0	0	0	0	0	0	0	1	0	0	0	1	1	0	0	0	2	0	1	0	0	0	0	0	411
gene_1732251|GeneMark.hmm|457_aa|-|10289|11662	0	6	10	7	10	1	9	7	1	2	0	0	1	0	0	0	0	7	9	0	1	1	0	1	5	1	0	0	7	1	11	9	6	1	0	6	9	1	0	1	8	0	7	1	1	4	1	0	457
gene_1732252|GeneMark.hmm|356_aa|-|11646|12716	0	5	5	4	6	0	6	5	0	0	0	0	0	0	0	0	0	4	5	0	0	0	0	0	3	0	0	0	6	0	4	3	5	0	0	3	6	0	0	0	7	0	6	0	0	4	0	0	356
gene_1732255|GeneMark.hmm|602_aa|-|13799|15607	0	2	5	4	5	1	3	3	1	1	1	2	0	0	1	1	1	5	3	1	0	1	1	1	3	1	1	1	3	1	1	3	4	1	0	2	2	1	1	0	2	1	3	1	0	2	1	1	602
gene_1732281|GeneMark.hmm|409_aa|+|29689|30918	3	1	4	4	4	0	3	4	0	0	0	0	0	0	1	0	0	4	5	0	0	0	1	1	4	0	0	1	2	0	2	5	5	0	1	2	6	1	0	0	6	1	3	0	1	1	0	0	409
gene_1732283|GeneMark.hmm|102_aa|-|31376|31684	0	1	3	2	2	0	3	3	0	0	0	0	0	0	0	0	0	2	2	0	0	0	0	0	0	0	0	0	3	0	2	2	2	0	0	3	2	0	0	0	1	0	3	0	0	1	0	0	102
gene_1732284|GeneMark.hmm|509_aa|+|31930|33459	0	8	9	12	11	0	13	13	0	1	0	0	0	0	1	0	1	12	15	0	1	1	1	1	7	0	0	0	11	0	13	15	15	0	0	12	13	1	0	1	13	0	13	1	0	10	2	0	509
gene_1732286|GeneMark.hmm|67_aa|+|33957|34160	0	0	2	2	1	0	1	1	0	0	0	0	0	0	0	0	0	1	2	0	0	0	0	0	1	0	0	0	2	0	1	1	2	0	0	1	2	0	0	0	1	0	2	0	0	1	0	0	67
gene_1732287|GeneMark.hmm|67_aa|-|34246|34449	0	0	2	1	2	0	0	1	0	0	0	0	0	0	0	0	0	1	1	0	0	0	0	0	0	0	0	0	1	0	2	1	1	0	0	0	1	0	0	0	1	0	1	0	0	0	0	0	67
gene_1732288|GeneMark.hmm|698_aa|+|34647|36743	0	0	2	2	2	0	1	0	0	0	0	0	0	0	0	0	0	0	1	0	0	0	0	0	0	0	0	0	0	0	0	1	1	0	0	0	3	0	0	0	0	0	1	0	0	0	0	0	698
gene_1732290|GeneMark.hmm|215_aa|+|38345|38992	0	1	3	3	2	0	3	2	0	0	0	0	0	0	0	0	0	3	1	0	0	0	0	0	0	0	0	0	2	0	1	2	2	0	0	0	1	0	0	0	2	0	1	0	0	0	0	0	215
gene_1732292|GeneMark.hmm|129_aa|-|39583|39972	0	0	3	1	2	0	1	2	0	0	0	0	0	0	0	0	0	1	3	0	0	0	0	0	0	0	0	0	3	0	3	3	3	0	0	2	4	0	0	0	3	0	3	0	0	3	0	0	129
gene_1732293|GeneMark.hmm|228_aa|-|40029|40715	0	0	1	1	1	0	1	0	0	0	0	0	0	0	0	0	0	1	2	0	0	0	0	0	0	0	0	0	0	0	0	0	0	0	0	0	0	0	0	0	0	0	0	0	0	0	0	0	228
gene_1732299|GeneMark.hmm|737_aa|-|43458|45671	0	3	5	5	4	0	5	4	0	0	0	0	0	0	0	0	0	5	7	0	1	0	0	0	3	0	0	0	4	0	4	6	3	0	0	4	5	0	0	0	6	0	5	0	0	2	0	0	737
gene_1732300|GeneMark.hmm|736_aa|-|45693|47903	0	2	5	3	5	0	5	5	0	0	0	0	0	0	0	0	0	6	5	0	0	0	0	0	2	0	0	0	7	0	4	4	4	0	0	7	6	0	0	0	5	0	5	0	0	3	0	0	736
gene_1732301|GeneMark.hmm|121_aa|-|48086|48451	0	7	5	5	7	0	6	5	0	1	0	0	0	0	0	0	0	7	5	0	1	0	0	0	6	1	0	0	6	0	5	5	5	0	0	5	5	0	0	0	5	0	6	0	0	5	0	0	121
gene_1734797|GeneMark.hmm|157_aa|+|2598|3071	2	7	7	9	14	2	8	5	4	3	3	7	2	3	2	2	2	8	4	8	2	4	2	8	5	5	3	2	6	2	17	8	7	4	6	5	3	1	2	1	3	0	18	1	4	4	4	3	157
gene_1737125|GeneMark.hmm|752_aa|+|1883|4141	0	2	4	2	5	0	6	6	0	0	0	0	0	0	0	0	0	9	4	0	0	0	0	0	3	0	0	0	6	0	5	4	4	0	0	8	6	0	0	0	6	0	4	0	0	2	0	0	752
gene_1737126|GeneMark.hmm|734_aa|+|4172|6376	0	3	2	2	3	0	4	2	0	0	0	0	0	0	0	0	0	2	3	0	1	0	0	0	1	0	0	0	4	0	3	4	3	0	0	5	3	0	0	0	4	0	3	0	0	1	0	0	734
gene_1737131|GeneMark.hmm|819_aa|+|9200|11659	0	0	2	2	2	0	4	4	0	0	0	0	0	0	0	0	0	1	1	0	0	0	0	0	1	0	0	0	3	0	1	2	3	0	0	3	1	0	0	0	4	0	0	0	0	1	0	0	819
gene_1737133|GeneMark.hmm|476_aa|-|12144|13574	1	5	6	9	10	0	14	12	1	1	0	1	0	0	0	0	0	15	9	0	0	0	0	1	8	1	0	1	12	0	8	11	12	1	1	11	10	1	0	1	16	1	10	1	0	8	1	0	476
gene_1737136|GeneMark.hmm|509_aa|+|14932|16461	0	3	5	4	7	0	8	6	0	1	0	0	0	0	1	0	1	8	5	0	1	1	1	1	3	0	0	0	11	0	8	9	8	0	0	8	6	1	0	1	8	0	7	1	0	6	2	0	509
gene_1737139|GeneMark.hmm|54_aa|-|17459|17623	0	2	3	2	1	0	2	2	0	0	0	0	0	0	0	0	0	3	2	0	1	0	0	0	2	0	0	0	3	0	3	2	2	0	0	2	1	0	0	1	2	0	2	0	0	2	0	0	54
gene_1737141|GeneMark.hmm|184_aa|+|19718|20272	0	1	1	0	1	0	1	1	0	0	0	0	0	0	0	0	0	1	1	0	0	0	0	0	0	0	0	0	1	0	1	0	0	0	0	1	1	0	0	0	1	0	1	0	0	0	0	0	184
gene_1737155|GeneMark.hmm|499_aa|+|37021|38520	0	2	3	4	5	0	5	1	0	1	0	0	0	0	0	0	0	6	4	0	0	0	1	0	4	0	0	0	4	0	4	6	5	0	0	6	3	0	0	0	6	0	2	0	0	1	1	0	499
gene_1737156|GeneMark.hmm|139_aa|-|39133|39552	0	5	1	4	9	0	8	4	0	0	0	0	0	0	0	0	0	9	2	0	0	0	0	0	6	0	0	0	4	0	6	4	6	0	0	3	2	0	0	0	7	0	9	0	0	5	0	0	139
gene_1737157|GeneMark.hmm|488_aa|-|39639|41105	0	8	7	12	17	0	14	11	0	0	0	0	0	0	0	0	0	12	8	0	0	0	0	0	9	0	0	0	8	0	16	10	8	0	0	9	10	0	0	0	15	0	14	0	0	9	0	0	488
gene_1737163|GeneMark.hmm|312_aa|+|48055|48993	0	1	1	0	3	0	2	1	0	0	0	0	0	0	0	0	0	2	1	0	0	0	0	0	0	0	0	0	1	0	0	0	0	0	0	1	1	0	0	0	3	0	1	0	0	0	0	0	312
gene_1740708|GeneMark.hmm|128_aa|+|3705|4091	0	1	0	1	0	0	0	1	1	0	0	0	0	0	0	0	0	0	0	0	0	0	0	0	0	0	0	0	0	0	0	1	0	0	0	0	0	0	0	0	0	0	0	0	0	0	0	0	128
gene_1741684|GeneMark.hmm|246_aa|-|21|761	1	0	0	1	0	0	1	0	0	0	0	0	0	0	0	0	0	0	0	0	0	0	0	0	0	0	0	1	0	0	0	0	0	0	0	0	0	0	0	0	0	1	0	0	0	0	0	0	246
gene_1742278|GeneMark.hmm|393_aa|-|4807|5988	0	0	0	3	0	0	0	0	0	0	0	0	0	0	0	0	0	0	0	0	0	0	0	0	1	1	0	0	0	0	0	4	2	0	0	0	0	0	0	0	0	0	0	0	0	0	1	0	393
gene_1742287|GeneMark.hmm|267_aa|-|15057|15860	0	0	0	0	0	0	0	0	0	0	0	0	0	0	0	0	0	1	0	0	0	0	0	0	2	0	0	0	0	0	0	3	2	0	0	0	0	0	0	0	0	0	0	0	0	1	1	0	267
gene_1745500|GeneMark.hmm|90_aa|-|2124|2396	0	2	0	2	1	0	2	1	2	2	0	0	0	0	0	0	0	2	1	1	0	0	0	1	3	1	0	0	1	0	0	1	2	0	1	0	1	1	1	0	2	0	1	0	1	3	1	0	90
gene_1745735|GeneMark.hmm|799_aa|+|105|2504	0	8	0	4	1	1	4	1	4	0	0	0	1	0	0	0	0	1	0	1	0	0	0	5	7	1	1	0	2	2	3	3	2	1	1	1	0	0	0	0	3	0	3	0	3	6	1	0	799
gene_1752037|GeneMark.hmm|147_aa|-|2|442	0	0	0	0	0	0	3	3	2	0	0	0	0	0	0	0	0	1	0	0	0	0	0	3	1	0	0	0	2	0	0	0	0	0	0	0	0	0	0	0	2	0	0	0	3	2	0	0	147
gene_1752321|GeneMark.hmm|550_aa|+|1705|3357	0	3	0	1	1	0	1	1	0	0	0	0	0	0	0	0	0	2	1	0	0	0	0	0	2	0	0	0	0	0	3	0	0	0	0	0	0	0	0	0	1	0	2	0	0	1	0	0	550
gene_175422|GeneMark.hmm|873_aa|+|722|3343	0	0	0	0	0	0	0	0	0	1	0	0	0	0	0	0	0	0	0	0	0	0	0	0	0	1	0	0	0	0	0	0	0	0	0	0	0	0	0	0	0	0	0	0	0	0	1	0	873
gene_1756463|GeneMark.hmm|203_aa|+|3|614	0	1	0	3	0	0	0	0	0	1	0	0	0	0	0	0	0	0	0	0	0	0	0	0	0	0	0	0	0	0	0	0	2	0	0	0	0	0	0	0	0	0	0	0	0	0	2	0	203
gene_1757239|GeneMark.hmm|640_aa|+|3|1925	0	0	0	1	0	0	0	0	0	1	0	0	0	0	0	0	0	0	0	0	0	0	0	0	0	1	0	0	0	0	0	1	0	0	0	0	0	0	0	0	0	0	0	0	0	0	1	0	640
gene_1758166|GeneMark.hmm|103_aa|-|3571|3882	0	0	1	1	1	0	1	1	0	0	0	0	0	0	0	0	0	1	0	0	0	0	0	0	0	0	0	0	0	0	0	0	1	0	0	0	0	0	0	0	0	0	0	0	0	1	0	0	103
gene_1761648|GeneMark.hmm|645_aa|+|556|2493	1	0	0	0	0	0	0	0	0	0	0	0	0	0	0	0	0	0	0	0	0	0	0	0	0	0	0	1	0	0	0	0	0	0	0	0	0	0	0	0	0	2	0	0	0	0	0	0	645
gene_1763181|GeneMark.hmm|293_aa|-|1|879	0	1	0	1	0	0	0	0	0	1	0	0	0	0	0	0	0	0	1	0	0	0	0	0	0	1	0	1	0	0	0	2	1	0	0	0	0	0	0	0	0	0	0	0	0	0	1	0	293
gene_1767753|GeneMark.hmm|420_aa|+|171|1433	1	0	0	0	0	0	0	0	0	0	0	0	0	0	0	0	0	0	0	0	0	0	1	0	0	0	0	2	0	0	0	0	0	0	0	0	0	1	0	0	0	3	0	0	0	0	0	0	420
gene_1772660|GeneMark.hmm|337_aa|+|4842|5855	0	0	0	1	1	0	1	2	0	0	0	0	0	0	0	0	0	3	0	0	0	0	0	0	3	2	0	0	0	0	2	3	2	0	0	1	0	0	0	0	3	0	2	0	0	1	1	0	337
gene_1774578|GeneMark.hmm|133_aa|-|96|497	0	2	2	2	2	0	2	2	0	0	0	0	0	0	0	0	0	2	2	0	0	0	0	0	2	0	0	0	2	0	2	2	2	0	0	2	2	0	0	0	2	0	2	0	0	2	0	0	133
gene_1774584|GeneMark.hmm|311_aa|-|101|1036	0	0	0	1	0	0	0	0	0	0	0	0	0	0	0	0	0	0	0	0	0	0	0	0	0	0	0	0	0	0	0	2	1	0	0	0	0	0	0	0	0	0	0	0	0	0	0	0	311
gene_1776291|GeneMark.hmm|84_aa|-|13565|13819	0	0	0	0	2	0	1	0	0	0	0	0	0	0	0	0	0	0	1	0	0	0	0	0	1	0	0	0	1	0	0	0	0	0	0	0	1	0	0	0	2	0	1	0	0	1	0	0	84
gene_1776298|GeneMark.hmm|142_aa|+|22905|23333	0	0	0	0	0	0	1	0	0	0	0	0	0	0	0	0	0	0	0	0	0	0	0	0	0	0	0	0	0	0	2	0	0	0	0	0	0	0	0	0	2	0	1	0	0	0	0	0	142
gene_1776299|GeneMark.hmm|164_aa|+|23517|24011	0	0	0	1	2	0	5	0	0	0	0	0	0	0	0	0	0	3	0	0	0	0	0	0	0	0	0	0	1	0	2	2	3	0	0	0	0	0	0	0	4	0	3	0	0	1	0	0	164
gene_1776323|GeneMark.hmm|408_aa|+|38489|39715	3	0	0	0	1	0	2	1	0	1	0	0	0	0	1	0	0	0	0	0	0	0	1	1	1	0	0	1	1	0	2	1	1	0	1	1	0	1	0	0	4	1	2	0	1	0	1	0	408
gene_1779657|GeneMark.hmm|355_aa|+|1|1068	0	2	0	0	3	1	6	5	5	6	2	2	2	2	4	2	5	5	2	4	5	1	4	6	5	3	3	0	3	1	2	1	1	0	3	3	3	6	3	3	7	0	3	3	7	8	4	2	355
gene_1786352|GeneMark.hmm|1070_aa|+|26|3238	0	2	0	1	0	0	0	0	0	2	0	0	0	0	0	0	0	1	1	0	0	0	0	1	2	1	0	0	0	0	0	1	0	0	0	0	0	0	0	0	0	0	0	0	0	2	2	0	1070
gene_1786901|GeneMark.hmm|348_aa|-|13379|14425	0	0	0	0	0	0	0	0	0	0	0	0	0	0	1	0	0	1	0	0	0	0	0	0	0	0	0	0	0	0	1	0	0	0	0	0	0	1	0	0	0	0	0	0	1	0	0	0	348
gene_1796597|GeneMark.hmm|284_aa|-|1|852	0	3	1	3	2	0	3	2	1	4	0	0	0	0	0	0	0	1	1	0	0	0	0	1	2	3	0	0	1	1	2	2	2	0	1	2	1	0	1	0	2	0	1	0	0	3	0	0	284
gene_1800992|GeneMark.hmm|396_aa|+|1979|3169	4	0	1	0	1	0	1	0	2	2	2	1	1	1	2	1	0	1	1	1	1	1	3	3	1	3	0	2	1	0	1	1	1	0	1	1	2	3	0	0	1	2	0	1	2	0	3	1	396
gene_1805593|GeneMark.hmm|366_aa|+|197|1297	0	1	0	1	0	0	1	0	1	2	1	0	0	1	2	0	0	2	1	1	1	0	1	1	2	2	1	0	0	0	1	3	3	0	1	0	0	1	1	1	3	0	0	0	1	2	2	1	366
gene_1807157|GeneMark.hmm|122_aa|-|766|1134	2	2	1	4	3	0	3	2	1	0	2	1	0	0	0	1	0	2	4	1	0	0	0	2	1	1	1	0	3	0	3	5	4	0	1	3	1	0	2	0	3	0	3	1	1	1	1	2	122
gene_1808424|GeneMark.hmm|259_aa|+|2|781	0	1	0	1	0	0	1	0	0	1	0	0	0	0	0	0	0	1	0	0	0	0	0	0	2	1	0	0	0	0	0	1	1	0	0	0	1	0	0	0	1	0	0	0	0	2	1	0	259
gene_1809252|GeneMark.hmm|627_aa|-|738|2621	0	0	0	0	2	0	2	0	0	0	0	0	0	0	0	0	0	2	0	0	0	0	0	0	1	0	0	0	2	0	3	0	0	0	0	0	0	0	0	0	2	0	1	0	0	1	0	0	627
gene_1810240|GeneMark.hmm|467_aa|-|420|1823	0	2	0	0	0	0	0	0	0	1	0	0	0	0	0	0	0	0	0	0	0	0	0	0	2	1	0	0	0	0	0	0	0	0	0	0	1	0	0	0	0	0	0	0	0	1	1	0	467
gene_1815000|GeneMark.hmm|644_aa|-|1|1932	0	2	0	1	0	0	0	0	0	4	0	0	0	0	0	0	0	0	0	0	0	0	0	0	3	2	0	0	0	0	0	1	3	0	0	0	0	0	0	0	1	0	0	0	1	1	3	0	644
gene_1818027|GeneMark.hmm|458_aa|+|262|1638	3	0	0	0	0	0	0	0	0	0	0	0	0	0	0	0	0	1	0	0	0	0	0	0	0	0	0	4	0	0	0	0	0	0	0	0	0	0	0	0	1	0	0	0	0	0	1	0	458
gene_182186|GeneMark.hmm|394_aa|+|1421|2605	0	4	4	4	3	0	6	3	6	3	2	2	1	3	4	4	2	3	3	1	3	3	3	5	7	5	4	0	3	0	2	5	5	0	4	5	3	5	3	3	5	0	1	1	6	6	3	4	394
gene_1822343|GeneMark.hmm|76_aa|-|689|919	0	0	1	2	0	0	1	0	0	0	0	0	0	0	0	0	0	2	0	0	0	0	0	0	1	0	0	0	1	0	1	1	0	0	0	1	0	0	0	0	1	0	0	0	0	0	0	0	76
gene_1823793|GeneMark.hmm|132_aa|-|3|398	0	3	1	3	3	0	3	2	2	5	0	1	0	1	1	1	1	2	2	1	1	0	1	2	2	2	1	0	2	1	2	3	2	0	1	2	1	0	1	0	1	0	1	0	0	3	0	0	132
gene_1824561|GeneMark.hmm|251_aa|+|2147|2902	1	0	1	1	0	1	1	1	0	0	0	0	0	0	0	1	1	1	1	0	0	0	0	1	1	1	1	1	1	1	1	2	1	1	1	0	1	1	1	0	2	1	1	1	1	0	1	2	251
gene_1831225|GeneMark.hmm|227_aa|-|212|895	0	0	2	1	1	0	0	0	0	0	0	0	0	0	0	0	0	0	1	0	0	0	0	0	0	0	0	0	0	0	1	1	0	0	0	0	0	0	0	0	0	0	0	0	0	0	0	0	227
gene_1845989|GeneMark.hmm|418_aa|-|225|1481	0	1	0	0	0	0	0	0	0	1	0	0	0	0	0	0	0	0	1	0	0	0	0	0	1	1	0	0	0	0	0	0	1	0	0	0	0	0	0	0	0	0	0	0	0	0	0	0	418
gene_1848436|GeneMark.hmm|786_aa|-|136|2496	0	1	0	1	0	0	0	0	0	0	0	0	0	0	0	0	0	0	0	0	0	0	0	0	1	0	0	0	0	0	0	0	1	0	0	0	0	0	0	0	1	0	0	0	1	1	0	0	786
gene_1848436|GeneMark.hmm|786_aa|-|136|2496	0	1	0	1	0	0	0	0	0	0	0	0	0	0	0	0	0	0	0	0	0	0	0	0	1	0	0	0	0	0	0	0	1	0	0	0	0	0	0	0	1	0	0	0	1	1	0	0	786
gene_1851808|GeneMark.hmm|128_aa|-|297|683	0	1	1	1	0	0	1	0	0	0	0	0	0	0	0	0	0	1	0	0	0	0	0	0	0	1	1	0	0	0	1	1	1	0	0	1	0	0	0	0	1	0	2	0	0	0	0	0	128
gene_1853869|GeneMark.hmm|761_aa|+|289336|291621	0	0	0	0	0	0	0	0	0	0	0	0	0	0	0	0	0	0	0	0	0	0	0	0	0	0	0	2	0	0	0	0	0	0	0	0	0	0	0	0	0	1	0	0	0	0	0	0	761
gene_1859984|GeneMark.hmm|466_aa|-|1322|2722	0	0	0	0	0	0	1	1	0	0	0	0	0	0	0	0	0	0	0	0	0	0	0	0	0	0	0	0	0	0	0	0	0	0	0	1	0	0	0	0	3	0	0	0	0	0	1	0	466
gene_186654|GeneMark.hmm|363_aa|-|1|1089	0	1	1	2	1	0	3	1	1	1	0	1	0	0	0	0	0	2	1	0	0	0	0	1	1	1	0	0	1	0	2	4	2	1	1	2	1	1	0	1	2	0	2	1	0	1	1	0	363
gene_186738|GeneMark.hmm|416_aa|-|2641|3891	0	1	0	1	0	0	0	0	0	0	0	0	0	0	0	0	0	1	1	0	0	0	0	0	0	0	0	0	0	0	0	1	1	0	0	0	1	1	0	0	2	0	0	0	0	1	1	0	416
gene_1869366|GeneMark.hmm|332_aa|-|2|997	0	1	3	2	0	0	1	0	0	0	0	0	0	0	0	0	0	2	4	0	0	0	0	0	0	0	0	0	0	0	1	1	1	0	0	0	2	0	0	0	0	0	0	0	0	0	0	0	332
gene_187354|GeneMark.hmm|332_aa|+|5173|6171	0	1	0	1	0	0	3	0	1	3	0	0	0	1	2	1	0	1	1	0	0	0	1	1	2	1	0	0	0	0	0	0	0	0	0	0	0	2	0	0	1	0	1	0	2	0	1	0	332
gene_187831|GeneMark.hmm|373_aa|+|3574|4695	0	8	4	5	4	1	8	3	10	10	5	9	6	8	8	8	8	7	5	8	8	3	5	10	11	9	7	0	5	2	4	6	5	2	7	5	5	10	6	10	7	0	6	4	11	12	6	7	373
gene_1884843|GeneMark.hmm|55_aa|+|2034|2201	0	0	0	1	0	0	0	0	0	0	0	0	0	0	1	0	0	0	0	0	0	1	0	0	0	0	0	0	0	0	0	0	2	0	0	0	0	1	0	0	0	0	0	0	0	0	0	1	55
gene_1887631|GeneMark.hmm|102_aa|+|820|1128	0	0	0	1	0	0	0	0	0	0	0	0	0	0	0	0	0	0	0	0	0	0	0	0	0	0	0	0	0	0	0	0	1	0	0	0	0	0	0	0	0	0	0	0	0	0	0	0	102
gene_1889779|GeneMark.hmm|182_aa|+|1|549	0	1	10	3	4	0	5	1	0	0	0	0	0	0	0	0	0	4	10	0	0	0	0	0	2	0	0	0	5	1	8	7	6	0	0	7	8	0	0	1	6	0	7	0	0	2	1	0	182
gene_1890346|GeneMark.hmm|337_aa|-|2|1012	0	6	3	6	4	2	5	4	5	5	4	4	3	4	6	5	6	5	3	3	5	4	4	6	4	6	5	0	4	2	2	6	6	1	7	3	2	7	3	5	4	0	3	1	6	7	4	3	337
gene_1894445|GeneMark.hmm|144_aa|-|833|1267	0	0	0	0	0	0	0	0	0	0	0	0	0	0	0	0	0	0	0	0	0	0	0	0	0	0	0	0	0	0	0	0	2	0	0	0	0	0	0	0	0	0	0	0	0	0	0	0	144
gene_1894953|GeneMark.hmm|77_aa|-|15|248	0	3	0	0	0	0	2	0	0	0	0	0	0	0	0	0	0	1	0	0	1	0	1	1	1	1	0	0	0	0	0	1	1	0	0	1	1	1	0	1	1	0	0	0	1	2	2	0	77
gene_1897029|GeneMark.hmm|364_aa|+|871|1965	0	0	0	0	0	0	0	0	1	0	0	0	0	0	0	0	0	0	0	0	0	0	0	1	0	0	0	0	0	0	0	0	0	0	0	0	0	0	0	0	0	0	0	0	1	0	0	0	364
gene_1898001|GeneMark.hmm|244_aa|-|647|1381	0	0	0	0	0	0	0	0	0	0	0	0	0	0	0	0	0	2	0	0	0	0	0	0	0	0	0	0	1	0	0	0	0	0	0	1	1	0	0	0	2	0	1	0	0	0	0	0	244
gene_1900997|GeneMark.hmm|98_aa|+|27|323	0	0	0	0	0	0	0	0	0	0	0	0	0	0	0	0	0	1	0	0	0	0	0	0	1	0	0	0	0	0	1	1	0	0	0	0	2	0	0	0	2	0	1	0	0	2	0	0	98
gene_1905387|GeneMark.hmm|108_aa|+|3|329	0	2	1	2	1	0	3	1	4	2	2	1	0	4	4	4	2	3	1	1	2	0	3	5	3	0	1	0	0	0	0	0	1	0	1	0	1	3	4	2	3	0	1	1	5	2	3	1	108
gene_1911412|GeneMark.hmm|318_aa|+|1801|2757	0	1	0	1	0	0	0	1	0	0	0	0	0	0	0	0	0	0	0	0	0	0	0	1	1	0	0	0	0	0	0	0	0	0	0	0	0	0	0	0	1	0	0	0	1	0	0	0	318
gene_1916011|GeneMark.hmm|183_aa|-|1|549	0	1	1	1	0	0	1	1	1	4	0	0	0	0	0	0	0	0	0	0	0	0	0	1	2	2	0	0	1	0	1	4	4	0	0	2	2	0	0	0	1	0	0	0	1	2	4	0	183
gene_1919209|GeneMark.hmm|103_aa|-|3|311	0	0	1	1	1	0	0	0	0	0	0	0	0	0	0	0	0	2	1	0	0	0	0	0	0	0	0	0	1	0	0	0	1	0	0	1	1	0	0	0	2	0	1	0	0	0	0	0	103
gene_1921554|GeneMark.hmm|276_aa|+|3834|4664	0	0	0	1	0	0	0	0	0	1	0	0	0	0	0	0	0	1	2	0	0	0	0	0	0	2	0	0	0	0	0	2	2	0	0	0	0	0	0	0	0	0	0	0	0	0	0	0	276
gene_1922460|GeneMark.hmm|441_aa|+|212|1537	0	0	1	2	2	0	0	0	2	0	2	1	0	0	0	1	3	1	0	2	0	1	0	0	1	0	2	1	1	0	3	2	2	0	0	0	0	0	0	0	0	1	2	0	1	0	0	0	441
gene_1927497|GeneMark.hmm|422_aa|-|1996|3264	0	0	0	0	0	0	0	0	0	0	0	0	0	0	0	0	0	0	0	0	0	0	0	0	1	1	0	0	0	0	0	0	0	0	0	0	0	0	0	0	0	0	0	0	0	0	1	0	422
gene_1932344|GeneMark.hmm|756_aa|-|162|2432	0	3	0	2	0	0	0	0	0	1	0	0	0	0	0	0	0	0	0	0	0	0	0	0	1	6	0	0	0	0	0	2	5	0	0	0	0	0	0	0	0	0	0	0	0	5	4	0	756
gene_194363|GeneMark.hmm|114_aa|-|3|344	0	1	1	0	0	0	1	0	1	1	0	1	0	0	0	0	0	0	0	1	1	0	1	1	1	2	1	0	0	0	0	0	1	0	1	0	0	2	0	0	0	0	0	0	1	1	2	0	114
gene_1947899|GeneMark.hmm|227_aa|-|207|890	0	6	7	6	4	0	6	7	0	0	0	0	0	0	0	0	0	5	7	0	0	0	0	0	4	0	0	0	4	0	5	6	9	0	0	5	5	0	0	0	8	0	5	0	0	7	0	0	227
gene_1948984|GeneMark.hmm|354_aa|+|1872|2936	0	2	0	3	0	0	0	0	0	1	0	1	0	1	1	2	1	2	1	1	1	0	1	1	2	1	0	0	1	0	1	3	5	0	2	1	1	1	2	1	2	0	1	0	3	3	2	2	354
gene_1951510|GeneMark.hmm|155_aa|-|106|573	0	3	1	2	5	0	7	3	0	1	0	0	0	0	0	0	0	5	1	0	0	0	0	0	3	0	0	0	2	0	4	3	2	0	0	3	2	0	0	0	5	0	8	0	0	1	0	0	155
gene_1956046|GeneMark.hmm|461_aa|+|2434|3819	0	1	0	0	1	0	2	2	0	0	0	0	0	0	0	0	0	2	2	0	0	0	0	0	2	0	0	0	2	0	3	2	2	0	0	5	1	0	0	0	4	0	1	0	0	3	0	0	461
gene_1956063|GeneMark.hmm|819_aa|-|16334|18793	0	0	2	3	2	0	4	2	0	0	0	0	0	0	0	0	0	2	1	0	0	0	0	0	1	0	0	0	2	0	1	3	3	0	0	3	2	0	0	0	5	0	1	0	0	1	0	0	819
gene_1956068|GeneMark.hmm|67_aa|-|25107|25310	0	0	0	0	0	0	0	0	0	0	0	0	0	0	0	0	0	1	0	0	0	0	0	0	0	0	0	0	0	0	1	0	0	0	0	0	0	0	0	0	1	0	0	0	0	0	0	0	67
gene_1956071|GeneMark.hmm|509_aa|-|28597|30126	0	3	6	4	8	0	7	6	0	0	0	0	0	0	0	0	0	8	4	0	0	0	0	0	4	0	0	0	10	0	9	8	8	0	0	7	7	0	0	0	8	0	8	0	0	6	1	0	509
gene_1956074|GeneMark.hmm|409_aa|-|31078|32307	3	0	0	0	0	0	0	0	0	1	0	0	0	0	1	0	0	0	1	0	0	0	1	1	2	0	0	1	0	0	0	1	0	0	1	0	0	1	0	0	1	1	0	0	2	1	1	0	409
gene_1956103|GeneMark.hmm|81_aa|-|49131|49376	0	1	0	0	0	0	1	1	0	0	0	0	0	0	0	0	0	2	0	0	0	0	0	0	1	0	0	0	1	0	2	0	1	0	0	1	0	0	0	0	1	0	0	0	0	1	0	0	81
gene_1956104|GeneMark.hmm|752_aa|+|50103|52361	0	1	3	1	3	0	5	5	0	0	0	0	0	0	0	0	0	5	3	0	0	0	0	0	2	0	0	0	4	0	2	3	2	0	0	5	4	0	0	0	3	0	2	0	0	1	0	0	752
gene_1956108|GeneMark.hmm|163_aa|-|56575|57066	0	0	0	0	1	0	0	0	0	0	0	0	0	0	0	0	0	0	0	0	0	0	0	0	0	0	0	0	0	0	2	0	0	0	0	0	0	0	0	0	3	0	2	0	0	0	0	0	163
gene_1956114|GeneMark.hmm|318_aa|-|60160|61116	0	0	0	0	2	0	2	1	0	0	0	0	0	0	0	0	0	1	0	0	0	0	0	0	0	0	0	0	1	0	2	0	0	0	0	1	0	0	0	0	2	0	1	0	0	0	0	0	318
gene_1956144|GeneMark.hmm|188_aa|+|95886|96452	0	0	0	0	2	0	2	1	0	0	0	0	0	0	0	0	0	2	0	0	0	0	0	0	0	0	0	0	1	0	2	0	0	0	0	2	0	0	0	0	2	0	1	0	0	0	0	0	188
gene_1956145|GeneMark.hmm|163_aa|+|97351|97842	0	0	0	0	1	0	2	0	0	0	0	0	0	0	0	0	0	2	0	0	0	0	0	0	0	0	0	0	0	0	2	0	0	0	0	0	0	0	0	0	2	0	2	0	0	0	0	0	163
gene_1956149|GeneMark.hmm|139_aa|-|102033|102452	0	0	0	0	1	0	1	1	0	0	0	0	0	0	0	0	0	1	0	0	0	0	0	0	1	0	0	0	1	0	2	1	0	0	0	1	0	0	0	0	1	0	1	0	0	1	0	0	139
gene_1956150|GeneMark.hmm|488_aa|-|102537|104003	0	11	13	15	18	0	17	12	0	0	0	0	1	0	0	0	1	18	13	0	0	1	0	0	12	0	0	0	13	0	19	11	14	0	0	15	14	0	0	1	19	0	17	1	0	11	1	0	488
gene_1961937|GeneMark.hmm|779_aa|-|1616|3955	2	0	0	0	0	0	0	0	0	0	0	0	0	0	0	0	0	0	0	0	0	0	0	0	0	0	0	2	0	0	0	0	0	0	0	0	0	0	0	0	0	1	0	0	0	0	0	0	779
gene_1964816|GeneMark.hmm|78_aa|-|1063|1299	0	1	0	2	1	0	1	0	0	0	0	0	0	0	0	0	0	0	0	0	0	0	0	0	0	0	0	0	0	0	1	1	2	0	0	0	0	0	0	0	1	0	2	0	0	0	0	0	78
gene_1968141|GeneMark.hmm|392_aa|+|577|1755	0	0	0	5	0	0	3	0	1	0	0	0	2	2	1	2	1	3	1	1	2	2	1	1	1	1	1	2	2	1	3	1	5	1	1	2	1	2	1	2	3	1	1	1	2	2	1	2	392
gene_1968852|GeneMark.hmm|1361_aa|+|4239|8324	3	1	0	0	0	0	0	0	0	1	0	0	0	0	1	0	0	2	1	0	1	0	1	0	0	2	0	3	1	0	1	1	0	0	0	0	0	1	0	0	1	2	0	0	0	1	1	0	1361
gene_1970870|GeneMark.hmm|71_aa|+|399|614	0	0	2	1	1	0	1	1	0	0	0	0	0	0	0	0	0	2	3	0	0	0	0	0	0	0	0	0	0	0	1	2	1	0	0	1	3	0	0	0	2	0	1	0	0	0	0	0	71
gene_1970986|GeneMark.hmm|551_aa|-|91750|93405	0	3	2	3	2	0	1	4	0	3	0	0	1	0	1	0	0	3	2	0	0	1	2	0	2	6	0	0	0	0	2	4	2	0	0	3	2	0	0	0	3	0	1	0	0	1	2	0	551
gene_1971434|GeneMark.hmm|74_aa|+|538|762	1	4	3	6	10	0	6	2	2	2	1	4	1	2	0	1	1	6	1	3	0	2	0	5	4	1	2	0	5	2	14	8	6	2	3	3	2	0	0	0	3	0	14	0	3	3	1	2	74
gene_1971858|GeneMark.hmm|161_aa|-|1|483	0	1	0	0	1	0	3	1	4	1	1	1	0	1	1	0	1	2	0	2	1	0	1	2	1	1	1	0	0	0	1	0	1	0	1	1	0	1	1	1	2	0	0	0	5	1	1	3	161
gene_1973553|GeneMark.hmm|61_aa|-|1|183	0	1	1	1	2	0	2	2	0	0	0	0	0	0	0	0	0	1	3	0	0	0	0	0	0	0	0	0	1	0	2	1	2	0	0	1	2	0	0	0	1	0	0	0	0	2	0	0	61
gene_1977173|GeneMark.hmm|293_aa|-|1012|1893	0	0	0	0	3	0	1	0	0	0	0	0	0	0	0	0	0	1	0	0	0	0	0	0	1	0	0	0	0	0	2	0	0	0	0	0	0	0	0	0	2	0	3	0	0	0	0	0	293
gene_1978328|GeneMark.hmm|1172_aa|+|27886|31404	0	4	1	0	1	0	4	2	0	2	0	0	0	0	0	0	0	7	1	1	0	1	0	0	9	0	1	0	1	0	2	3	2	0	0	1	1	0	0	0	4	0	3	0	1	8	2	0	1172
gene_1978329|GeneMark.hmm|470_aa|+|31422|32834	0	5	0	0	1	0	1	0	0	0	0	0	0	0	0	0	0	2	0	0	0	0	0	0	2	0	0	0	0	0	0	0	0	0	0	0	0	0	0	0	3	0	0	0	0	2	0	0	470
gene_1981110|GeneMark.hmm|159_aa|+|444|923	0	0	1	0	1	0	0	1	0	0	0	0	0	0	0	0	0	0	1	0	0	0	0	0	0	0	0	0	0	0	0	0	0	0	0	0	0	0	0	0	1	0	0	0	0	0	0	0	159
gene_1981843|GeneMark.hmm|303_aa|-|120|1031	0	0	0	0	0	0	0	0	0	1	0	0	0	0	0	0	0	0	0	0	0	0	0	0	2	1	0	0	0	0	0	1	1	0	0	0	1	0	0	0	1	0	0	0	0	0	2	0	303
gene_1982837|GeneMark.hmm|303_aa|-|120|1031	0	2	0	0	0	0	0	0	1	3	0	0	0	0	1	0	0	0	1	0	0	0	0	0	2	1	0	0	0	0	1	3	1	0	0	0	0	0	0	0	0	0	0	0	0	3	2	0	303
gene_1984054|GeneMark.hmm|315_aa|-|5197|6144	0	0	0	3	0	0	0	0	0	1	0	0	0	0	0	0	0	0	0	0	0	0	1	0	1	2	0	0	0	0	0	2	2	0	0	0	0	0	0	0	0	0	0	0	0	0	1	0	315
gene_1984530|GeneMark.hmm|363_aa|-|3412|4503	0	0	0	2	0	0	0	0	0	1	0	0	0	0	0	0	0	0	0	0	0	0	0	0	0	0	0	0	0	0	0	3	1	0	0	0	0	0	0	0	0	0	0	0	0	0	0	0	363
gene_1991638|GeneMark.hmm|281_aa|-|256|1101	10	1	1	1	0	0	1	0	0	2	1	0	0	0	3	0	0	0	1	1	2	1	3	0	1	2	0	9	0	0	0	1	0	0	2	0	0	3	1	0	1	12	0	1	2	0	3	0	281
gene_1992328|GeneMark.hmm|85_aa|-|3|257	0	0	1	1	1	0	1	1	0	0	0	0	0	0	0	0	0	1	2	0	0	0	0	0	1	0	0	0	2	0	0	0	0	0	0	0	2	0	0	0	2	0	2	0	0	0	0	0	85
gene_1996587|GeneMark.hmm|314_aa|+|299|1243	0	0	0	0	0	0	0	0	1	0	0	0	0	0	0	1	0	0	0	1	0	0	0	0	0	0	1	0	0	0	0	0	0	0	0	0	0	0	0	0	1	0	0	0	0	0	0	1	314
gene_1997773|GeneMark.hmm|325_aa|-|337|1314	0	1	0	0	0	0	0	0	0	0	0	0	0	0	0	0	0	0	0	0	0	0	0	0	1	0	0	0	0	0	0	1	2	0	0	0	0	0	0	0	0	0	0	0	0	1	1	0	325
gene_1998893|GeneMark.hmm|448_aa|-|4857|6203	0	0	0	1	0	0	1	0	0	1	0	0	0	0	1	0	0	0	0	0	0	0	0	0	1	1	0	0	0	0	1	1	1	0	0	0	0	1	0	0	0	0	0	0	0	0	1	0	448
gene_199936|GeneMark.hmm|444_aa|-|1514|2848	2	13	3	11	4	5	9	5	10	4	1	3	4	2	1	2	0	9	3	3	1	8	2	13	15	4	3	0	5	8	5	10	8	5	4	3	4	3	2	2	7	1	6	9	8	13	3	6	444
gene_2002745|GeneMark.hmm|109_aa|-|2|328	0	0	0	0	3	0	0	0	0	0	0	0	0	0	0	0	0	1	1	0	0	0	0	0	0	0	0	0	0	0	1	1	1	0	0	0	2	0	0	0	1	0	1	0	0	0	0	0	109
gene_2003859|GeneMark.hmm|627_aa|-|11398|13281	0	4	0	3	0	0	2	0	5	3	1	0	0	0	1	1	3	2	0	0	2	0	3	6	3	4	1	0	0	0	0	4	1	0	2	0	1	3	0	2	3	0	0	0	7	4	2	1	627
gene_2004198|GeneMark.hmm|230_aa|+|1|693	2	0	0	0	0	0	0	0	0	0	0	0	0	0	0	0	0	0	0	0	0	0	0	0	0	0	0	0	0	0	0	0	0	0	0	0	0	0	0	0	0	1	0	0	0	0	0	0	230
gene_200537|GeneMark.hmm|381_aa|-|1522|2667	0	2	0	1	0	0	1	0	1	0	0	1	0	0	1	0	0	0	0	0	0	0	1	0	1	0	0	0	0	0	0	0	0	0	0	0	0	0	0	0	0	0	0	0	1	1	0	0	381
gene_2006494|GeneMark.hmm|107_aa|+|2|325	0	0	1	0	0	0	0	0	0	0	0	0	0	0	0	0	0	0	0	0	0	0	0	0	0	0	0	0	0	0	0	0	0	0	0	0	1	0	0	0	0	0	1	0	0	0	0	0	107
gene_2007836|GeneMark.hmm|231_aa|-|1|693	0	2	1	1	2	0	3	1	0	0	0	0	0	0	0	0	0	2	0	0	0	0	0	0	1	0	0	0	1	0	2	1	1	0	0	1	2	0	0	0	3	0	1	0	0	2	0	0	231
gene_2008895|GeneMark.hmm|265_aa|-|239|1036	0	0	0	0	0	0	1	0	0	1	0	0	0	0	0	0	0	0	0	0	0	0	0	0	0	1	0	0	0	0	0	0	0	0	0	0	0	0	0	0	0	0	0	0	0	0	1	0	265
gene_2009951|GeneMark.hmm|120_aa|-|1|360	0	0	0	0	0	0	0	0	0	0	0	0	0	0	0	0	0	2	0	0	0	0	0	0	0	0	0	0	1	0	0	0	1	0	0	0	0	0	0	0	0	0	0	0	0	0	0	0	120
gene_2012701|GeneMark.hmm|355_aa|+|852|1919	0	3	2	4	1	0	3	1	1	2	0	1	0	1	1	1	1	2	2	1	2	0	2	1	3	2	1	0	2	0	3	3	3	1	3	1	3	3	2	1	2	1	4	1	1	2	3	3	355
gene_2015451|GeneMark.hmm|169_aa|+|2|511	0	2	0	2	1	0	1	0	1	1	0	0	0	0	0	0	0	1	0	0	1	0	0	0	0	0	0	0	0	0	0	0	1	0	0	0	0	0	0	0	0	0	0	0	0	0	0	0	169
gene_2019130|GeneMark.hmm|451_aa|-|2484|3839	0	1	0	0	0	0	0	0	0	0	0	0	0	0	0	0	0	1	0	0	0	1	0	1	0	1	1	0	0	0	1	1	2	0	0	0	1	0	0	0	1	0	1	1	1	2	1	1	451
gene_2019579|GeneMark.hmm|393_aa|-|4783|5964	0	1	1	1	0	0	1	1	0	0	0	0	0	0	0	0	0	2	1	0	0	0	0	0	1	0	0	0	1	0	1	1	0	0	0	1	0	0	0	0	1	1	0	0	0	0	0	0	393
gene_2019618|GeneMark.hmm|305_aa|-|856|1773	0	0	0	0	1	0	0	0	0	0	0	0	0	0	0	0	0	0	0	0	0	0	0	0	0	0	0	0	0	0	1	0	0	0	0	0	0	0	0	0	0	0	0	0	0	0	0	0	305
gene_2020264|GeneMark.hmm|397_aa|-|3|1193	3	0	0	0	0	0	0	0	0	0	0	0	0	1	1	0	0	0	0	0	0	0	2	0	0	0	0	2	0	0	0	0	0	0	0	0	0	1	0	1	0	2	0	0	0	0	0	0	397
gene_2022696|GeneMark.hmm|303_aa|+|3|914	0	1	1	1	0	0	1	0	0	0	0	0	0	0	0	0	0	1	1	0	0	0	0	0	0	0	0	0	0	0	0	2	2	0	0	0	0	0	0	0	0	0	0	0	1	0	0	0	303
gene_2022696|GeneMark.hmm|303_aa|+|3|914	0	1	1	1	0	0	1	0	0	0	0	0	0	0	0	0	0	1	1	0	0	0	0	0	0	0	0	0	0	0	0	2	2	0	0	0	0	0	0	0	0	0	0	0	1	0	0	0	303
gene_2023682|GeneMark.hmm|84_aa|+|2261|2515	0	1	0	0	0	0	1	1	0	0	0	0	0	0	0	0	0	1	0	0	0	0	0	0	0	0	0	0	1	0	0	0	0	0	0	1	0	0	0	0	3	0	0	0	0	0	0	0	84
gene_2033208|GeneMark.hmm|333_aa|-|52536|53537	0	1	1	5	1	0	3	0	1	0	0	0	2	2	1	2	1	1	1	1	2	2	1	1	0	1	1	2	2	1	2	2	4	1	1	1	1	2	1	2	1	1	1	1	2	2	1	2	333
gene_2033217|GeneMark.hmm|1056_aa|+|65134|68304	0	0	0	0	1	0	0	0	0	0	0	0	0	0	0	0	0	1	0	0	0	0	0	0	2	0	0	0	0	0	1	2	1	0	0	0	1	0	0	0	1	0	1	0	0	3	0	0	1056
gene_2038432|GeneMark.hmm|310_aa|-|1354|2286	0	0	0	1	0	0	0	1	0	0	0	0	0	0	0	0	0	1	1	0	0	0	0	0	1	0	0	0	1	0	1	1	1	0	0	2	0	0	0	0	1	0	1	0	0	1	0	0	310
gene_2038432|GeneMark.hmm|310_aa|-|1354|2286	0	0	0	1	0	0	0	1	0	0	0	0	0	0	0	0	0	1	1	0	0	0	0	0	1	0	0	0	1	0	1	1	1	0	0	2	0	0	0	0	1	0	1	0	0	1	0	0	310
gene_2039566|GeneMark.hmm|62_aa|+|7049|7237	0	0	0	0	0	0	2	0	0	0	0	0	0	0	1	0	0	1	1	0	0	0	0	0	2	0	0	0	0	0	0	1	1	0	0	1	0	0	0	0	1	0	0	0	1	2	0	0	62
gene_2050554|GeneMark.hmm|321_aa|-|1|963	1	0	0	0	0	0	1	1	0	0	0	0	0	0	0	0	0	0	0	0	0	0	0	0	0	0	0	1	1	0	1	1	1	0	0	1	1	0	0	0	2	1	0	1	0	1	0	0	321
gene_2051507|GeneMark.hmm|398_aa|-|76|1272	1	0	0	0	0	0	0	0	0	0	0	0	0	0	0	0	0	0	0	0	0	0	0	0	0	0	0	1	0	0	0	0	0	0	0	0	0	0	0	0	0	3	0	0	0	0	0	0	398
gene_205469|GeneMark.hmm|476_aa|-|827|2257	0	0	0	0	0	1	0	1	0	0	0	0	0	0	0	0	0	0	0	1	0	0	0	2	2	2	0	0	1	0	1	0	0	0	1	0	1	1	0	0	0	0	0	0	0	2	1	0	476
gene_2055042|GeneMark.hmm|474_aa|-|845|2269	0	7	7	10	9	0	13	10	1	2	0	1	1	0	0	0	0	9	8	2	0	0	0	1	9	2	0	0	10	0	8	9	9	1	1	10	9	1	0	1	10	0	7	1	0	8	1	0	474
gene_206013|GeneMark.hmm|332_aa|+|2342|3340	0	0	2	1	2	0	2	1	0	0	0	0	0	0	0	0	0	1	0	0	0	0	0	0	1	0	0	0	2	0	2	1	1	0	0	1	1	0	0	0	3	0	3	0	0	0	0	0	332
gene_2068629|GeneMark.hmm|90_aa|+|3502|3774	0	0	0	0	0	0	0	0	0	0	0	0	0	0	1	0	0	0	0	0	0	0	0	0	0	0	0	0	0	0	0	0	0	0	0	0	0	2	0	0	0	0	0	1	0	0	0	0	90
gene_2069469|GeneMark.hmm|428_aa|+|15413|16699	0	0	0	0	0	0	0	0	0	0	0	0	0	0	0	1	0	0	0	0	0	0	0	0	0	0	1	0	0	0	0	1	2	0	0	0	0	0	0	0	0	0	0	0	0	0	0	1	428
gene_207343|GeneMark.hmm|395_aa|+|109895|111082	4	2	1	2	1	0	2	1	1	2	2	1	1	1	3	0	0	2	1	1	0	1	3	2	3	2	1	2	1	0	2	2	1	0	2	1	1	2	1	1	2	2	2	1	2	3	4	1	395
gene_2079425|GeneMark.hmm|198_aa|+|8438|9034	0	0	0	1	1	0	1	2	0	0	0	0	0	0	0	0	0	1	0	0	0	0	0	0	0	0	0	0	1	0	0	1	1	0	0	2	0	0	0	0	1	0	0	0	0	0	0	0	198
gene_2079433|GeneMark.hmm|503_aa|+|14587|16098	0	1	3	7	4	0	8	11	0	0	0	0	0	0	0	0	0	8	4	1	0	0	0	1	2	0	0	0	7	0	1	9	7	0	0	8	3	0	0	0	6	0	1	0	0	2	1	0	503
gene_2079439|GeneMark.hmm|157_aa|+|20025|20498	0	0	0	0	0	0	1	3	0	0	0	0	0	0	0	0	0	1	0	0	0	0	0	0	0	0	0	0	1	0	0	0	0	0	0	2	0	0	0	0	2	0	0	0	0	0	0	0	157
gene_2080058|GeneMark.hmm|88_aa|+|817|1083	0	1	0	0	2	0	1	0	0	0	0	0	0	0	0	0	0	1	0	0	0	0	0	0	1	0	0	0	0	0	0	1	0	0	0	1	0	0	0	0	1	0	0	0	0	1	0	0	88
gene_2086978|GeneMark.hmm|91_aa|-|5906|6181	0	2	1	2	1	0	2	1	1	1	1	1	1	1	2	2	2	2	2	2	1	2	2	2	3	1	1	0	1	0	1	2	1	0	2	1	2	2	1	1	1	0	2	1	2	2	2	1	91
gene_2087006|GeneMark.hmm|571_aa|+|31361|33076	0	2	1	1	1	0	3	1	3	3	0	2	0	1	1	1	1	2	0	0	2	1	1	2	2	3	2	0	3	0	2	1	2	0	1	1	2	1	2	2	4	0	2	1	6	4	3	1	571
gene_2089825|GeneMark.hmm|103_aa|+|104|415	2	3	4	5	4	0	4	3	3	2	3	3	1	0	1	4	4	2	2	3	2	2	1	6	3	1	5	2	4	1	4	6	5	1	3	3	2	1	3	3	5	3	3	2	5	3	2	4	103
gene_209077|GeneMark.hmm|191_aa|-|363|938	0	0	1	1	0	0	2	0	0	0	0	0	0	0	0	0	0	1	0	0	0	0	0	0	0	0	0	0	0	0	2	1	0	0	0	1	1	0	0	0	1	0	0	0	0	0	0	0	191
gene_2094613|GeneMark.hmm|495_aa|-|139543|141030	0	1	1	0	1	0	0	1	4	3	3	5	2	3	4	2	2	1	1	4	5	2	5	5	2	3	2	0	1	0	0	1	2	0	4	2	1	4	1	2	0	0	0	2	3	3	0	3	495
gene_2096172|GeneMark.hmm|1420_aa|+|739|5001	3	1	1	1	0	0	1	0	0	2	0	0	1	0	0	0	0	0	1	0	0	0	1	0	4	2	0	3	0	0	0	2	4	0	0	2	1	1	0	0	1	2	0	0	0	2	1	0	1420
gene_2097247|GeneMark.hmm|221_aa|+|1952|2617	0	0	1	2	3	0	2	1	0	0	0	0	0	0	0	0	0	4	1	0	0	0	0	0	1	0	0	0	0	0	6	1	3	0	0	2	1	0	0	0	2	0	3	0	0	0	0	0	221
gene_2097403|GeneMark.hmm|127_aa|+|1656|2039	0	1	0	0	0	0	0	0	0	0	0	0	0	0	0	0	0	0	0	0	0	0	0	0	1	0	0	0	0	0	0	0	0	0	0	0	0	0	0	0	0	0	0	0	0	0	0	0	127
gene_2103044|GeneMark.hmm|194_aa|+|5576|6160	0	5	2	5	6	1	3	2	0	2	0	0	0	0	0	0	0	4	2	0	0	0	0	0	4	1	0	0	2	0	6	5	6	1	0	2	2	0	0	0	5	1	7	2	0	5	1	0	194
gene_2105559|GeneMark.hmm|839_aa|+|6643|9162	0	2	1	1	0	0	0	0	0	1	0	0	0	0	0	0	0	1	1	0	0	0	0	0	0	3	0	0	0	0	0	4	1	0	0	0	2	0	0	0	1	0	0	0	1	0	5	0	839
gene_2109514|GeneMark.hmm|87_aa|+|20|280	0	1	0	0	0	0	0	0	0	1	0	0	0	0	0	0	0	0	0	0	0	0	0	0	2	1	0	0	0	0	0	0	1	0	0	0	0	1	0	0	1	0	1	0	0	2	2	0	87
gene_2111540|GeneMark.hmm|206_aa|-|274|894	0	0	0	0	0	0	1	0	0	0	0	0	0	0	0	0	0	1	0	0	0	0	0	0	0	0	0	0	0	0	0	0	0	0	0	0	0	0	0	0	0	0	1	0	0	0	0	0	206
gene_2112349|GeneMark.hmm|135_aa|+|913|1320	0	2	0	1	1	0	2	1	1	1	0	0	0	0	0	0	0	2	0	0	0	0	0	1	1	1	1	0	0	0	2	3	1	0	1	1	0	0	0	0	2	0	4	0	1	0	2	0	135
gene_2118889|GeneMark.hmm|52_aa|-|1814|1972	0	1	0	0	1	0	1	0	0	0	0	0	0	0	0	0	0	0	0	0	0	0	0	0	0	0	0	0	0	0	0	0	1	0	0	0	0	0	0	0	0	0	0	0	0	0	0	0	52
gene_2120298|GeneMark.hmm|306_aa|-|3|920	0	4	0	1	1	0	3	2	0	2	0	0	0	0	0	0	0	3	0	0	0	0	0	0	2	0	0	0	1	0	3	1	0	0	0	1	0	0	0	0	5	0	1	0	1	4	3	0	306
gene_2122510|GeneMark.hmm|614_aa|+|105143|106987	1	0	0	0	0	0	0	0	0	0	0	0	0	0	0	0	0	0	0	0	0	0	0	0	0	0	0	2	0	0	0	0	0	0	0	0	0	0	0	0	0	1	0	0	0	0	0	0	614
gene_212553|GeneMark.hmm|240_aa|+|1306|2028	0	0	0	1	0	0	0	0	0	1	0	0	0	0	0	0	0	0	0	0	0	0	0	0	1	1	0	0	0	0	0	0	0	0	0	0	0	0	0	0	0	0	0	0	0	1	1	0	240
gene_2128020|GeneMark.hmm|276_aa|+|277|1107	0	3	1	1	2	0	2	2	0	1	0	0	0	0	0	0	0	3	0	0	0	0	0	0	2	4	0	0	1	0	2	1	0	0	0	3	0	0	0	0	3	0	0	0	0	3	3	0	276
gene_2128021|GeneMark.hmm|421_aa|+|1107|2372	0	6	2	4	6	0	12	10	1	7	0	0	0	0	0	0	0	8	2	0	0	0	0	0	8	12	0	0	3	0	6	4	4	0	0	9	2	0	0	0	8	0	7	0	0	4	5	0	421
gene_2131709|GeneMark.hmm|33_aa|+|3|104	0	0	0	0	0	0	0	0	0	0	0	0	0	0	0	0	0	0	0	0	1	0	0	0	1	0	0	0	0	0	0	0	0	0	0	0	0	0	0	0	2	0	0	0	0	1	0	0	33
gene_213833|GeneMark.hmm|1073_aa|+|303082|306303	4	0	0	0	0	0	0	0	0	0	0	0	0	0	0	0	0	0	0	0	0	0	0	0	0	0	0	3	0	0	0	0	0	0	0	0	0	0	0	0	0	3	0	0	0	0	0	0	1073
gene_213849|GeneMark.hmm|709_aa|+|320954|323083	2	0	0	0	0	0	0	0	0	0	0	0	0	0	0	0	0	0	0	0	0	0	0	0	0	0	0	3	0	0	0	0	0	0	0	0	0	0	0	0	0	3	0	0	0	0	0	0	709
gene_2139379|GeneMark.hmm|53_aa|+|199|360	0	4	3	1	2	2	2	2	3	2	1	2	1	1	2	2	2	2	2	2	2	1	2	3	3	2	2	0	2	2	2	1	2	2	2	2	1	2	2	2	3	0	2	2	3	3	1	2	53
gene_2142543|GeneMark.hmm|51_aa|-|3|155	0	0	0	1	0	0	0	0	0	0	0	0	0	0	0	0	0	0	0	0	0	0	0	0	0	0	0	0	0	0	0	2	2	0	0	0	0	0	0	0	0	0	0	0	0	0	0	0	51
gene_2148260|GeneMark.hmm|267_aa|-|653|1456	0	0	0	0	0	0	0	0	0	0	0	0	0	0	0	0	0	1	0	0	0	0	0	0	0	0	0	0	0	0	0	0	0	0	0	0	0	0	0	0	1	0	0	0	0	0	0	0	267
gene_2152179|GeneMark.hmm|434_aa|-|2538|3842	0	4	0	2	0	0	1	0	1	0	0	1	0	1	0	0	0	1	0	0	1	0	1	0	2	1	0	0	1	0	1	2	2	0	2	1	0	3	0	1	1	0	1	0	0	2	0	0	434
gene_216088|GeneMark.hmm|334_aa|-|1307|2311	0	0	0	0	0	0	0	0	0	1	0	0	0	0	0	0	0	0	0	0	0	0	0	0	1	1	0	0	0	0	0	1	0	0	0	0	0	0	0	0	0	0	0	0	0	1	0	0	334
gene_2161056|GeneMark.hmm|91_aa|+|1066|1341	0	1	0	0	0	0	1	0	0	0	0	0	0	0	0	0	0	0	0	0	1	0	0	0	0	1	0	0	0	0	0	1	0	0	0	0	0	0	0	0	0	0	0	0	0	2	0	0	91
gene_2162907|GeneMark.hmm|350_aa|+|47|1099	0	0	0	1	0	0	0	0	0	1	0	0	0	0	1	0	0	1	0	0	0	0	1	0	1	1	0	0	0	0	0	3	1	0	0	0	0	1	0	0	1	0	0	0	1	1	1	0	350
gene_2164238|GeneMark.hmm|185_aa|+|1|558	0	0	0	2	4	0	2	1	0	0	0	0	0	0	0	0	0	2	3	0	0	0	0	0	2	0	0	0	4	0	5	4	7	0	0	2	4	0	0	0	5	0	6	0	0	3	0	0	185
gene_2167197|GeneMark.hmm|106_aa|-|2|319	0	1	2	2	4	0	3	2	0	0	0	0	0	0	0	0	0	3	3	0	1	0	0	0	2	0	0	0	2	0	3	2	4	0	0	2	3	0	0	0	2	0	2	0	0	2	0	0	106
gene_216780|GeneMark.hmm|996_aa|+|4848|7838	0	3	3	5	1	0	2	0	2	4	0	0	0	0	0	0	0	3	3	0	0	0	0	1	4	3	0	0	0	0	2	3	5	0	0	0	2	1	0	0	3	0	0	0	1	4	4	0	996
gene_2170270|GeneMark.hmm|141_aa|-|3|425	3	1	1	1	1	0	1	1	1	3	1	1	1	1	2	0	0	2	1	1	0	1	2	2	3	2	1	1	1	0	1	2	1	0	2	1	1	2	1	1	2	1	2	1	2	2	2	1	141
gene_217340|GeneMark.hmm|342_aa|-|6050|7078	0	1	0	0	0	0	0	0	0	0	0	0	0	0	0	0	0	0	0	0	0	0	0	0	0	0	0	0	0	0	0	0	2	0	0	0	0	0	0	0	0	0	0	0	0	0	0	0	342
gene_217438|GeneMark.hmm|69_aa|+|20606|20815	0	1	0	1	1	0	1	0	0	2	2	0	1	1	2	0	1	2	1	0	0	0	2	1	2	2	0	0	0	0	2	1	1	0	0	1	1	2	1	0	1	0	1	1	0	2	1	0	69
gene_2177093|GeneMark.hmm|283_aa|-|2943|3794	0	0	0	0	0	0	0	0	1	0	0	0	0	0	0	0	0	0	0	0	0	0	0	0	1	0	0	0	0	0	0	0	0	0	0	0	0	0	0	0	1	0	0	0	1	0	0	1	283
gene_2189842|GeneMark.hmm|252_aa|-|107|865	0	1	0	1	2	0	1	0	0	4	0	0	0	0	0	0	0	2	1	0	0	0	0	1	1	2	0	0	0	0	3	2	1	0	0	0	1	0	0	0	2	0	4	0	0	0	3	0	252
gene_2191722|GeneMark.hmm|270_aa|+|140|952	0	0	0	0	1	0	1	0	0	0	0	0	0	0	0	0	0	1	0	0	0	0	0	0	0	0	0	0	1	0	0	0	1	0	0	1	0	0	0	0	2	0	1	0	0	0	0	0	270
gene_2197617|GeneMark.hmm|168_aa|-|550|1056	0	0	0	1	1	0	0	0	0	0	0	0	0	0	0	0	0	2	1	0	0	0	0	0	1	0	0	0	0	0	2	1	1	0	0	0	1	0	0	0	2	0	1	0	0	1	0	0	168
gene_2200296|GeneMark.hmm|249_aa|+|73039|73788	0	0	1	0	0	0	1	1	0	2	0	0	0	0	0	0	0	2	1	0	0	0	0	0	4	0	0	0	0	0	1	0	2	0	0	0	0	0	0	0	3	0	2	0	0	1	0	0	249
gene_2205527|GeneMark.hmm|467_aa|-|833|2236	0	4	0	0	0	0	0	0	1	3	0	0	0	0	1	0	0	0	1	0	0	0	0	0	1	2	0	0	0	0	1	2	0	0	0	0	0	0	0	0	1	0	0	0	0	2	1	0	467
gene_2210419|GeneMark.hmm|511_aa|+|2|1537	0	1	1	2	2	0	1	1	0	3	0	0	1	0	1	0	0	3	1	0	0	1	2	0	2	2	0	0	0	0	2	2	2	0	0	2	1	0	0	0	2	0	1	0	0	0	1	0	511
gene_221177|GeneMark.hmm|515_aa|+|36800|38347	0	1	1	2	1	0	1	0	0	1	0	0	0	0	0	0	0	2	2	0	0	0	1	0	2	0	0	1	2	0	2	3	2	0	0	3	1	0	0	0	2	0	0	0	0	0	1	0	515
gene_221506|GeneMark.hmm|425_aa|+|815|2092	0	1	0	1	0	0	1	0	0	1	0	0	0	0	0	0	0	0	0	0	0	0	0	0	3	1	0	0	0	0	0	3	2	0	0	0	0	0	0	0	0	0	0	0	0	0	1	0	425
gene_2215613|GeneMark.hmm|170_aa|-|3|512	0	0	0	1	0	0	0	0	0	0	0	0	0	0	0	0	0	0	0	0	0	0	0	0	2	0	0	0	0	0	0	0	0	0	0	0	0	0	0	0	1	0	0	0	0	1	0	0	170
gene_2216403|GeneMark.hmm|573_aa|+|7404|9125	0	1	0	1	0	0	0	0	0	2	0	0	0	0	1	0	0	0	0	0	0	0	1	0	1	1	0	0	0	0	0	1	1	0	0	0	0	1	0	0	1	0	0	1	1	0	1	0	573
gene_221761|GeneMark.hmm|102_aa|-|2|307	0	0	3	2	2	0	2	2	0	0	0	0	0	0	0	0	0	0	1	0	0	0	0	0	1	0	0	0	1	0	1	1	0	0	0	0	1	0	0	0	0	0	2	0	0	1	0	0	102
gene_2220601|GeneMark.hmm|126_aa|-|3|380	2	0	0	0	0	0	0	0	0	0	0	0	0	0	0	0	0	0	0	0	0	0	0	0	0	0	0	0	0	0	0	0	0	0	0	0	0	0	0	0	0	1	0	0	0	0	0	0	126
gene_222358|GeneMark.hmm|459_aa|-|6820|8199	4	0	1	1	1	0	1	1	0	0	0	0	0	0	0	0	0	1	2	0	0	0	0	0	2	0	0	5	1	0	1	1	2	0	0	1	1	0	0	0	2	1	1	0	0	0	1	0	459
gene_2224480|GeneMark.hmm|544_aa|-|138418|140052	0	1	0	0	2	0	0	0	0	0	0	0	0	0	0	0	0	1	0	0	0	0	0	0	5	1	0	0	0	0	0	2	1	0	0	0	0	0	0	0	0	0	0	0	0	3	0	0	544
gene_2231204|GeneMark.hmm|319_aa|+|1|960	0	8	3	5	8	0	6	5	2	6	0	5	0	2	5	3	2	6	7	6	4	1	3	5	9	6	2	0	5	0	6	5	8	1	3	4	6	5	3	4	5	1	5	2	5	10	7	3	319
gene_2232341|GeneMark.hmm|84_aa|-|93|347	0	0	0	2	0	0	0	0	0	1	0	0	0	0	0	0	0	0	0	0	0	0	0	0	1	1	0	0	0	0	0	1	1	0	0	0	0	0	0	0	0	0	0	0	0	0	0	0	84
gene_2233809|GeneMark.hmm|847_aa|-|3232|5775	0	1	1	1	0	0	0	0	0	3	0	0	0	0	0	0	0	0	2	0	0	0	0	0	2	2	0	0	0	0	0	2	2	0	0	0	2	0	0	0	0	0	0	0	0	2	2	0	847
gene_2241350|GeneMark.hmm|240_aa|-|1|720	0	0	1	2	0	0	0	1	0	1	0	0	0	0	1	0	0	1	0	0	0	0	0	0	0	1	0	0	0	0	1	0	0	0	0	1	0	1	0	0	0	0	2	1	1	1	1	0	240
gene_2245429|GeneMark.hmm|243_aa|-|2|730	0	0	0	0	0	0	2	2	0	0	0	0	0	0	0	0	0	0	0	0	0	0	0	0	0	0	0	0	1	0	0	0	2	0	0	0	0	0	0	0	1	0	0	0	0	1	0	0	243
gene_2256850|GeneMark.hmm|559_aa|+|148|1827	0	1	0	1	1	0	1	0	0	2	0	0	0	0	1	0	0	2	1	0	0	0	2	1	2	3	0	0	0	0	1	3	1	0	0	3	1	1	0	0	1	0	0	0	0	0	1	0	559
gene_2257679|GeneMark.hmm|78_aa|+|83|319	0	0	0	0	0	0	0	0	0	0	0	0	0	0	0	0	0	0	0	0	0	0	0	0	2	0	0	0	0	0	0	0	1	0	0	0	0	0	0	0	0	0	0	0	0	2	0	0	78
gene_2259271|GeneMark.hmm|417_aa|-|3|1253	0	2	0	2	0	0	2	1	0	0	0	0	0	0	0	0	0	1	0	0	0	0	0	0	1	0	0	0	1	0	1	1	1	0	0	1	0	0	0	0	1	0	1	0	0	1	0	0	417
gene_2266040|GeneMark.hmm|125_aa|-|264|641	0	1	1	1	0	0	1	0	1	1	1	1	1	1	0	1	1	0	1	0	1	1	0	3	1	1	1	0	1	1	0	1	1	0	2	1	0	1	2	1	0	1	1	1	0	0	1	2	125
gene_2266109|GeneMark.hmm|79_aa|-|277|516	0	2	1	2	2	0	2	2	0	0	0	0	0	0	0	0	0	2	2	0	0	0	0	0	2	0	0	0	3	0	3	2	2	0	0	3	2	0	0	0	2	0	4	0	0	2	0	0	79
gene_2269288|GeneMark.hmm|364_aa|-|487|1581	0	0	0	0	1	0	1	0	1	1	0	0	0	0	0	1	0	0	0	0	0	0	1	0	1	1	0	0	0	0	0	0	0	0	0	0	0	1	0	0	2	0	0	0	0	1	1	0	364
gene_2270393|GeneMark.hmm|262_aa|+|2180|2968	0	0	0	1	0	0	1	0	0	0	0	0	0	0	0	0	0	1	0	0	0	0	0	0	0	0	0	0	0	0	0	0	3	0	0	0	0	0	0	0	1	0	0	0	0	0	0	0	262
gene_227057|GeneMark.hmm|364_aa|-|22483|23577	0	4	2	3	2	0	1	2	4	4	3	1	3	3	4	2	4	3	2	4	3	1	6	6	4	5	2	0	2	0	1	2	2	0	5	2	2	7	3	5	2	1	1	1	5	2	3	3	364
gene_227062|GeneMark.hmm|399_aa|+|27893|29092	0	6	1	1	3	1	5	5	10	9	7	6	6	5	9	5	6	7	4	6	7	3	7	10	6	10	6	1	3	1	4	6	3	0	6	4	5	6	4	6	4	0	2	6	9	7	7	4	399
gene_227100|GeneMark.hmm|364_aa|+|3245|4339	0	7	1	7	4	0	5	3	2	6	1	1	0	3	4	1	3	7	3	0	2	3	4	3	8	6	0	0	3	0	4	6	7	1	0	5	3	6	0	3	9	0	4	2	5	7	5	0	364
gene_2272193|GeneMark.hmm|201_aa|+|1|606	0	5	4	5	3	3	4	4	5	5	5	4	4	6	7	5	7	5	4	4	7	4	7	5	5	6	6	1	2	1	6	5	4	1	6	4	1	6	5	5	2	0	4	3	5	5	5	2	201
gene_2272229|GeneMark.hmm|680_aa|-|7508|9550	1	0	0	1	1	1	0	0	0	0	0	1	0	0	0	0	0	0	0	0	0	0	0	0	0	1	0	0	0	0	2	0	0	0	1	1	1	0	0	0	0	0	2	0	0	0	0	0	680
gene_2274036|GeneMark.hmm|305_aa|-|376|1293	1	0	0	0	0	0	0	0	0	0	0	0	0	0	0	0	0	0	0	0	0	0	0	0	0	0	0	2	0	0	0	0	0	0	0	0	0	0	0	0	0	2	0	0	0	0	0	0	305
gene_22744|GeneMark.hmm|276_aa|+|306|1136	0	3	0	0	0	0	0	0	0	0	0	0	0	0	0	0	0	0	0	0	0	0	0	0	2	0	0	0	0	0	0	0	0	0	0	0	0	0	0	0	3	0	0	0	0	3	0	0	276
gene_2274888|GeneMark.hmm|656_aa|-|468|2438	0	1	1	2	1	0	1	1	1	1	1	0	1	0	0	1	1	1	1	0	0	1	1	1	1	1	0	0	1	0	1	1	2	0	1	1	1	0	0	0	1	0	1	1	1	1	1	1	656
gene_2276818|GeneMark.hmm|640_aa|+|169|2091	0	2	1	3	2	1	3	2	1	1	1	1	0	0	1	1	1	2	3	1	0	1	1	1	1	3	1	1	2	1	1	2	3	1	1	2	1	1	1	0	1	1	2	1	0	1	1	1	640
gene_2283|GeneMark.hmm|90_aa|+|9349|9621	0	1	0	2	1	0	1	1	1	0	0	1	0	0	0	1	0	1	1	0	1	0	1	3	1	0	0	0	1	0	1	0	0	0	2	0	0	1	0	1	1	0	1	0	1	3	0	0	90
gene_2283480|GeneMark.hmm|103_aa|-|1323|1634	0	2	0	0	0	0	1	1	3	2	1	1	0	2	2	1	1	1	0	0	0	0	3	3	2	2	1	0	0	0	1	1	1	0	2	0	0	4	1	2	1	0	0	0	5	2	1	1	103
gene_2284204|GeneMark.hmm|101_aa|-|2|304	0	0	1	2	1	0	1	0	0	0	0	0	0	0	0	0	0	2	5	0	0	0	0	0	0	0	0	0	1	0	1	2	0	0	0	1	3	0	0	0	2	0	3	0	0	2	0	0	101
gene_2290400|GeneMark.hmm|187_aa|-|15|578	0	2	0	1	1	0	1	0	1	0	0	1	0	1	0	1	0	1	0	0	0	0	0	1	2	0	0	0	1	0	1	0	0	0	0	0	0	0	0	0	0	0	1	1	1	1	0	0	187
gene_2297541|GeneMark.hmm|210_aa|+|2022|2654	0	1	0	2	0	0	1	0	1	1	1	0	2	0	1	0	1	0	0	0	1	0	0	2	2	1	0	0	1	1	1	2	1	1	0	1	1	1	1	1	1	0	0	1	1	1	0	0	210
gene_229845|GeneMark.hmm|513_aa|-|1|1539	0	1	0	0	0	0	0	0	0	1	0	0	0	0	0	0	0	0	0	0	0	0	0	0	0	2	0	0	0	0	0	0	1	0	0	0	0	0	0	0	1	0	0	0	0	0	1	0	513
gene_2304554|GeneMark.hmm|358_aa|-|3|1076	8	1	1	1	0	0	1	0	0	0	0	0	0	0	2	0	0	0	0	0	1	0	2	1	2	2	0	5	0	0	0	1	0	0	2	0	0	3	0	0	1	5	0	1	2	0	1	0	358
gene_2305428|GeneMark.hmm|401_aa|-|133|1338	0	0	0	2	0	0	0	0	0	1	0	0	0	0	0	0	0	0	0	0	0	0	0	0	0	0	0	0	0	0	0	1	0	0	0	0	0	0	0	0	0	0	0	0	0	0	1	0	401
gene_2307908|GeneMark.hmm|302_aa|+|2|910	0	0	0	2	0	0	0	0	0	1	0	0	0	0	1	0	0	0	0	0	0	0	0	0	1	1	0	0	0	0	0	2	1	0	1	0	2	1	0	0	0	0	1	0	0	0	1	1	302
gene_2318782|GeneMark.hmm|208_aa|+|358|984	0	0	0	0	0	0	0	1	0	0	0	0	0	0	0	0	0	0	0	0	0	0	0	0	0	0	0	0	0	0	0	0	0	0	0	0	0	0	0	0	1	0	0	0	0	0	0	0	208
gene_2318904|GeneMark.hmm|352_aa|-|165|1223	0	1	0	0	0	0	1	0	3	2	0	0	0	1	2	0	0	1	0	2	2	0	2	2	1	2	0	0	0	0	0	0	1	0	2	0	0	2	0	1	2	0	0	0	2	1	1	0	352
gene_2321405|GeneMark.hmm|166_aa|+|98|598	0	0	0	0	1	0	0	0	0	0	0	0	0	0	0	0	0	0	0	0	0	0	0	0	0	0	0	0	0	0	1	1	0	0	0	0	0	0	0	0	0	0	0	0	0	0	0	0	166
gene_2328446|GeneMark.hmm|626_aa|-|2631|4511	0	1	2	3	4	0	3	2	0	0	0	0	0	0	0	0	0	4	4	0	0	0	0	0	1	0	0	0	3	0	4	5	4	0	0	2	4	0	0	0	3	0	1	0	0	2	0	0	626
gene_2333097|GeneMark.hmm|861_aa|+|16655|19240	2	0	0	0	0	0	0	0	0	0	0	0	0	0	0	0	0	0	0	0	0	0	0	0	0	0	0	1	0	0	0	0	0	0	0	0	0	0	0	0	0	2	0	0	0	0	0	0	861
gene_2333902|GeneMark.hmm|641_aa|-|1|1923	0	3	0	0	1	0	3	1	0	0	0	0	0	0	0	0	0	2	0	0	0	0	0	0	2	0	0	0	2	0	1	0	0	0	0	2	0	0	0	0	2	0	2	0	0	1	0	0	641
gene_233570|GeneMark.hmm|403_aa|+|18158|19369	0	0	1	0	0	0	0	0	0	0	0	0	0	0	0	0	0	0	0	0	0	0	0	0	0	0	0	0	1	0	0	0	0	0	0	0	1	0	0	0	0	0	0	0	0	0	0	0	403
gene_2339236|GeneMark.hmm|151_aa|-|1|453	0	2	4	2	0	0	0	0	0	0	0	0	0	0	0	0	0	0	3	0	0	0	0	0	1	0	0	0	0	0	1	4	1	0	0	0	4	0	0	0	2	0	1	0	0	0	0	0	151
gene_2354415|GeneMark.hmm|605_aa|-|1|1815	0	1	0	0	0	0	0	0	0	1	0	0	0	0	1	0	0	1	1	0	1	0	1	0	0	2	0	0	1	0	1	1	0	0	0	0	0	1	0	0	1	0	0	0	0	1	1	0	605
gene_2364320|GeneMark.hmm|1682_aa|-|2|5047	0	6	4	5	6	2	5	5	3	2	1	1	1	3	1	1	0	5	5	0	0	0	0	2	6	1	0	0	5	2	3	3	6	2	2	7	6	0	0	1	6	0	2	1	5	7	1	2	1682
gene_2364700|GeneMark.hmm|365_aa|-|31|1128	0	0	0	0	0	0	2	2	0	1	0	0	0	0	0	0	0	3	0	0	0	0	0	0	2	1	0	0	3	0	2	2	0	0	0	2	0	0	0	0	3	0	1	0	0	1	1	0	365
gene_2365100|GeneMark.hmm|893_aa|+|2|2683	0	17	15	15	0	0	7	4	6	31	0	0	0	2	3	1	1	12	14	1	2	1	3	7	17	26	1	0	2	1	2	11	16	1	0	7	14	1	1	1	11	0	2	0	8	19	28	0	893
gene_2365502|GeneMark.hmm|126_aa|-|3|380	0	1	1	3	1	0	3	1	1	0	0	0	2	2	1	2	1	2	2	1	2	2	1	1	1	1	1	2	2	1	2	2	3	1	1	2	1	2	1	2	1	1	1	1	2	2	1	2	126
gene_2371717|GeneMark.hmm|105_aa|-|3|317	0	0	0	1	0	0	0	0	0	1	0	0	0	0	0	0	0	0	0	0	0	0	0	0	0	1	0	0	0	0	0	1	0	0	0	0	1	0	0	0	0	0	0	0	0	0	2	0	105
gene_2372216|GeneMark.hmm|129_aa|-|334|723	1	0	0	0	0	0	0	0	0	0	0	0	0	0	0	0	0	1	0	0	0	0	0	0	0	0	0	2	0	0	0	0	1	0	0	0	0	1	0	0	0	1	0	0	0	0	0	0	129
gene_2373241|GeneMark.hmm|451_aa|+|791|2146	0	0	0	0	0	1	0	0	1	1	0	1	1	2	1	2	0	0	0	1	1	1	1	1	2	1	1	0	0	1	1	2	1	0	1	0	0	0	0	1	0	0	0	2	1	2	1	1	451
gene_2384285|GeneMark.hmm|99_aa|-|3|302	0	0	0	1	1	0	3	0	0	0	0	0	0	0	0	0	0	1	0	0	0	0	0	0	1	0	0	0	1	0	2	0	0	0	0	0	0	0	0	0	1	0	1	0	0	1	0	0	99
gene_2384812|GeneMark.hmm|878_aa|-|3|2636	0	13	2	8	7	6	9	8	11	7	1	4	8	3	5	6	1	10	4	2	3	11	5	16	17	7	7	0	8	10	8	10	10	9	3	7	5	4	0	1	13	2	7	8	16	16	7	10	878
gene_2384813|GeneMark.hmm|629_aa|-|2476|4365	0	5	0	5	2	3	3	3	7	3	0	2	6	0	2	2	1	10	2	2	2	3	0	7	5	1	4	0	2	2	2	5	6	4	2	1	1	1	1	0	6	0	3	4	7	6	3	4	629
gene_2385036|GeneMark.hmm|232_aa|-|3|698	0	8	3	5	4	1	6	5	10	7	5	7	4	4	6	5	5	6	3	4	8	5	5	8	10	7	7	0	6	1	2	7	5	1	6	4	6	5	5	9	4	0	4	4	7	6	4	6	232
gene_2385369|GeneMark.hmm|316_aa|-|4506|5456	0	0	0	0	0	0	1	0	0	0	0	0	0	0	0	0	0	0	0	0	0	0	0	0	0	0	0	0	1	0	1	0	0	0	0	0	0	0	0	0	1	0	2	0	0	0	0	0	316
gene_2385369|GeneMark.hmm|316_aa|-|4506|5456	0	0	0	0	0	0	1	0	0	0	0	0	0	0	0	0	0	0	0	0	0	0	0	0	0	0	0	0	1	0	1	0	0	0	0	0	0	0	0	0	1	0	2	0	0	0	0	0	316
gene_2385369|GeneMark.hmm|316_aa|-|4506|5456	0	0	0	0	0	0	1	0	0	0	0	0	0	0	0	0	0	0	0	0	0	0	0	0	0	0	0	0	1	0	1	0	0	0	0	0	0	0	0	0	1	0	2	0	0	0	0	0	316
gene_2387352|GeneMark.hmm|970_aa|-|27773|30685	0	2	1	0	0	0	0	0	0	0	0	0	0	0	0	0	0	0	0	0	0	0	0	0	3	0	0	0	0	0	0	0	0	0	0	0	0	0	0	0	0	0	0	0	0	2	0	0	970
gene_2390704|GeneMark.hmm|378_aa|+|1|1137	0	5	2	2	4	0	6	3	6	4	1	3	2	2	1	1	1	3	2	2	3	0	0	2	7	5	1	0	2	0	2	2	1	0	3	2	2	1	1	2	7	0	3	0	4	2	2	1	378
gene_2394231|GeneMark.hmm|256_aa|-|2|769	0	1	0	2	0	0	0	0	0	0	0	0	0	0	0	0	0	0	0	0	0	0	0	0	2	0	0	0	0	0	0	0	0	0	0	0	0	0	0	0	1	0	0	0	0	2	2	0	256
gene_23966|GeneMark.hmm|473_aa|-|3708|5129	0	0	0	1	0	0	1	0	0	0	0	0	0	0	5	0	0	0	0	0	0	0	7	0	0	0	0	0	1	0	0	0	0	0	0	0	0	5	0	0	0	0	0	0	0	0	0	0	473
gene_2396656|GeneMark.hmm|139_aa|+|1411|1830	0	9	3	5	7	0	5	4	0	1	0	0	0	0	0	0	0	6	2	0	1	0	0	0	6	1	0	0	6	0	7	6	6	0	0	7	3	0	0	0	7	0	5	0	0	5	0	0	139
gene_2400362|GeneMark.hmm|104_aa|-|978|1292	0	1	0	1	1	0	2	1	1	0	0	0	1	0	0	1	0	1	1	0	0	1	0	1	2	0	0	0	0	0	1	1	1	0	0	1	1	0	0	0	1	0	1	0	3	1	0	0	104
gene_2400801|GeneMark.hmm|64_aa|+|526|720	0	0	0	0	1	0	0	1	0	0	0	0	0	0	0	0	0	1	1	0	0	0	0	0	0	0	0	0	0	0	1	1	1	0	0	1	1	0	0	0	0	0	0	0	0	0	0	0	64
gene_2403136|GeneMark.hmm|191_aa|+|1634|2209	0	0	0	1	1	0	1	0	0	0	0	0	0	0	0	0	0	1	0	0	0	0	0	0	1	0	0	0	0	0	2	1	2	0	0	0	0	0	0	0	1	0	2	0	0	1	0	0	191
gene_240459|GeneMark.hmm|234_aa|-|481|1185	0	2	1	1	0	0	1	0	2	2	1	1	1	2	1	1	2	2	1	1	2	1	2	2	1	2	1	0	0	0	0	3	2	0	2	0	0	3	1	2	3	0	1	1	2	1	2	1	234
gene_2404785|GeneMark.hmm|304_aa|-|3|914	0	0	0	0	0	0	0	0	0	2	0	0	0	0	0	0	0	0	0	0	0	0	0	0	1	1	0	0	0	0	0	0	1	0	0	0	1	0	0	0	0	0	0	0	0	1	2	0	304
gene_2412893|GeneMark.hmm|67_aa|+|3|206	0	1	1	1	2	0	1	1	0	0	0	0	0	0	0	0	0	1	3	0	0	0	0	0	2	0	0	0	1	0	1	0	2	0	0	0	3	0	0	0	2	0	3	0	0	1	0	0	67
gene_2415784|GeneMark.hmm|366_aa|+|3|1103	3	0	0	0	0	0	0	0	0	2	0	0	0	0	1	0	0	0	1	0	0	0	1	1	1	1	0	2	0	0	0	1	0	0	1	0	0	1	0	0	1	1	0	0	1	0	0	0	366
gene_2415998|GeneMark.hmm|280_aa|-|1837|2679	0	2	1	4	1	0	2	0	0	3	0	0	0	0	0	0	0	3	1	0	0	0	1	1	1	2	0	0	1	0	1	2	3	0	0	0	0	1	0	0	1	0	0	1	0	2	1	0	280
gene_241768|GeneMark.hmm|511_aa|-|10513|12048	0	1	2	5	3	0	2	1	0	1	0	0	0	0	0	0	0	4	4	1	0	0	1	1	3	1	0	0	2	0	2	6	3	0	0	4	2	0	0	0	3	0	1	0	0	0	1	0	511
gene_241994|GeneMark.hmm|369_aa|+|364|1473	0	2	0	5	3	0	5	2	1	0	0	0	2	2	1	2	1	3	2	1	2	2	1	1	2	1	1	2	4	1	3	5	4	1	1	2	0	2	1	2	3	1	2	1	2	2	1	2	369
gene_2432911|GeneMark.hmm|208_aa|+|1022|1648	0	0	0	0	0	0	1	0	0	0	0	0	0	0	0	0	0	2	1	0	0	0	0	0	0	0	0	0	0	0	1	1	1	0	0	0	0	0	0	0	0	0	1	0	0	0	0	0	208
gene_2439999|GeneMark.hmm|623_aa|-|151|2022	0	0	0	0	0	0	0	0	1	1	0	0	0	0	0	0	0	0	0	0	0	0	0	1	2	0	0	0	0	0	0	1	1	0	0	0	1	0	0	0	1	0	0	0	1	1	0	0	623
gene_2440340|GeneMark.hmm|191_aa|+|7494|8069	0	0	0	1	0	0	0	0	0	0	0	0	0	0	0	0	0	0	0	0	0	0	0	0	0	0	0	0	0	0	0	0	1	0	0	0	0	0	0	0	2	0	1	0	0	1	0	0	191
gene_2440534|GeneMark.hmm|431_aa|+|400|1695	0	1	0	4	7	0	6	2	0	0	0	0	0	0	0	0	0	4	0	0	0	0	0	0	0	0	0	0	0	0	7	3	3	0	0	1	0	0	0	0	3	0	2	0	0	0	0	0	431
gene_2440534|GeneMark.hmm|431_aa|+|400|1695	0	1	0	4	7	0	6	2	0	0	0	0	0	0	0	0	0	4	0	0	0	0	0	0	0	0	0	0	0	0	7	3	3	0	0	1	0	0	0	0	3	0	2	0	0	0	0	0	431
gene_2446695|GeneMark.hmm|296_aa|-|1|888	0	0	1	0	0	0	0	0	0	0	0	0	0	0	0	0	0	0	0	0	0	0	0	0	0	0	0	0	0	0	0	1	2	0	0	0	1	0	0	0	0	0	0	0	0	1	1	0	296
gene_2447756|GeneMark.hmm|111_aa|-|3|335	0	0	0	0	0	0	0	0	0	0	0	0	0	0	0	0	0	0	1	0	0	0	0	0	0	0	0	0	1	0	0	0	0	0	0	0	0	0	0	0	1	0	1	0	0	0	0	0	111
gene_2448809|GeneMark.hmm|958_aa|+|2|2878	0	1	3	1	1	0	2	2	1	3	0	0	1	0	1	0	0	3	2	0	1	1	1	2	2	1	0	0	2	0	1	0	1	0	0	1	1	2	1	0	2	0	2	1	1	4	4	0	958
gene_2457609|GeneMark.hmm|763_aa|+|49676|51967	1	0	0	0	0	0	0	0	0	0	0	0	0	0	0	0	0	0	0	0	0	0	0	0	0	0	0	1	0	0	0	1	1	0	0	0	0	0	0	0	0	1	0	0	0	0	0	0	763
gene_2457789|GeneMark.hmm|540_aa|+|15238|16860	0	1	1	2	1	1	1	1	1	1	1	1	1	1	1	1	0	1	1	0	1	0	0	1	1	1	1	1	1	1	2	2	1	1	1	2	2	0	1	1	1	1	2	1	1	1	1	1	540
gene_2458654|GeneMark.hmm|407_aa|-|257|1480	7	2	2	2	1	0	2	1	0	3	0	1	0	0	3	0	0	1	2	0	1	0	3	1	3	4	0	6	0	0	0	1	3	0	2	0	1	3	0	0	2	4	0	1	3	1	2	0	407
gene_24673|GeneMark.hmm|434_aa|-|814|2118	0	6	2	0	1	0	2	1	4	2	0	1	0	1	0	0	0	3	2	1	2	0	1	4	2	6	0	0	2	0	3	1	2	0	2	1	3	0	0	2	3	0	0	0	3	2	4	0	434
gene_2468053|GeneMark.hmm|140_aa|-|140|562	0	2	0	0	0	0	0	0	0	0	0	0	0	0	0	0	0	1	0	0	0	0	0	0	0	0	0	0	0	0	0	0	0	0	0	0	0	0	0	0	0	0	0	0	0	0	0	0	140
gene_2469919|GeneMark.hmm|103_aa|-|2|310	0	0	0	0	0	0	0	0	1	1	0	0	0	0	0	0	0	1	0	0	0	0	0	0	0	0	0	0	0	0	0	0	0	0	0	0	0	0	0	0	0	0	0	0	1	0	1	0	103
gene_2473573|GeneMark.hmm|164_aa|+|2|496	0	2	0	0	1	0	1	1	0	0	0	0	0	0	0	0	0	1	0	0	0	0	0	0	1	0	0	0	1	0	2	0	1	0	0	1	0	0	0	0	1	0	1	0	0	1	0	0	164
gene_2478322|GeneMark.hmm|118_aa|-|1|354	0	1	0	0	0	0	1	0	2	0	0	1	0	2	2	0	0	0	0	0	1	0	0	1	0	0	0	0	0	0	0	0	0	0	1	0	0	1	0	1	0	0	0	0	0	1	0	1	118
gene_2489267|GeneMark.hmm|498_aa|-|3|1496	0	0	0	0	0	0	0	0	1	1	0	0	0	0	0	0	0	0	0	0	0	0	0	2	0	0	0	0	0	0	0	0	0	0	0	0	0	0	0	0	0	0	0	0	0	0	0	0	498
gene_2491565|GeneMark.hmm|575_aa|+|1619|3346	0	1	0	1	0	0	1	0	1	2	0	1	0	0	1	1	0	1	0	1	1	0	2	0	4	3	0	0	0	0	0	1	2	0	1	0	0	2	2	1	3	0	1	0	3	5	5	1	575
gene_2495411|GeneMark.hmm|167_aa|-|2684|3187	0	0	0	0	0	0	0	0	0	0	0	0	0	0	0	0	0	0	0	0	0	0	0	0	1	0	0	0	0	0	1	0	1	0	0	0	0	0	0	0	1	0	1	0	0	0	0	0	167
gene_2499905|GeneMark.hmm|258_aa|-|1|774	0	2	1	2	1	0	0	0	0	4	0	0	0	0	0	0	0	1	3	0	0	0	0	0	5	6	0	0	0	0	0	3	3	0	0	0	2	0	0	0	1	0	0	0	1	3	5	0	258
gene_2499906|GeneMark.hmm|1034_aa|-|787|3891	0	5	2	7	0	1	1	0	3	18	0	0	0	0	0	0	0	3	8	0	3	0	1	5	9	19	1	0	1	0	2	10	10	2	0	0	6	1	0	2	3	0	1	2	4	11	17	0	1034
gene_251382|GeneMark.hmm|618_aa|-|3|1856	0	0	0	1	0	0	0	0	0	2	0	0	0	0	0	0	0	0	0	0	0	0	0	0	0	1	0	0	0	0	0	0	0	0	0	0	0	0	0	0	0	0	0	0	0	0	1	0	618
gene_2531543|GeneMark.hmm|319_aa|+|2|961	17	1	1	1	1	0	1	1	0	2	0	1	0	0	4	0	0	1	2	0	1	0	3	1	1	3	0	12	0	0	0	1	1	0	2	0	0	2	0	0	1	14	0	0	2	0	0	0	319
gene_253187|GeneMark.hmm|1068_aa|-|1|3204	0	0	0	1	1	0	1	0	0	0	0	0	0	0	0	0	0	0	0	0	0	0	0	0	0	0	0	0	0	0	0	0	0	0	0	0	0	0	0	0	2	0	0	0	0	0	0	0	1068
gene_2535308|GeneMark.hmm|381_aa|-|1257|2402	2	0	0	0	0	0	0	0	0	1	0	0	0	0	1	0	0	0	0	0	0	0	1	0	0	1	0	2	0	0	0	0	0	0	0	0	0	1	0	0	0	1	0	0	0	0	0	0	381
gene_2536534|GeneMark.hmm|97_aa|-|2|292	0	0	0	1	0	0	0	0	0	0	0	0	0	0	0	0	0	0	0	0	0	0	0	0	0	0	0	0	0	0	0	0	1	0	0	0	0	0	0	0	0	0	0	0	0	0	0	0	97
gene_2542789|GeneMark.hmm|339_aa|+|29848|30867	1	0	0	0	0	0	0	0	0	0	0	0	0	0	0	0	0	0	0	0	0	0	0	0	0	0	0	2	0	0	0	0	0	0	0	0	0	0	0	0	0	1	0	0	0	0	0	0	339
gene_2544200|GeneMark.hmm|310_aa|+|136|1068	0	1	0	0	0	0	0	0	0	0	0	0	0	0	0	0	1	0	0	0	0	0	0	1	0	0	0	1	0	0	0	0	0	0	0	0	0	0	0	0	0	0	0	0	0	0	1	0	310
gene_2545911|GeneMark.hmm|206_aa|-|1774|2394	0	4	5	5	8	0	9	7	0	1	0	0	0	0	0	0	0	10	7	0	1	0	0	0	5	1	0	0	8	0	12	6	5	0	0	7	8	0	0	0	10	0	12	0	0	6	2	0	206
gene_2547128|GeneMark.hmm|149_aa|+|3|452	0	2	1	3	1	0	2	1	1	1	0	1	0	1	1	1	1	1	1	1	2	0	2	1	2	1	1	0	1	0	1	1	3	1	1	1	1	3	1	1	3	1	2	1	1	1	1	1	149
gene_2547716|GeneMark.hmm|62_aa|+|388|573	0	0	0	0	0	0	2	2	0	0	0	0	0	0	0	0	0	1	1	0	0	0	0	0	0	0	0	0	1	0	1	2	1	0	0	1	0	0	0	0	0	0	0	0	0	0	0	0	62
gene_254939|GeneMark.hmm|396_aa|-|183|1373	4	2	2	2	2	0	2	2	1	4	1	2	1	1	3	0	0	3	3	1	0	1	3	2	3	4	1	3	1	0	1	3	2	0	2	1	1	2	1	1	2	1	1	1	3	2	3	1	396
gene_2553783|GeneMark.hmm|245_aa|-|1489|2226	0	1	0	0	0	0	2	0	0	1	0	1	0	1	1	1	1	1	1	1	0	0	1	1	1	0	0	0	1	0	0	2	0	0	0	0	0	0	0	0	1	0	0	0	0	1	1	0	245
gene_2554984|GeneMark.hmm|438_aa|+|59|1375	0	0	0	0	1	0	1	1	2	1	1	1	0	1	1	0	1	1	2	0	1	0	0	2	1	1	0	0	1	0	0	1	1	0	1	1	1	0	1	1	1	0	0	0	2	1	1	0	438
gene_2554995|GeneMark.hmm|305_aa|+|14464|15381	0	0	0	0	0	0	0	0	0	0	0	0	0	0	0	0	0	0	0	0	0	0	0	0	0	0	0	0	0	0	0	1	1	1	0	0	0	0	0	0	0	0	0	0	0	0	0	0	305
gene_2555415|GeneMark.hmm|94_aa|-|950|1234	0	0	1	0	1	0	1	0	0	0	0	0	0	0	0	0	0	1	1	0	0	0	0	0	0	0	0	0	0	0	1	1	2	0	0	0	1	0	0	0	1	0	0	0	0	0	0	0	94
gene_255894|GeneMark.hmm|345_aa|-|4451|5488	0	1	0	0	0	0	2	1	1	0	0	0	0	1	1	0	1	1	0	1	1	0	1	2	0	3	0	0	1	0	2	1	1	0	1	1	1	1	2	0	4	0	2	1	3	1	1	0	345
gene_2561641|GeneMark.hmm|256_aa|+|3|773	0	0	0	0	0	0	2	0	0	0	0	0	0	0	0	0	0	2	0	0	0	0	0	0	0	0	0	0	1	0	1	0	0	0	0	0	0	0	0	0	2	0	1	0	0	0	0	0	256
gene_2562298|GeneMark.hmm|95_aa|+|114|401	0	0	0	0	0	0	0	0	2	2	0	1	0	0	0	0	0	0	0	1	0	0	0	3	0	2	0	0	0	0	0	0	0	0	0	0	0	0	0	0	0	0	0	0	2	1	1	1	95
gene_2563120|GeneMark.hmm|812_aa|-|2429|4867	0	3	1	2	1	0	3	0	1	1	0	0	1	0	1	1	0	2	1	0	0	1	0	3	3	0	1	0	1	1	1	3	2	1	1	1	1	1	0	0	2	0	0	2	2	3	1	2	812
gene_2563120|GeneMark.hmm|812_aa|-|2429|4867	0	3	1	2	1	0	3	0	1	1	0	0	1	0	1	1	0	2	1	0	0	1	0	3	3	0	1	0	1	1	1	3	2	1	1	1	1	1	0	0	2	0	0	2	2	3	1	2	812
gene_2563121|GeneMark.hmm|191_aa|-|4816|5391	0	1	0	1	1	0	1	0	1	0	0	0	0	0	0	1	0	3	3	2	0	2	0	3	3	0	3	0	1	0	2	3	3	0	1	1	2	1	0	1	3	0	1	3	3	3	1	2	191
gene_256632|GeneMark.hmm|63_aa|+|306|497	0	0	0	0	1	0	2	0	0	0	0	0	0	0	1	0	0	3	1	0	0	0	0	0	1	0	0	0	0	0	0	1	1	0	0	1	0	0	0	0	1	0	0	0	0	2	0	0	63
gene_256770|GeneMark.hmm|104_aa|+|7955|8269	0	1	2	0	0	0	0	0	0	1	0	0	0	0	0	0	0	0	0	0	0	0	0	1	0	1	0	0	0	0	0	0	0	0	0	0	1	0	0	0	0	0	0	0	0	0	1	0	104
gene_2583442|GeneMark.hmm|395_aa|-|126|1313	4	1	1	1	2	0	1	1	1	3	2	1	1	1	3	0	0	2	1	1	0	1	3	2	4	2	1	2	1	0	2	2	1	0	2	1	1	2	1	1	3	2	1	1	2	3	4	1	395
gene_2585843|GeneMark.hmm|81_aa|-|126883|127128	0	2	0	0	0	1	0	0	0	0	0	0	0	1	0	0	0	0	0	0	0	1	0	0	0	0	0	1	0	0	0	0	0	0	0	0	0	0	0	0	1	0	1	0	0	0	0	0	81
gene_2590699|GeneMark.hmm|414_aa|-|1|1242	0	3	1	5	0	1	0	0	2	10	0	0	0	0	0	0	0	2	4	0	2	0	1	2	6	13	0	0	1	0	1	4	2	1	0	0	3	1	0	2	2	0	1	1	0	7	6	0	414
gene_2590845|GeneMark.hmm|557_aa|-|1981|3654	0	4	6	5	8	1	7	4	3	3	2	3	0	0	2	2	1	8	3	2	0	1	2	2	8	2	2	2	6	2	6	8	8	2	0	3	4	1	1	0	6	2	7	1	1	6	3	2	557
gene_2590846|GeneMark.hmm|136_aa|-|3797|4207	0	0	0	0	0	0	0	0	0	0	0	0	0	0	0	0	0	1	0	0	0	0	0	0	0	0	0	0	0	0	0	2	0	0	0	0	0	0	0	0	0	0	1	0	0	0	0	0	136
gene_2594812|GeneMark.hmm|140_aa|+|272|694	0	0	1	1	1	0	1	1	0	0	0	0	0	0	0	0	0	1	0	0	0	0	0	0	0	0	0	0	0	0	0	0	1	0	0	0	0	0	0	0	1	0	0	0	0	0	0	0	140
gene_2609429|GeneMark.hmm|111_aa|-|3|335	0	0	0	0	0	0	0	0	0	2	0	0	0	0	0	0	0	0	0	0	0	0	0	0	2	3	0	0	0	0	0	1	1	0	0	0	0	0	0	0	1	0	0	0	0	1	2	0	111
gene_2616527|GeneMark.hmm|368_aa|-|830|1936	0	1	1	1	4	0	2	1	0	0	0	0	0	0	0	0	0	2	1	0	0	0	0	0	0	0	0	0	0	0	3	2	2	0	0	2	0	0	0	0	3	0	2	0	0	1	0	0	368
gene_262172|GeneMark.hmm|201_aa|-|1|603	0	1	0	0	0	0	0	0	0	0	0	0	0	0	0	0	0	0	0	0	0	0	0	0	1	1	0	0	0	0	0	0	0	0	0	0	0	0	0	0	0	0	0	0	0	1	1	0	201
gene_2627003|GeneMark.hmm|534_aa|+|1|1605	0	0	0	0	0	0	0	0	0	0	0	0	0	0	0	0	0	0	0	0	0	0	0	0	2	0	0	0	0	0	0	0	0	0	0	0	0	0	0	0	0	0	0	0	0	3	1	0	534
gene_2629339|GeneMark.hmm|300_aa|-|1306|2208	0	1	1	2	2	0	2	2	0	0	0	0	0	0	0	0	0	2	1	0	0	0	0	0	1	0	0	0	1	1	2	2	2	0	0	1	1	0	0	1	2	0	2	0	0	0	1	0	300
gene_2635976|GeneMark.hmm|258_aa|-|2|775	0	1	1	4	4	1	5	6	1	1	0	1	1	0	1	0	0	1	1	0	0	0	0	1	1	2	0	0	2	0	2	3	3	0	0	3	0	0	0	0	1	0	2	0	0	1	0	0	258
gene_2638274|GeneMark.hmm|427_aa|-|2|1282	0	1	0	1	1	0	1	1	1	1	0	0	0	1	0	0	1	1	1	0	0	1	0	0	1	1	1	0	1	1	0	1	1	1	1	1	1	1	1	1	0	0	0	0	1	1	0	0	427
gene_2638432|GeneMark.hmm|227_aa|-|1|681	0	1	0	1	0	0	1	0	0	1	0	1	0	0	2	0	0	1	0	1	1	0	1	0	3	2	0	0	0	0	0	1	2	0	1	0	0	1	2	1	3	0	1	0	3	4	2	1	227
gene_2638989|GeneMark.hmm|89_aa|+|2682|2948	0	0	0	0	0	0	0	0	0	1	0	0	0	0	0	0	0	1	0	0	0	0	0	0	1	0	0	0	0	0	0	0	0	0	0	0	0	0	0	0	0	0	0	0	0	1	0	0	89
gene_2642711|GeneMark.hmm|434_aa|-|31|1335	0	1	0	0	1	0	2	1	0	1	0	0	0	0	0	0	0	2	0	0	0	0	0	0	2	1	0	0	2	0	1	1	0	0	0	1	0	0	0	0	4	0	0	0	0	0	2	0	434
gene_264364|GeneMark.hmm|231_aa|-|3|695	0	7	1	6	5	1	5	3	3	4	0	1	1	0	1	0	0	7	1	0	0	0	0	3	6	4	1	0	1	1	7	9	5	0	1	3	2	2	0	0	5	0	6	0	2	5	3	1	231
gene_2653015|GeneMark.hmm|151_aa|+|1484|1939	0	4	2	7	8	0	3	0	3	0	0	0	2	0	1	0	1	4	2	2	3	1	2	2	10	2	1	0	3	1	9	6	8	0	2	4	1	3	1	0	7	0	8	1	3	7	3	1	151
gene_2656414|GeneMark.hmm|635_aa|+|281|2188	0	0	0	0	0	0	0	0	1	1	0	0	0	0	1	0	0	2	0	0	1	0	1	0	1	0	0	0	1	0	0	0	0	0	1	0	0	1	1	1	1	0	0	0	2	1	2	0	635
gene_2658095|GeneMark.hmm|510_aa|-|312|1844	0	0	0	0	0	0	0	0	0	0	0	0	0	0	0	0	0	1	0	0	0	0	0	0	0	0	0	0	0	0	0	0	0	0	0	0	0	0	0	0	0	0	0	0	1	0	0	0	510
gene_2663270|GeneMark.hmm|241_aa|-|482|1207	0	1	0	1	0	0	0	0	0	0	0	0	0	0	0	0	0	0	0	0	0	0	0	0	0	0	0	0	0	0	0	0	0	0	0	0	0	0	0	0	1	0	0	0	0	1	0	0	241
gene_2668162|GeneMark.hmm|189_aa|+|1|570	0	0	0	0	0	0	0	0	0	0	0	0	0	0	0	0	0	0	0	0	0	0	0	0	0	0	0	0	1	0	0	1	0	0	0	0	0	0	0	0	0	0	0	0	0	0	0	0	189
gene_2669107|GeneMark.hmm|240_aa|-|2|721	0	1	0	2	1	0	1	0	0	1	0	0	0	0	0	0	0	1	1	0	0	0	0	0	1	0	0	0	0	0	0	0	1	0	0	0	0	0	0	0	2	0	0	0	0	1	1	0	240
gene_2669320|GeneMark.hmm|170_aa|-|2|511	0	4	3	4	4	2	5	3	5	5	4	4	4	6	5	5	6	6	4	4	6	4	6	5	4	5	4	0	3	0	5	5	3	1	4	5	2	5	7	6	5	0	4	2	6	5	7	5	170
gene_2671164|GeneMark.hmm|601_aa|-|6567|8372	0	0	0	1	0	0	0	0	1	1	0	0	0	0	0	0	0	0	0	0	0	0	0	0	0	0	0	0	1	0	0	0	1	0	0	0	0	0	0	0	0	0	0	0	1	0	1	0	601
gene_2679854|GeneMark.hmm|1435_aa|+|5389|9696	2	1	1	1	0	0	1	0	0	2	0	0	1	0	0	0	0	0	1	0	0	0	1	0	4	2	0	4	0	0	0	2	3	0	0	2	2	0	0	0	1	2	0	0	0	2	1	0	1435
gene_2679921|GeneMark.hmm|426_aa|-|6215|7495	0	1	1	0	1	0	1	0	1	1	0	0	0	0	0	0	0	1	1	0	0	0	0	1	0	0	0	0	0	0	1	1	2	0	0	0	0	0	0	0	1	0	1	0	1	1	0	0	426
gene_2682669|GeneMark.hmm|789_aa|+|1671|4040	0	3	2	2	2	1	2	2	2	1	0	1	1	1	0	0	0	1	0	1	1	2	0	2	3	0	2	0	2	1	3	2	4	1	1	2	2	1	0	1	1	0	2	1	2	2	1	1	789
gene_2683094|GeneMark.hmm|106_aa|-|2|319	0	1	0	2	0	0	0	0	0	0	0	0	0	0	0	0	0	0	0	0	0	0	0	0	0	2	0	0	0	0	0	1	0	0	0	0	0	0	0	0	0	0	0	0	0	0	1	0	106
gene_2691656|GeneMark.hmm|92_aa|-|62|340	0	0	0	0	0	0	1	1	0	0	0	0	0	0	0	0	0	2	0	0	0	0	0	0	1	0	0	0	2	0	0	0	0	0	0	1	1	0	0	0	2	0	0	0	0	0	0	0	92
gene_2693229|GeneMark.hmm|90_aa|-|3180|3452	0	1	0	2	1	0	1	1	1	0	0	1	0	0	0	1	0	1	1	0	1	0	1	2	2	0	0	0	1	0	1	0	0	0	1	0	0	0	0	0	1	0	1	0	2	2	0	0	90
gene_269639|GeneMark.hmm|319_aa|-|298|1257	0	1	0	1	0	0	0	0	0	0	0	0	0	0	0	0	0	0	0	0	0	0	0	0	1	0	0	0	0	0	0	0	1	0	0	0	0	0	0	0	0	0	0	0	0	0	0	0	319
gene_269796|GeneMark.hmm|813_aa|-|1|2439	3	0	0	0	0	0	0	0	0	0	0	0	0	0	0	0	0	0	0	0	0	0	0	0	0	0	0	1	0	0	0	0	0	0	0	0	0	0	0	0	0	1	0	0	0	0	0	0	813
gene_2699571|GeneMark.hmm|1017_aa|+|12068|15121	0	2	0	0	3	0	1	0	0	0	0	0	0	0	0	0	0	1	0	0	0	0	0	0	0	0	0	0	0	0	6	0	0	0	0	0	0	0	0	0	0	0	3	0	0	0	0	0	1017
gene_2699625|GeneMark.hmm|90_aa|+|73581|73853	0	2	0	1	1	0	2	0	0	0	0	0	0	0	0	0	0	2	1	0	0	0	0	0	2	0	0	0	1	0	2	1	0	0	0	0	0	0	0	0	1	0	2	0	0	1	0	0	90
gene_2707669|GeneMark.hmm|130_aa|-|635|1027	0	0	0	1	1	0	0	0	0	0	0	0	0	0	0	0	0	2	0	0	0	0	0	0	1	0	0	0	0	0	1	2	2	0	0	0	0	0	0	0	2	0	1	0	0	0	0	0	130
gene_2711610|GeneMark.hmm|275_aa|-|1|825	0	1	0	1	0	0	1	0	2	1	0	0	0	0	1	0	0	2	0	0	0	0	1	0	1	0	0	0	0	0	0	1	1	0	0	0	0	0	0	0	2	0	0	0	1	2	1	1	275
gene_271867|GeneMark.hmm|153_aa|+|3|464	0	0	0	0	0	0	0	0	0	0	0	0	0	0	0	0	0	0	1	0	0	0	0	0	1	3	0	0	0	0	0	1	1	0	0	0	1	0	0	0	0	0	0	0	0	1	2	0	153
gene_2723226|GeneMark.hmm|220_aa|-|695|1357	0	0	1	0	0	0	0	0	0	0	0	0	0	0	0	0	0	0	1	0	0	0	0	0	0	0	0	0	0	0	0	0	0	0	0	0	1	0	0	0	0	0	1	0	0	0	0	0	220
gene_2723550|GeneMark.hmm|177_aa|-|2|532	2	0	0	0	1	0	1	1	1	1	0	1	1	0	0	1	0	1	0	1	0	1	0	0	1	1	1	1	1	0	0	0	1	1	2	1	0	1	0	0	0	1	0	0	1	0	1	1	177
gene_2737873|GeneMark.hmm|396_aa|-|146|1336	3	3	2	2	1	0	1	1	1	3	1	1	1	1	2	0	0	3	2	1	0	1	2	2	4	4	1	1	1	0	2	3	2	0	2	1	3	2	1	1	3	1	1	1	2	4	3	1	396
gene_2738849|GeneMark.hmm|135_aa|-|1|405	0	2	1	2	1	0	0	0	0	0	0	0	0	0	0	0	0	2	1	0	0	0	0	0	1	0	0	0	0	0	1	1	2	0	0	0	0	0	0	0	1	0	2	0	0	1	0	0	135
gene_274401|GeneMark.hmm|399_aa|-|1566|2765	0	0	0	0	0	0	0	0	0	0	0	0	0	0	0	0	0	0	0	0	0	0	1	0	0	2	0	0	0	0	0	1	0	0	0	0	0	1	0	0	0	0	0	0	0	0	0	0	399
gene_2744078|GeneMark.hmm|139_aa|-|591|1010	0	0	0	0	0	0	0	0	0	0	0	0	0	0	0	0	0	0	2	0	0	0	0	0	0	0	0	0	0	0	0	1	0	0	0	0	1	0	0	0	0	0	0	0	0	0	0	0	139
gene_2746748|GeneMark.hmm|76_aa|+|220|450	0	2	0	0	0	0	1	0	1	0	0	1	0	0	0	0	0	1	0	0	0	0	0	1	2	0	0	0	1	0	2	0	0	0	1	0	0	1	0	0	1	0	1	0	2	1	0	0	76
gene_2748548|GeneMark.hmm|949_aa|-|160|3009	0	0	0	0	0	0	0	0	0	0	0	0	0	0	0	0	0	0	0	0	0	0	0	0	1	1	0	0	0	0	0	0	0	0	0	0	0	0	0	0	1	0	0	0	0	0	0	0	949
gene_2750027|GeneMark.hmm|384_aa|-|3|1154	0	4	4	5	4	0	7	7	1	3	0	0	0	0	0	1	1	5	5	1	0	0	0	3	4	3	0	0	2	1	3	3	5	0	0	4	4	0	0	0	3	0	6	0	3	4	2	0	384
gene_2755457|GeneMark.hmm|220_aa|-|395|1057	0	0	0	0	0	0	1	1	0	0	0	0	0	0	0	0	0	2	2	0	0	0	0	0	2	0	0	0	2	0	0	0	1	0	0	3	2	0	0	0	3	0	1	0	0	0	0	0	220
gene_275958|GeneMark.hmm|210_aa|+|1|633	0	0	5	3	2	0	2	0	0	0	0	0	0	0	0	0	0	3	4	0	0	0	0	0	1	0	0	0	4	0	7	5	3	0	0	3	6	0	0	0	3	0	3	0	0	2	0	0	210
gene_2780150|GeneMark.hmm|174_aa|-|1|522	0	1	1	1	1	0	1	0	2	0	0	0	0	0	0	0	0	1	1	0	0	1	0	0	2	0	0	0	1	0	1	2	1	0	0	1	0	0	0	0	1	0	1	0	1	4	0	0	174
gene_2781446|GeneMark.hmm|414_aa|+|456|1700	0	0	2	2	2	0	1	1	2	2	0	1	0	1	1	1	1	1	1	1	1	0	1	1	2	2	1	0	2	0	1	1	1	0	1	0	2	1	1	1	2	0	2	0	1	1	2	0	414
gene_2784702|GeneMark.hmm|333_aa|+|229|1230	1	3	1	12	1	1	2	1	2	4	3	2	2	3	3	5	4	2	0	3	2	3	5	2	2	3	3	2	1	3	2	10	10	3	2	1	1	4	5	1	2	3	2	4	3	2	3	2	333
gene_2787122|GeneMark.hmm|128_aa|-|2|385	0	1	2	2	1	0	1	1	0	0	0	0	0	0	0	1	0	1	2	0	0	0	0	0	0	0	0	0	1	0	2	1	1	0	0	1	1	0	1	0	1	0	1	0	0	0	0	0	128
gene_278806|GeneMark.hmm|428_aa|-|615|1901	0	0	1	1	1	0	1	0	0	0	0	0	0	0	0	0	0	1	1	0	0	0	0	0	0	0	0	0	0	0	1	1	1	0	0	1	1	0	0	0	1	0	2	0	0	0	0	0	428
gene_278937|GeneMark.hmm|64_aa|-|8369|8563	0	2	0	1	0	0	1	0	1	2	0	0	0	0	0	0	0	1	0	0	0	0	0	0	1	0	0	0	0	0	0	1	2	0	0	0	0	0	0	0	0	0	0	0	0	1	1	0	64
gene_27897|GeneMark.hmm|546_aa|-|845|2485	0	2	2	4	2	0	1	4	0	2	0	0	0	0	1	0	0	2	2	0	0	0	0	0	2	4	0	0	0	0	2	3	2	0	0	2	1	0	0	0	2	0	2	0	0	1	1	0	546
gene_2791058|GeneMark.hmm|346_aa|-|10554|11594	0	0	0	0	0	0	1	0	3	1	1	1	0	1	2	1	1	3	1	1	2	0	2	3	4	1	0	0	0	0	0	1	4	0	0	0	0	2	1	0	4	0	1	0	3	1	1	0	346
gene_2797300|GeneMark.hmm|452_aa|-|3|1358	0	0	0	0	0	0	0	0	0	2	0	0	0	0	0	0	0	0	0	0	0	0	1	0	0	1	0	0	0	0	0	1	0	0	0	0	0	0	0	0	0	0	0	0	0	0	1	0	452
gene_2801908|GeneMark.hmm|281_aa|-|3|845	0	1	0	2	2	0	2	2	2	2	0	1	0	0	0	0	0	1	1	0	1	0	0	2	3	3	0	0	3	1	1	2	3	0	1	3	2	0	1	0	1	0	1	0	1	3	1	0	281
gene_2803208|GeneMark.hmm|328_aa|+|3352|4338	0	0	0	4	0	0	0	0	0	0	0	0	0	0	0	0	0	0	0	0	0	0	0	0	0	0	0	0	0	0	0	2	3	0	0	0	0	0	0	0	0	0	0	0	0	0	1	0	328
gene_2806180|GeneMark.hmm|225_aa|+|3|680	0	1	0	1	0	0	1	0	1	1	0	1	1	1	1	1	0	2	0	1	2	0	1	1	2	1	1	0	0	0	0	1	1	0	1	0	1	2	0	1	2	0	0	0	3	2	1	0	225
gene_2810360|GeneMark.hmm|237_aa|+|3|716	0	8	5	6	8	0	9	10	11	9	5	9	3	7	7	8	5	7	6	6	5	5	7	10	10	7	6	0	4	2	5	4	8	1	7	5	3	5	5	7	10	0	5	5	13	9	6	6	237
gene_2812631|GeneMark.hmm|436_aa|+|40142|41452	0	1	0	0	0	0	0	0	0	0	0	0	0	0	0	0	0	0	0	0	0	0	0	0	1	0	0	1	0	0	0	0	0	0	0	0	0	0	0	0	0	1	0	0	0	0	0	0	436
gene_2818670|GeneMark.hmm|510_aa|+|4388|5920	0	2	2	0	2	0	1	2	4	3	3	4	3	3	2	2	2	1	1	4	3	3	4	5	3	2	2	0	2	0	1	2	3	0	5	1	2	3	1	1	1	0	1	2	3	5	0	3	510
gene_2819964|GeneMark.hmm|100_aa|-|1|300	0	6	2	5	3	1	4	3	8	7	5	7	4	7	6	6	7	5	3	7	6	3	6	7	7	8	6	0	5	1	3	6	5	2	7	3	3	7	6	7	4	0	4	3	8	7	5	6	100
gene_282391|GeneMark.hmm|331_aa|+|107|1102	1	1	1	4	1	0	3	1	2	1	0	0	2	2	1	3	1	2	2	2	3	2	1	2	2	3	2	3	2	1	2	4	4	1	1	2	0	3	1	3	1	2	1	2	3	2	1	3	331
gene_2826171|GeneMark.hmm|88_aa|-|3|266	0	0	2	0	1	0	1	0	0	0	0	0	0	0	0	0	0	0	0	0	0	0	0	1	1	0	0	0	1	0	1	1	1	0	0	0	3	0	0	0	2	0	2	0	0	1	0	0	88
gene_2827422|GeneMark.hmm|259_aa|+|2158|2937	0	0	0	1	1	0	0	0	1	0	0	0	0	0	0	0	0	0	0	0	0	0	0	1	0	0	0	0	0	0	0	0	1	0	0	0	0	0	0	0	0	0	1	0	1	2	0	0	259
gene_2827513|GeneMark.hmm|371_aa|+|446|1561	0	2	1	1	0	0	2	0	1	2	0	0	0	0	1	0	0	1	0	0	0	1	1	1	2	1	0	0	1	0	0	4	0	0	0	0	0	1	0	1	2	0	0	0	1	0	2	0	371
gene_2839276|GeneMark.hmm|242_aa|-|316215|316943	0	1	1	0	0	0	0	0	0	0	0	0	0	0	0	0	0	0	0	0	0	0	0	0	1	0	0	0	0	0	0	0	0	0	0	0	1	0	0	0	0	0	0	0	0	1	0	0	242
gene_2839914|GeneMark.hmm|1222_aa|-|3|3668	0	1	0	1	1	0	2	0	1	0	0	0	1	0	0	0	0	0	0	0	0	0	0	1	1	0	0	0	2	0	0	0	1	0	0	0	0	0	0	0	2	0	0	0	1	1	0	0	1222
gene_284120|GeneMark.hmm|330_aa|+|1|993	0	8	5	11	4	1	7	3	15	15	3	1	6	4	16	5	3	10	4	7	7	10	16	15	13	17	11	1	2	2	4	14	13	2	5	3	6	15	5	6	8	1	5	8	16	13	17	11	330
gene_2843788|GeneMark.hmm|362_aa|-|71|1159	0	3	4	2	1	0	2	1	1	6	0	1	0	1	2	1	1	1	3	1	1	0	1	1	4	5	1	0	2	0	1	3	5	1	1	1	5	2	1	1	4	1	1	1	2	1	4	1	362
gene_2845290|GeneMark.hmm|372_aa|-|7872|8990	0	1	2	3	2	0	3	1	2	2	0	0	0	0	1	0	0	2	4	0	0	1	1	3	3	2	0	0	2	0	2	4	3	0	0	0	2	0	0	0	1	0	1	0	2	2	2	0	372
gene_2847428|GeneMark.hmm|182_aa|+|2|550	0	1	1	2	3	0	2	1	2	1	0	1	0	0	0	1	0	2	1	0	0	0	0	2	2	1	1	0	0	0	1	1	2	0	0	0	2	0	0	0	1	0	1	0	1	1	1	0	182
gene_2848240|GeneMark.hmm|459_aa|-|156|1535	0	3	6	3	6	1	6	4	0	0	0	0	0	0	0	0	0	4	5	0	0	0	0	0	2	0	0	0	3	0	5	4	5	0	0	4	5	0	0	0	5	0	4	0	0	3	0	0	459
gene_286729|GeneMark.hmm|159_aa|+|1|480	0	0	3	1	0	0	1	0	0	0	0	0	0	0	0	0	0	0	1	0	0	0	0	0	1	0	0	0	1	0	0	1	2	0	0	1	2	0	0	0	1	0	1	0	0	0	0	0	159
gene_286736|GeneMark.hmm|324_aa|+|1942|2916	0	3	3	2	3	0	3	2	3	1	2	1	0	2	7	1	1	4	1	1	1	0	4	6	3	2	2	0	1	0	1	2	2	0	1	0	2	5	1	0	3	0	3	0	4	4	2	2	324
gene_2869127|GeneMark.hmm|353_aa|-|155|1216	0	3	3	3	2	2	2	2	2	2	1	1	2	2	1	2	0	3	2	2	1	1	0	1	6	1	2	0	4	3	3	4	2	3	2	3	1	1	0	0	5	0	3	5	4	4	2	1	353
gene_289338|GeneMark.hmm|331_aa|-|9647|10642	0	1	0	1	0	0	0	0	0	1	0	0	0	0	0	0	0	0	0	0	0	0	0	0	1	1	0	0	0	0	0	1	1	0	0	0	0	2	0	0	0	0	0	0	0	1	0	0	331
gene_290402|GeneMark.hmm|241_aa|+|1766|2491	0	1	1	0	0	0	0	0	0	0	0	0	0	0	0	0	0	0	0	0	0	0	0	0	3	2	0	0	0	0	1	0	0	0	0	0	0	0	0	0	0	0	0	0	0	2	0	0	241
gene_2904537|GeneMark.hmm|51_aa|-|2|154	0	0	0	0	0	0	1	0	0	0	0	0	0	0	0	0	0	0	1	0	0	0	0	0	0	0	0	0	0	0	2	1	0	0	0	2	0	0	0	0	2	0	2	0	0	0	0	0	51
gene_2909736|GeneMark.hmm|335_aa|-|7666|8673	0	1	1	1	1	0	1	1	0	0	0	0	1	0	1	0	0	1	2	0	0	1	0	1	1	0	0	0	1	0	1	1	1	0	0	1	1	0	0	0	1	0	1	1	1	1	0	0	335
gene_291079|GeneMark.hmm|94_aa|+|1301|1585	0	1	0	1	0	0	0	0	0	1	0	0	0	0	0	0	0	0	0	0	0	0	0	0	1	1	0	0	0	0	0	0	1	0	0	0	0	0	0	0	0	0	0	0	0	0	0	0	94
gene_2921018|GeneMark.hmm|462_aa|-|7845|9233	0	0	0	0	0	0	0	2	0	0	0	0	0	0	0	0	0	1	0	0	0	0	0	0	1	0	0	0	2	0	0	0	0	0	0	0	0	0	0	0	1	0	0	0	0	0	0	0	462
gene_2930692|GeneMark.hmm|127_aa|-|3421|3804	0	2	0	2	3	0	2	1	0	0	0	0	0	0	0	0	0	2	0	0	0	0	0	0	2	0	0	0	1	0	5	3	3	0	0	1	1	0	0	0	3	0	4	0	0	2	0	0	127
gene_2933117|GeneMark.hmm|160_aa|-|2|481	0	1	1	1	0	0	1	0	0	1	0	0	0	0	1	0	0	1	0	0	1	0	0	0	1	1	0	0	0	0	0	1	1	0	0	0	0	1	0	0	1	0	0	0	1	0	1	0	160
gene_2933610|GeneMark.hmm|95_aa|-|28|315	0	0	0	2	3	0	4	2	0	0	0	0	0	0	0	0	0	3	0	0	0	0	0	0	1	0	0	0	2	0	2	1	1	0	0	0	0	0	0	0	2	0	4	0	0	1	0	0	95
gene_2935839|GeneMark.hmm|107_aa|-|218|541	2	1	1	5	1	0	1	2	4	1	4	3	1	1	0	2	3	1	1	3	0	0	0	3	1	0	1	1	0	0	0	4	4	0	4	2	0	0	3	1	1	1	1	2	4	1	1	3	107
gene_2935840|GeneMark.hmm|118_aa|+|767|1123	0	1	1	2	0	0	0	1	1	1	1	1	1	1	0	1	1	1	1	0	1	0	0	1	1	1	1	0	1	1	0	1	1	0	0	1	0	1	1	1	1	1	1	1	0	0	1	1	118
gene_2941316|GeneMark.hmm|132_aa|-|2|397	0	0	1	0	2	0	1	1	0	0	0	0	0	0	0	0	0	0	1	0	0	0	0	0	0	0	0	0	2	0	3	0	0	0	0	1	0	0	0	0	1	0	1	0	0	0	0	0	132
gene_2944803|GeneMark.hmm|58_aa|-|1|174	0	1	2	3	1	0	2	2	0	0	0	0	0	0	0	0	0	1	2	0	0	0	0	0	0	0	0	0	1	0	1	2	1	0	0	1	1	0	0	0	2	0	1	0	0	0	0	0	58
gene_2946521|GeneMark.hmm|547_aa|+|10895|12538	0	1	0	0	0	0	0	0	1	1	0	0	0	0	1	0	0	1	0	0	0	0	1	0	1	1	0	0	0	0	1	0	0	0	0	0	0	0	0	0	0	0	1	0	1	0	0	0	547
gene_2949617|GeneMark.hmm|170_aa|+|5690|6202	0	0	0	0	0	0	1	0	0	0	0	0	0	0	0	0	0	2	0	0	0	0	0	0	0	0	0	0	2	0	3	0	1	0	0	0	0	0	0	0	1	0	3	0	0	0	0	0	170
gene_2950657|GeneMark.hmm|255_aa|+|16823|17590	0	0	0	0	0	0	0	0	0	0	0	0	0	0	0	0	1	0	0	0	0	0	1	0	0	0	0	2	0	0	0	0	0	0	0	0	0	0	0	0	0	2	0	0	0	0	0	0	255
gene_295936|GeneMark.hmm|130_aa|-|1|390	0	1	1	1	2	0	2	2	1	1	0	1	0	0	0	0	0	2	1	0	0	0	0	1	1	1	0	0	2	0	1	2	2	1	1	2	1	1	0	1	2	0	1	1	0	1	1	0	130
gene_2978037|GeneMark.hmm|220_aa|-|4097|4759	0	0	0	0	4	0	2	2	0	0	0	0	0	0	0	0	0	2	0	0	0	0	0	0	0	0	0	0	1	0	5	0	1	0	0	2	0	0	0	0	2	0	4	0	0	0	0	0	220
gene_2978748|GeneMark.hmm|39_aa|+|200|319	0	1	0	1	0	0	1	0	0	0	0	0	0	0	0	0	0	0	2	0	0	0	0	0	0	0	0	0	0	0	0	1	0	0	0	1	1	0	0	0	1	0	0	0	0	0	0	0	39
gene_2979915|GeneMark.hmm|184_aa|+|2|556	0	3	1	3	4	0	3	4	9	3	1	4	0	2	3	4	1	3	2	3	2	1	2	5	4	2	2	0	1	0	3	3	4	0	4	2	1	3	2	4	3	0	4	1	6	5	2	2	184
gene_2981465|GeneMark.hmm|539_aa|-|5185|6804	0	1	0	0	0	0	2	0	3	2	0	0	0	2	5	1	0	2	0	0	1	0	2	3	2	1	0	0	1	0	0	0	0	0	0	1	1	1	0	0	2	0	0	0	3	1	1	0	539
gene_2987197|GeneMark.hmm|103_aa|-|172|483	0	0	2	1	1	0	0	0	0	0	0	0	0	0	0	0	0	0	1	0	0	0	0	0	0	0	0	0	0	0	1	0	0	0	0	0	1	0	0	0	0	0	0	0	0	0	0	0	103
gene_2987198|GeneMark.hmm|104_aa|-|565|879	0	0	2	2	3	0	2	2	0	0	0	0	0	0	0	0	0	1	2	0	0	0	0	0	2	0	0	0	1	0	2	2	2	0	0	2	2	0	0	0	1	0	1	0	0	0	0	0	104
gene_2990021|GeneMark.hmm|134_aa|-|1|402	1	1	3	5	3	0	4	2	3	2	1	2	1	1	1	1	1	3	2	2	1	1	1	1	3	2	0	0	4	0	2	4	4	1	2	3	4	1	1	0	4	0	3	1	2	2	3	1	134
gene_2992146|GeneMark.hmm|240_aa|-|1|720	2	0	0	0	0	0	0	0	0	0	0	0	0	0	0	0	0	0	0	0	0	0	0	0	0	0	0	1	0	0	0	0	0	0	0	0	0	0	0	0	0	1	0	0	0	0	0	0	240
gene_2994949|GeneMark.hmm|1409_aa|-|3297|7526	3	1	1	1	0	0	1	0	0	2	0	0	1	0	0	0	0	0	1	0	0	0	1	0	4	2	0	4	0	0	0	2	3	0	0	2	1	0	0	0	1	2	0	0	0	2	1	0	1409
gene_3002883|GeneMark.hmm|334_aa|+|27089|28093	0	2	1	2	1	0	2	1	3	2	2	2	0	4	3	2	1	4	1	1	2	0	3	6	2	1	0	0	0	0	1	1	1	0	0	1	1	2	1	2	3	0	1	1	6	2	3	1	334
gene_3002985|GeneMark.hmm|478_aa|+|165|1601	0	0	0	0	0	0	0	0	0	0	0	0	0	0	4	0	0	0	0	0	0	0	3	0	0	0	0	0	0	0	0	0	0	0	0	0	0	5	0	0	0	0	0	0	0	0	0	0	478
gene_3013048|GeneMark.hmm|246_aa|-|37|777	0	0	0	0	0	0	0	0	0	0	0	0	0	0	0	0	0	0	1	0	0	0	0	0	0	0	0	0	0	0	0	0	0	0	0	0	1	0	0	0	0	0	0	0	0	0	0	0	246
gene_3016644|GeneMark.hmm|385_aa|+|95|1252	0	3	0	2	1	0	7	0	6	5	4	4	1	2	2	0	2	5	0	5	4	2	3	8	5	4	2	0	1	0	1	3	4	1	2	2	0	2	5	5	4	1	1	2	8	4	5	4	385
gene_3022315|GeneMark.hmm|60_aa|-|3|182	0	1	1	1	1	0	1	0	0	1	0	1	0	0	0	0	0	0	0	0	0	0	1	0	1	0	0	0	1	1	0	0	0	1	0	1	0	1	2	0	0	0	0	0	0	0	2	0	60
gene_3024955|GeneMark.hmm|635_aa|-|7417|9324	0	1	1	2	1	0	2	3	0	0	0	0	0	0	0	0	0	2	1	0	0	1	0	0	2	0	0	0	4	0	1	0	2	0	0	1	2	0	0	0	2	0	1	0	0	1	0	0	635
gene_3039064|GeneMark.hmm|202_aa|-|2|607	0	2	1	1	0	0	1	0	2	2	1	1	1	2	1	1	2	2	1	1	2	1	2	2	1	2	1	0	0	0	0	3	1	0	2	0	0	3	1	2	2	0	1	1	2	2	3	1	202
gene_3049017|GeneMark.hmm|303_aa|-|3|911	0	1	0	0	1	0	1	0	2	1	0	0	0	0	0	1	0	1	1	0	0	0	2	1	2	2	0	0	0	0	0	1	2	0	0	0	0	1	0	0	1	0	0	0	0	2	2	0	303
gene_3051230|GeneMark.hmm|509_aa|+|161|1690	0	4	5	5	8	0	8	6	0	1	0	0	0	0	1	0	1	9	7	0	1	1	1	1	3	0	0	0	10	0	10	10	8	0	0	9	8	1	0	1	10	0	8	1	0	5	2	0	509
gene_3051231|GeneMark.hmm|66_aa|+|2101|2301	0	0	0	1	0	0	0	0	0	0	0	0	0	0	0	0	0	1	0	0	0	0	0	0	0	0	0	0	0	0	2	1	0	0	0	0	0	0	0	0	2	0	2	0	0	0	0	0	66
gene_3051233|GeneMark.hmm|314_aa|-|3516|4460	0	0	0	1	0	0	1	0	0	0	0	0	0	0	0	0	0	1	1	0	0	0	0	0	0	0	0	0	0	0	1	0	0	0	0	0	0	0	0	0	2	0	3	0	0	0	0	0	314
gene_3051235|GeneMark.hmm|164_aa|-|5621|6115	0	0	0	1	3	0	1	1	0	0	0	0	0	0	0	0	0	1	0	0	0	0	0	0	0	0	0	0	1	0	3	3	3	0	0	2	1	0	0	0	4	0	3	0	0	0	0	0	164
gene_3051246|GeneMark.hmm|408_aa|-|14544|15770	4	2	3	5	3	0	4	2	0	1	0	1	0	0	2	0	0	3	2	0	0	0	2	1	2	0	0	2	1	0	4	6	6	0	1	1	1	1	0	0	6	1	3	0	2	1	1	0	408
gene_3051264|GeneMark.hmm|461_aa|-|26529|27914	0	3	2	2	4	1	3	3	1	2	0	0	1	0	0	0	0	4	3	0	1	1	0	1	2	1	0	0	3	1	6	4	2	1	0	6	3	1	0	1	5	0	2	1	1	3	1	0	461
gene_3051265|GeneMark.hmm|351_aa|-|27898|28953	0	4	3	3	4	0	4	3	0	0	0	0	0	0	0	0	0	3	1	0	0	0	0	0	3	0	0	0	5	0	3	3	5	0	0	4	4	0	0	0	4	0	3	0	0	3	0	0	351
gene_3051279|GeneMark.hmm|501_aa|-|51239|52744	0	1	3	8	3	0	5	1	0	1	0	0	0	0	0	0	0	6	4	0	0	0	1	0	2	0	0	0	2	0	4	6	4	0	0	4	3	0	0	0	5	0	6	0	0	0	1	0	501
gene_3051293|GeneMark.hmm|324_aa|+|63961|64935	0	2	3	3	4	0	4	5	0	0	0	0	0	0	0	0	0	5	3	0	0	0	0	0	3	0	0	0	6	0	4	5	3	0	0	3	4	0	0	0	7	0	4	0	0	1	0	0	324
gene_3051294|GeneMark.hmm|752_aa|+|65664|67922	0	1	3	1	4	0	4	4	0	0	0	0	0	0	0	0	0	4	3	0	0	0	0	0	1	0	0	0	4	0	3	2	1	0	0	5	3	0	0	0	4	0	2	0	0	1	0	0	752
gene_3051299|GeneMark.hmm|473_aa|-|73805|75226	1	7	9	17	12	0	17	13	1	1	0	1	0	0	0	0	0	20	11	0	0	0	0	1	13	1	0	1	19	0	16	17	15	1	1	15	12	1	0	1	20	1	15	1	0	13	1	0	473
gene_3051305|GeneMark.hmm|81_aa|-|84428|84673	0	1	3	2	4	0	4	1	0	0	0	0	0	0	0	0	0	5	3	0	0	0	0	0	2	0	0	0	3	0	5	3	1	0	0	3	2	0	0	0	2	0	4	0	0	2	0	0	81
gene_3051320|GeneMark.hmm|488_aa|+|93162|94628	0	12	14	17	19	0	19	12	0	0	0	0	1	0	0	0	1	17	13	0	0	1	0	0	13	0	0	0	11	0	17	14	16	0	0	12	14	0	0	0	19	0	15	1	0	10	1	0	488
gene_3051321|GeneMark.hmm|139_aa|+|94717|95136	0	3	4	8	10	0	9	3	0	0	0	0	0	0	0	0	0	7	2	0	0	0	0	0	4	0	0	0	7	0	8	7	7	0	0	6	3	0	0	0	7	0	8	0	0	5	0	0	139
gene_3058978|GeneMark.hmm|110_aa|-|105|437	0	1	4	2	3	0	3	2	0	0	0	0	0	0	0	0	0	3	4	0	0	0	0	0	1	0	0	0	2	0	3	2	4	0	0	3	4	0	0	0	3	0	3	0	0	1	0	0	110
gene_3059749|GeneMark.hmm|124_aa|+|214163|214537	0	1	0	0	1	0	1	0	0	0	0	0	0	0	0	0	0	0	0	0	0	0	0	0	1	0	0	0	0	0	0	0	0	0	0	0	1	0	0	0	0	0	1	0	0	1	0	0	124
gene_3061058|GeneMark.hmm|407_aa|+|35109|36332	0	0	0	0	0	0	0	0	0	0	0	0	0	0	0	0	0	0	0	0	0	0	0	0	0	0	0	2	0	0	0	0	0	0	0	0	0	0	0	0	0	1	0	0	0	0	0	0	407
gene_3061535|GeneMark.hmm|545_aa|-|2323|3960	0	1	1	3	2	1	4	3	1	1	1	1	0	0	1	1	1	2	2	1	0	1	1	1	1	1	1	1	2	1	1	2	4	1	0	1	1	1	1	0	1	1	2	1	0	1	1	1	545
gene_3063573|GeneMark.hmm|156_aa|+|1|471	0	0	1	0	1	0	0	0	0	0	0	0	0	0	0	0	0	0	0	0	0	0	0	0	0	0	0	0	0	0	0	1	0	0	0	0	0	0	0	0	0	0	0	0	0	0	0	0	156
gene_3071747|GeneMark.hmm|97_aa|-|1|291	0	3	0	4	5	0	2	0	1	0	0	0	0	0	0	0	0	1	0	0	1	0	0	1	7	2	0	0	2	0	4	3	4	0	1	3	1	2	0	0	4	0	4	1	2	4	3	0	97
gene_3071747|GeneMark.hmm|97_aa|-|1|291	0	3	0	4	5	0	2	0	1	0	0	0	0	0	0	0	0	1	0	0	1	0	0	1	7	2	0	0	2	0	4	3	4	0	1	3	1	2	0	0	4	0	4	1	2	4	3	0	97
gene_307676|GeneMark.hmm|314_aa|+|811|1755	0	8	5	5	4	0	5	4	13	6	4	7	1	7	9	8	6	6	2	7	6	4	6	10	8	6	6	0	3	1	4	2	5	0	5	2	2	7	1	4	5	0	3	2	16	7	6	11	314
gene_3078579|GeneMark.hmm|664_aa|+|6963|8957	0	1	0	0	0	0	0	0	0	0	0	0	0	0	0	0	0	1	0	0	0	0	0	0	1	0	0	0	1	0	2	0	0	0	0	1	0	0	0	0	1	0	2	0	0	1	0	0	664
gene_3086625|GeneMark.hmm|248_aa|+|3|749	0	1	8	6	6	0	4	3	0	0	0	0	0	0	0	0	0	6	7	0	0	0	0	0	4	0	0	0	5	0	5	5	5	0	0	3	6	0	0	0	4	0	5	0	0	2	0	0	248
gene_3086899|GeneMark.hmm|431_aa|-|4839|6134	0	0	0	0	0	0	0	0	0	0	0	0	0	0	0	0	0	0	0	0	0	0	3	0	0	0	0	0	0	0	0	0	0	0	0	0	0	2	0	0	0	0	0	0	0	0	0	0	431
gene_3087421|GeneMark.hmm|348_aa|-|13370|14416	0	0	0	1	0	0	1	1	0	0	0	0	0	0	0	0	0	0	0	0	0	0	0	0	0	0	0	0	1	0	0	0	1	0	0	0	0	0	0	0	1	0	0	0	0	1	0	0	348
gene_3087514|GeneMark.hmm|199_aa|-|1|597	0	0	1	1	1	0	2	0	0	0	0	0	0	0	0	0	0	0	1	0	0	0	0	0	1	0	0	0	2	0	2	3	3	0	0	1	2	0	0	0	3	0	2	0	0	2	0	0	199
gene_3088004|GeneMark.hmm|327_aa|-|3|983	0	6	2	2	3	2	3	1	3	0	0	3	2	1	1	2	0	3	1	1	0	2	0	3	4	0	3	0	2	3	1	2	3	2	1	2	1	1	1	0	2	0	2	0	2	5	2	0	327
gene_3088108|GeneMark.hmm|261_aa|-|3|785	0	1	0	0	1	0	2	0	0	0	0	0	0	0	0	0	0	0	0	0	0	0	0	0	1	0	0	0	0	0	1	0	0	0	0	1	0	0	0	0	2	0	1	0	0	1	0	0	261
gene_3088114|GeneMark.hmm|36_aa|+|1|111	0	2	2	3	1	0	2	2	0	0	0	0	0	0	0	0	0	2	2	0	0	0	0	0	1	0	0	0	1	0	2	2	2	0	0	2	2	0	0	0	1	0	1	0	0	1	0	0	36
gene_3088261|GeneMark.hmm|364_aa|+|12888|13982	0	3	1	5	0	0	1	0	0	4	0	0	0	0	2	0	0	3	1	0	1	1	2	0	2	5	0	0	0	0	0	6	5	0	1	0	1	1	1	0	2	0	0	1	0	3	6	0	364
gene_3094020|GeneMark.hmm|68_aa|-|25|231	0	0	0	1	0	0	0	0	0	0	0	0	0	0	0	0	0	0	0	0	0	0	0	0	0	0	0	0	0	0	0	1	0	0	0	0	1	0	0	0	0	0	1	0	0	0	0	0	68
gene_310545|GeneMark.hmm|262_aa|+|2|790	0	1	1	1	0	0	2	1	1	1	0	1	0	1	1	1	0	1	1	1	1	1	1	1	1	2	0	0	1	0	1	1	1	0	1	1	1	1	1	1	1	0	1	0	1	1	1	0	262
gene_3107547|GeneMark.hmm|129_aa|-|1308|1697	0	1	1	0	0	0	1	2	0	0	1	0	0	0	0	0	0	0	2	0	0	0	0	0	0	0	0	0	0	0	0	1	1	1	0	0	1	0	0	0	0	0	1	0	0	0	0	0	129
gene_310929|GeneMark.hmm|396_aa|-|1198|2388	3	3	0	0	0	0	0	0	0	1	0	0	0	0	1	0	0	1	1	0	0	0	1	1	1	2	0	2	0	0	0	1	0	0	1	0	0	2	0	0	1	1	0	0	1	0	0	0	396
gene_3110622|GeneMark.hmm|373_aa|-|1125|2246	0	1	1	3	2	1	2	2	1	1	2	2	1	0	1	1	2	2	2	2	0	1	1	2	1	2	1	2	1	1	1	4	3	2	1	1	1	1	2	0	1	2	2	2	0	1	2	2	373
gene_3112645|GeneMark.hmm|103_aa|-|2|310	0	0	0	0	0	0	1	2	0	0	0	0	0	0	0	0	0	1	0	0	0	0	0	0	0	0	0	0	1	0	0	1	1	0	0	1	0	0	0	0	1	0	0	0	0	0	0	0	103
gene_31153|GeneMark.hmm|387_aa|+|13175|14338	0	2	1	2	1	0	2	1	4	3	1	1	1	1	2	1	2	1	1	2	1	1	2	2	2	2	1	0	1	0	1	0	1	0	2	2	0	1	1	1	0	0	2	1	1	3	2	1	387
gene_311730|GeneMark.hmm|423_aa|+|903|2174	0	0	1	0	0	0	1	0	1	1	0	0	1	1	3	1	1	0	1	1	0	2	1	3	0	0	0	0	0	0	0	1	0	0	1	0	1	4	1	0	0	0	0	2	2	1	0	1	423
gene_31175|GeneMark.hmm|389_aa|-|39565|40734	0	0	0	0	0	0	0	0	1	0	0	0	0	0	0	0	0	0	0	0	0	0	0	1	1	0	0	0	0	0	0	0	0	0	0	0	0	0	0	0	1	0	0	0	0	0	0	0	389
gene_3127156|GeneMark.hmm|249_aa|+|1370|2119	0	0	0	1	1	0	0	0	0	0	0	0	0	0	0	0	0	2	1	0	0	0	0	0	0	0	0	0	0	0	0	0	0	0	0	0	0	0	0	0	0	0	1	0	0	0	0	0	249
gene_313607|GeneMark.hmm|700_aa|-|136|2238	1	0	0	0	0	0	0	0	0	0	0	0	0	0	1	0	0	0	0	0	0	0	0	0	0	0	0	2	0	0	0	0	0	0	0	0	0	1	0	0	0	2	0	0	0	0	1	0	700
gene_3144825|GeneMark.hmm|211_aa|-|2532|3167	0	12	6	7	7	4	9	5	12	8	8	8	5	5	8	8	6	9	4	6	6	5	6	11	12	7	7	1	6	3	4	7	7	3	6	5	6	6	8	8	9	1	4	4	12	7	6	9	211
gene_3146156|GeneMark.hmm|1955_aa|+|3|5870	0	0	1	0	2	0	0	0	0	0	0	0	0	0	0	0	0	0	1	0	0	0	0	0	0	0	0	0	0	0	1	0	1	0	0	0	1	0	0	0	1	0	2	0	0	0	0	0	1955
gene_315518|GeneMark.hmm|740_aa|-|1639|3861	0	3	0	1	0	0	2	0	0	0	0	0	1	0	0	0	0	1	0	0	0	0	0	1	3	0	0	0	1	0	1	0	1	0	0	1	0	0	0	0	1	0	1	0	1	3	0	0	740
gene_3158276|GeneMark.hmm|151_aa|+|1|456	0	0	0	1	0	0	0	0	0	0	0	0	0	0	0	0	0	0	0	0	0	0	0	0	1	0	0	0	0	0	0	0	0	0	0	0	0	0	0	0	1	0	0	0	0	1	0	0	151
gene_3159373|GeneMark.hmm|98_aa|-|332|628	3	0	0	2	2	1	0	1	1	2	5	1	1	0	0	0	5	1	0	1	2	0	0	0	0	3	0	1	0	1	2	5	4	0	1	1	1	0	4	0	2	0	1	0	1	0	3	1	98
gene_3161831|GeneMark.hmm|503_aa|-|211|1722	0	1	0	0	0	1	0	0	0	0	0	0	0	0	0	0	0	1	0	0	0	0	0	0	0	0	0	0	0	0	0	0	0	0	0	0	0	0	0	0	0	0	0	0	0	0	0	0	503
gene_3167524|GeneMark.hmm|415_aa|+|143|1390	0	4	2	2	0	0	4	2	2	2	1	1	0	1	3	1	1	3	2	1	1	0	2	2	3	3	1	0	2	0	0	2	1	1	1	1	2	2	2	2	3	0	1	0	3	3	3	0	415
gene_317046|GeneMark.hmm|131_aa|-|864|1259	0	0	0	1	1	0	1	0	0	0	0	0	0	0	0	0	0	1	0	0	0	0	0	0	0	0	0	0	0	0	2	1	0	0	0	0	0	0	0	0	0	0	4	0	0	0	0	0	131
gene_3174143|GeneMark.hmm|418_aa|+|22788|24044	3	0	0	0	0	0	0	0	0	0	0	0	0	0	1	0	0	0	0	0	0	0	0	0	0	0	0	3	1	0	0	0	0	0	0	0	0	1	0	1	0	3	0	0	0	0	0	0	418
gene_3177482|GeneMark.hmm|169_aa|+|3|512	0	0	2	1	1	0	0	0	0	0	0	0	0	0	0	0	0	1	4	0	0	0	0	0	1	0	0	0	0	0	1	1	2	0	0	2	3	0	0	0	3	0	0	0	0	1	0	0	169
gene_3180201|GeneMark.hmm|465_aa|+|280132|281529	0	0	0	0	0	0	0	0	2	0	0	1	0	0	2	2	0	0	0	1	0	0	3	1	0	0	2	0	0	0	0	0	0	0	1	0	0	3	0	0	0	0	0	0	0	0	0	0	465
gene_3181352|GeneMark.hmm|625_aa|+|2|1879	1	1	2	3	4	2	2	3	1	1	1	3	0	0	1	1	1	5	4	1	0	1	1	1	3	2	1	1	2	1	3	4	4	1	1	2	1	1	1	0	2	1	3	1	0	1	1	1	625
gene_3181616|GeneMark.hmm|173_aa|-|237|758	0	4	1	2	2	0	4	1	3	3	0	3	0	5	2	2	0	3	2	1	2	0	2	4	4	1	2	0	1	0	2	2	2	0	2	1	1	1	0	3	4	0	1	1	3	4	1	1	173
gene_3184998|GeneMark.hmm|200_aa|-|2|601	0	1	1	1	1	0	1	1	2	2	0	1	1	2	2	1	1	2	1	1	2	0	2	2	1	2	1	0	1	0	0	2	1	0	1	2	1	1	1	1	2	0	1	1	3	1	2	1	200
gene_3188616|GeneMark.hmm|253_aa|-|2|760	1	2	4	6	3	3	4	3	1	2	1	1	1	0	2	0	2	4	4	1	1	1	3	1	3	3	3	1	3	3	4	4	5	3	1	3	4	3	2	2	4	2	4	1	1	4	3	3	253
gene_319927|GeneMark.hmm|312_aa|-|3|938	0	0	0	2	0	0	0	0	0	0	0	0	0	0	1	0	0	0	0	0	0	0	0	0	0	0	0	0	0	0	0	1	2	0	0	0	0	0	0	0	1	0	0	0	0	0	0	0	312
gene_3211817|GeneMark.hmm|180_aa|-|1|540	0	1	0	0	2	0	2	1	0	0	0	0	0	0	0	0	0	1	0	0	0	0	0	0	0	0	0	0	2	0	3	0	0	0	0	2	0	0	0	0	3	0	2	0	0	1	0	0	180
gene_3214869|GeneMark.hmm|231_aa|+|368|1063	0	1	2	3	1	1	6	3	1	1	0	1	0	0	0	1	1	5	2	1	0	0	0	2	4	2	3	2	4	2	4	4	4	1	2	3	3	1	2	0	4	2	2	1	2	3	2	3	231
gene_3218070|GeneMark.hmm|893_aa|-|1|2679	0	1	0	0	0	0	1	1	3	2	0	1	1	1	0	1	0	2	0	1	0	2	1	3	3	1	1	0	4	0	0	0	0	0	1	3	1	1	0	2	2	0	0	0	3	2	1	1	893
gene_3218166|GeneMark.hmm|97_aa|-|648|941	0	0	0	0	0	0	0	0	0	0	0	0	0	0	0	1	0	0	0	0	0	0	0	0	0	0	1	0	0	0	0	3	1	0	0	0	0	0	0	0	0	0	0	0	0	0	0	0	97
gene_3238193|GeneMark.hmm|208_aa|-|281|907	0	8	4	6	6	0	9	7	12	8	5	7	2	8	8	8	6	7	6	7	5	4	7	9	10	8	8	0	3	1	6	4	7	1	8	4	3	6	6	7	7	0	4	5	9	8	5	5	208
gene_323834|GeneMark.hmm|174_aa|+|3|527	0	0	0	0	0	0	1	0	0	0	0	0	0	0	0	0	0	0	0	0	0	0	0	0	0	0	0	0	0	0	0	1	0	0	0	0	1	0	0	0	1	0	1	0	0	0	0	0	174
gene_3247436|GeneMark.hmm|444_aa|-|125413|126747	2	0	0	0	0	0	0	0	0	0	0	0	0	0	0	0	0	0	0	0	0	0	0	0	0	0	0	3	0	0	0	0	0	0	0	0	0	0	0	0	0	3	0	0	0	0	0	0	444
gene_3257729|GeneMark.hmm|287_aa|-|1116|1979	0	0	0	1	6	0	4	0	0	0	0	0	0	0	0	0	0	2	0	0	0	0	0	0	1	0	0	0	0	0	3	0	0	0	0	0	0	0	0	0	4	0	5	0	0	0	0	0	287
gene_325911|GeneMark.hmm|317_aa|+|12285|13238	0	7	1	1	2	0	7	1	8	3	4	7	0	5	6	7	1	5	2	4	5	0	4	8	7	5	8	0	0	0	3	3	1	0	5	1	1	8	2	7	6	0	5	0	10	8	4	5	317
gene_3272001|GeneMark.hmm|423_aa|-|16330|17601	0	0	1	0	0	0	0	0	1	1	0	2	0	1	6	1	1	0	0	2	3	1	6	2	0	1	0	0	0	0	0	0	1	0	1	1	0	5	0	1	0	0	0	1	1	1	0	1	423
gene_3272042|GeneMark.hmm|269_aa|-|57357|58166	0	0	0	0	0	0	0	0	0	0	0	0	0	0	1	0	0	0	0	0	0	0	1	0	0	0	0	0	0	0	0	0	0	0	0	0	0	2	0	0	0	0	0	0	0	0	0	0	269
gene_3274821|GeneMark.hmm|93_aa|-|20|301	0	1	0	0	0	0	0	0	0	0	0	0	0	0	0	0	0	0	0	0	0	0	0	0	1	0	0	0	0	0	0	0	1	0	0	0	0	0	0	0	0	0	0	0	0	0	0	0	93
gene_3275969|GeneMark.hmm|83_aa|-|2119|2370	0	0	0	2	2	0	2	0	0	0	0	0	0	0	0	0	0	2	0	0	0	0	0	0	0	0	0	0	0	0	5	2	2	0	0	0	0	0	0	0	2	0	4	0	0	0	0	0	83
gene_3277568|GeneMark.hmm|335_aa|-|7648|8655	0	4	3	4	1	1	6	3	5	4	3	4	2	3	5	4	4	4	2	3	3	0	2	6	7	5	4	0	3	1	3	4	3	1	3	2	2	5	2	5	4	0	4	1	8	7	2	3	335
gene_3278651|GeneMark.hmm|246_aa|-|574|1314	0	0	0	0	0	0	0	0	0	0	0	0	0	0	0	0	0	0	2	0	0	0	0	0	0	0	0	0	0	0	0	0	0	0	0	0	0	0	0	0	0	0	0	0	0	0	0	0	246
gene_3281223|GeneMark.hmm|417_aa|-|15590|16843	2	0	0	0	0	0	0	0	0	0	0	0	0	0	0	0	0	0	0	0	0	0	0	0	0	0	0	0	0	0	0	0	0	0	0	0	0	0	0	0	0	1	0	0	0	0	0	0	417
gene_3281574|GeneMark.hmm|60_aa|-|330|512	0	2	0	0	0	0	1	0	0	0	0	0	0	0	0	0	0	1	0	0	0	0	0	0	0	0	0	0	0	0	0	0	0	0	0	0	0	0	0	0	0	0	0	0	0	1	1	0	60
gene_3282769|GeneMark.hmm|117_aa|-|107|460	0	1	3	2	2	0	3	2	0	0	0	0	0	0	0	0	0	3	4	0	0	0	0	0	4	0	0	0	2	0	2	4	4	0	0	2	2	0	0	0	2	0	3	0	0	2	0	0	117
gene_3285771|GeneMark.hmm|195_aa|+|2|589	0	1	1	1	0	0	1	0	0	1	0	0	0	0	1	0	0	2	0	0	0	0	1	0	2	2	1	0	0	0	1	1	1	0	0	0	0	1	0	1	2	0	1	1	1	2	2	0	195
gene_3295456|GeneMark.hmm|688_aa|+|934|3000	0	1	0	0	0	0	0	0	0	0	0	0	0	0	0	0	0	0	0	0	0	0	0	0	0	0	0	0	1	0	0	1	1	0	0	0	0	0	0	0	0	0	0	0	0	0	0	0	688
gene_330094|GeneMark.hmm|114_aa|+|949|1293	0	1	1	0	0	0	0	1	0	1	0	0	0	0	0	1	0	0	0	0	0	0	0	0	0	1	0	0	0	0	0	0	1	0	0	0	0	0	0	0	0	0	1	0	0	0	0	0	114
gene_333764|GeneMark.hmm|399_aa|-|6177|7376	3	1	2	1	1	0	1	1	1	3	1	1	1	1	3	0	0	3	1	1	0	1	2	2	3	3	1	1	1	0	1	2	1	0	2	1	3	2	1	1	2	1	1	1	2	2	3	1	399
gene_33645|GeneMark.hmm|305_aa|+|19|936	0	0	0	1	0	0	0	0	0	3	0	0	0	0	0	0	0	0	0	0	0	0	0	0	0	2	0	0	0	0	0	1	0	0	0	0	0	0	0	0	0	0	0	0	0	0	1	0	305
gene_337716|GeneMark.hmm|232_aa|-|1|696	0	3	0	3	1	0	4	1	5	3	2	3	1	3	3	2	2	5	1	4	3	1	2	6	4	2	1	0	1	0	1	3	2	0	3	2	1	3	2	1	4	0	1	0	6	4	3	1	232
gene_338030|GeneMark.hmm|453_aa|-|1|1359	0	0	0	0	0	0	0	0	0	0	0	0	0	0	0	0	0	0	1	0	0	0	0	0	1	1	0	0	0	0	0	2	2	0	0	1	1	0	0	0	0	0	1	0	0	1	1	0	453
gene_339251|GeneMark.hmm|466_aa|-|1471|2871	0	0	0	0	0	0	1	0	0	1	0	0	0	0	0	0	0	0	0	0	0	0	1	1	2	3	0	0	0	0	0	2	2	0	0	0	0	0	0	0	0	0	1	0	1	2	1	0	466
gene_339813|GeneMark.hmm|909_aa|+|1320|4049	0	5	0	0	0	0	2	0	0	5	0	0	0	0	0	0	0	1	0	0	0	0	0	0	6	6	0	0	0	0	0	0	0	0	0	0	0	0	0	0	1	0	1	0	0	6	3	0	909
gene_34089|GeneMark.hmm|299_aa|-|3|899	0	2	1	3	3	1	3	3	1	1	1	2	0	0	1	2	1	4	3	1	0	1	1	1	2	1	1	1	2	1	2	4	4	1	0	2	2	1	1	0	2	1	4	1	0	3	1	2	299
gene_343127|GeneMark.hmm|129_aa|+|34|420	0	1	0	1	0	0	0	0	0	0	0	0	0	0	0	0	0	0	0	0	0	0	0	0	0	2	0	0	0	0	0	0	0	0	0	0	0	0	0	0	0	0	0	0	0	1	1	0	129
gene_345052|GeneMark.hmm|118_aa|+|3|359	0	0	0	0	0	0	0	0	0	1	0	0	0	0	0	0	0	0	0	0	0	0	0	0	0	1	0	0	0	0	0	0	0	0	0	0	0	0	0	0	0	0	0	0	0	0	0	0	118
gene_347684|GeneMark.hmm|82_aa|+|1227|1475	0	0	1	0	1	0	0	1	0	0	0	0	0	0	0	0	0	2	0	0	0	0	0	0	1	0	0	0	1	0	1	0	0	0	0	2	1	0	0	0	2	0	2	0	0	0	0	0	82
gene_348189|GeneMark.hmm|77_aa|+|6951|7184	3	6	7	9	13	0	7	4	3	2	3	6	2	3	1	2	2	7	3	6	1	4	1	7	4	4	3	2	5	1	18	7	6	2	4	4	2	0	1	0	2	0	17	0	3	3	2	2	77
gene_348674|GeneMark.hmm|827_aa|+|9416|11899	0	4	0	1	0	0	1	0	0	2	0	0	0	0	0	0	0	1	2	0	1	0	0	1	2	3	0	0	2	0	1	3	2	0	0	1	2	0	0	1	1	0	0	0	1	3	2	0	827
gene_348790|GeneMark.hmm|81_aa|-|28622|28867	0	0	0	1	0	0	1	0	0	0	0	0	0	0	0	0	1	0	0	0	0	0	0	1	1	0	0	0	0	0	0	0	0	0	0	0	0	2	0	0	0	0	0	0	0	1	0	0	81
gene_350574|GeneMark.hmm|222_aa|-|27|695	0	1	0	0	0	0	0	0	0	1	0	0	0	0	0	0	0	1	0	0	0	0	0	0	0	0	0	0	1	0	0	0	0	0	0	1	0	0	0	0	1	0	0	0	0	0	0	0	222
gene_356173|GeneMark.hmm|139_aa|+|4484|4903	0	1	0	1	1	0	3	0	1	2	0	0	0	0	3	0	1	3	0	0	1	0	3	1	1	1	1	0	0	0	1	1	2	0	1	0	0	5	0	1	2	0	1	0	1	1	1	0	139
gene_356668|GeneMark.hmm|333_aa|+|121627|122628	0	0	0	4	0	0	2	0	1	0	0	0	2	2	1	2	1	1	1	1	2	2	1	1	0	1	1	3	1	1	1	1	3	1	1	1	0	2	1	2	0	2	0	1	2	1	1	2	333
gene_357540|GeneMark.hmm|369_aa|+|5469|6578	0	0	0	0	0	0	0	0	0	0	1	0	0	0	2	0	2	0	0	0	0	0	2	0	0	0	0	0	0	0	0	0	0	0	0	0	0	2	0	0	0	0	0	1	0	0	0	0	369
gene_361830|GeneMark.hmm|319_aa|+|1955|2914	0	0	0	0	0	0	1	0	0	1	0	0	0	0	0	0	0	1	0	0	0	0	0	0	0	0	0	0	0	0	0	0	1	0	0	0	0	0	0	0	0	0	0	0	0	1	1	0	319
gene_362598|GeneMark.hmm|277_aa|-|495|1328	0	0	0	0	0	0	0	0	1	1	0	0	0	0	0	0	0	1	0	0	0	0	0	0	1	1	0	0	0	0	0	1	0	0	0	0	0	0	0	0	2	0	0	0	1	1	1	0	277
gene_363119|GeneMark.hmm|402_aa|+|2|1210	0	2	2	2	2	0	4	3	0	2	0	0	0	0	0	0	0	6	0	0	0	0	0	0	4	2	0	0	4	0	6	5	4	0	0	4	0	0	0	0	6	0	7	0	0	5	4	0	402
gene_363711|GeneMark.hmm|347_aa|+|123|1166	0	0	0	0	0	0	0	0	0	0	0	0	0	0	1	0	0	1	0	0	1	0	0	0	0	1	1	0	0	0	0	1	0	0	1	0	0	0	0	0	0	0	0	0	0	2	1	0	347
gene_364576|GeneMark.hmm|551_aa|+|201401|203056	0	3	2	3	2	0	2	5	0	3	0	0	1	0	1	0	0	4	2	0	0	1	2	0	2	4	0	0	0	0	2	4	2	0	0	3	2	0	0	0	4	0	1	0	0	1	1	0	551
gene_36602|GeneMark.hmm|424_aa|-|15129|16403	0	0	0	0	1	0	1	0	1	1	0	0	0	1	0	0	0	1	0	0	1	0	0	1	2	1	0	0	1	0	0	0	0	0	0	0	0	1	1	0	3	0	1	0	1	1	2	1	424
gene_36767|GeneMark.hmm|409_aa|-|2341|3570	0	3	1	0	1	0	2	0	4	2	1	0	0	2	3	1	1	6	3	1	3	0	2	2	3	3	1	0	2	0	2	3	1	0	1	2	2	2	2	1	3	0	2	0	5	3	2	1	409
gene_370745|GeneMark.hmm|360_aa|-|4400|5482	0	3	0	1	0	0	3	2	3	2	0	3	0	0	0	0	0	2	2	1	3	0	0	3	5	1	1	0	1	0	0	1	0	0	0	0	1	0	0	1	3	0	2	0	5	3	2	0	360
gene_371125|GeneMark.hmm|286_aa|-|16375|17235	0	7	1	7	2	0	6	5	11	4	5	7	4	9	8	5	6	7	3	5	9	4	7	8	8	4	5	0	2	0	1	5	6	0	5	3	2	5	3	5	7	1	2	2	10	7	6	6	286
gene_37223|GeneMark.hmm|140_aa|-|1|420	2	0	0	0	0	0	0	0	0	0	0	0	0	0	0	0	0	0	0	0	0	0	0	0	0	0	0	0	0	0	0	0	0	0	0	0	0	0	0	0	0	0	0	0	0	0	0	0	140
gene_373508|GeneMark.hmm|401_aa|+|10089|11294	0	3	0	1	0	0	2	0	1	2	0	0	0	0	2	0	0	3	0	0	0	0	1	0	3	5	0	0	1	0	1	5	4	0	0	0	0	1	0	0	2	0	1	0	0	3	3	1	401
gene_376437|GeneMark.hmm|493_aa|-|11262|12743	1	0	0	0	0	0	0	0	0	0	0	0	0	0	0	0	0	0	0	0	0	0	0	0	0	0	0	2	0	0	0	0	0	0	0	0	0	0	0	0	0	2	0	0	0	0	0	0	493
gene_377491|GeneMark.hmm|118_aa|-|783|1139	0	1	1	2	1	0	2	1	4	1	1	1	1	2	2	1	1	3	1	1	1	0	1	3	3	0	0	0	1	0	0	0	1	0	0	0	1	0	0	1	2	0	0	1	4	3	1	1	118
gene_379428|GeneMark.hmm|360_aa|-|932|2014	0	4	0	5	0	0	2	0	0	1	0	0	0	0	1	0	0	1	0	0	0	0	0	0	2	2	0	0	0	0	1	3	1	0	0	1	0	0	0	0	2	0	0	0	0	0	3	0	360
gene_383897|GeneMark.hmm|227_aa|-|792|1475	0	1	0	3	0	0	2	1	2	2	0	0	0	0	1	1	1	1	0	1	0	0	1	3	5	1	0	0	0	0	1	3	6	0	0	1	0	1	1	0	0	0	1	0	3	3	2	0	227
gene_385804|GeneMark.hmm|72_aa|+|3|221	0	1	0	1	0	0	0	0	0	2	0	0	0	0	0	0	0	0	0	0	0	0	1	0	0	1	0	0	0	0	0	1	2	0	0	0	0	0	0	0	0	0	0	0	0	0	2	0	72
gene_389256|GeneMark.hmm|328_aa|-|2065|3051	0	1	0	0	1	0	1	0	5	2	1	1	0	1	2	0	1	2	0	1	4	0	4	5	5	4	0	0	0	0	1	2	1	0	2	0	1	3	1	1	6	0	1	0	4	4	3	0	328
gene_391921|GeneMark.hmm|105_aa|-|483|800	2	7	7	9	14	0	8	5	3	2	3	6	2	3	1	2	2	8	4	6	1	3	1	7	5	4	2	2	6	1	17	8	7	2	4	5	3	0	1	0	3	0	19	0	3	4	2	2	105
gene_391921|GeneMark.hmm|105_aa|-|483|800	2	7	7	9	14	0	8	5	3	2	3	6	2	3	1	2	2	8	4	6	1	3	1	7	5	4	2	2	6	1	17	8	7	2	4	5	3	0	1	0	3	0	19	0	3	4	2	2	105
gene_39672|GeneMark.hmm|568_aa|-|2437|4143	0	0	0	0	0	0	1	0	1	0	0	1	0	0	0	0	0	0	0	0	0	0	0	1	1	0	0	0	0	0	0	0	0	0	0	0	0	0	1	0	2	0	0	0	1	0	0	0	568
gene_399609|GeneMark.hmm|350_aa|-|8617|9669	0	1	0	1	0	0	0	0	1	1	0	0	0	0	1	0	0	0	0	0	0	1	1	0	1	2	0	0	0	0	0	2	1	0	0	0	0	2	0	0	0	0	0	0	1	2	1	0	350
gene_401923|GeneMark.hmm|341_aa|+|75049|76074	0	3	0	5	0	0	2	0	3	4	3	1	4	3	5	2	2	2	1	2	2	2	6	1	4	5	1	0	0	0	1	4	6	0	1	0	1	5	3	3	3	0	1	3	1	4	5	3	341
gene_404640|GeneMark.hmm|335_aa|+|207|1214	0	9	4	9	2	0	7	1	3	7	1	2	0	1	6	2	1	7	1	1	5	0	5	1	8	8	2	0	3	0	2	6	8	1	1	2	3	2	1	2	8	1	4	1	2	10	8	2	335
gene_405909|GeneMark.hmm|623_aa|+|3|1874	0	1	0	0	0	0	1	0	0	0	0	0	0	0	0	0	0	1	0	0	0	0	0	0	1	0	0	0	0	0	2	0	0	0	0	0	0	0	0	0	1	0	1	0	0	1	0	0	623
gene_407706|GeneMark.hmm|387_aa|+|1|1164	7	1	1	1	1	0	1	1	0	2	0	1	0	0	2	0	0	1	2	0	1	0	2	1	1	3	0	6	0	0	0	1	1	0	2	0	0	2	0	0	1	4	0	0	2	0	0	0	387
gene_415299|GeneMark.hmm|331_aa|-|4019|5014	0	0	0	0	1	0	1	0	0	1	0	0	0	0	1	0	0	1	0	0	0	0	1	0	1	1	1	0	0	0	1	1	1	0	0	1	0	1	1	0	1	0	0	0	0	2	1	0	331
gene_419265|GeneMark.hmm|442_aa|-|679|2007	1	0	0	0	0	0	0	0	0	0	0	0	0	0	0	0	0	0	0	0	0	0	0	0	0	0	0	2	0	0	0	0	0	0	0	0	0	0	0	0	0	2	0	0	0	0	0	0	442
gene_422537|GeneMark.hmm|354_aa|+|822|1886	0	3	5	8	6	0	9	11	1	0	0	0	1	1	0	0	0	10	6	0	1	0	1	1	5	1	0	0	10	0	6	6	5	0	0	6	5	1	0	1	12	0	7	1	1	2	1	0	354
gene_422542|GeneMark.hmm|797_aa|+|10096|12489	0	0	0	0	0	0	0	1	0	0	0	0	0	0	0	0	0	1	0	0	0	0	0	0	0	0	0	0	2	0	0	1	0	0	0	0	0	0	0	0	0	0	0	0	0	0	0	0	797
gene_422778|GeneMark.hmm|64_aa|-|26604|26798	0	2	0	2	2	0	2	1	2	2	2	2	1	2	2	2	3	2	2	1	3	1	2	3	3	3	2	0	1	0	2	3	1	0	2	2	1	2	2	1	2	0	3	0	3	3	2	1	64
gene_425369|GeneMark.hmm|420_aa|-|1174|2436	0	1	0	0	0	0	0	0	0	2	0	0	0	0	0	0	0	0	0	0	0	0	0	0	0	1	0	0	0	0	0	1	0	0	0	0	0	0	0	0	0	0	0	0	0	0	0	0	420
gene_426529|GeneMark.hmm|539_aa|+|159|1778	0	1	0	0	0	0	1	2	0	1	0	0	0	0	0	0	0	1	0	0	1	0	0	2	2	1	0	0	0	0	0	0	0	0	0	2	0	0	0	0	0	0	0	1	2	1	0	0	539
gene_427437|GeneMark.hmm|328_aa|-|38|1024	0	0	0	0	0	0	2	1	2	1	0	0	0	0	0	0	0	1	0	0	0	0	0	0	2	1	0	0	0	0	0	0	1	0	1	0	0	1	0	1	4	0	0	0	4	2	0	0	328
gene_432726|GeneMark.hmm|193_aa|-|2|580	0	5	2	3	0	0	4	2	2	2	2	2	0	2	3	1	2	2	3	1	1	0	3	4	4	2	1	0	2	1	2	1	3	0	2	2	2	2	2	2	3	0	1	0	3	3	2	1	193
gene_440411|GeneMark.hmm|285_aa|+|2476|3333	0	1	0	0	0	0	0	0	0	0	0	0	0	0	0	0	0	0	0	0	0	0	0	0	0	1	0	0	0	0	0	0	0	0	0	0	0	0	0	0	0	0	0	0	0	0	1	0	285
gene_442077|GeneMark.hmm|515_aa|-|759|2306	0	3	0	1	0	0	1	0	0	3	0	0	0	0	1	0	0	2	0	0	0	0	0	0	5	2	0	0	0	0	1	0	3	0	0	1	0	0	0	0	3	0	2	0	0	5	2	0	515
gene_442078|GeneMark.hmm|1031_aa|-|2319|5414	0	7	1	0	1	0	3	0	0	9	0	0	0	0	0	0	0	5	1	0	0	0	0	0	18	13	0	0	2	0	4	1	3	0	0	0	1	0	0	0	6	0	2	0	0	19	9	0	1031
gene_443328|GeneMark.hmm|134_aa|-|871|1275	0	2	0	4	3	0	4	1	0	0	0	0	0	0	0	0	0	2	0	0	0	0	0	0	0	0	0	0	0	0	1	2	2	0	0	0	0	0	0	0	3	0	2	0	0	0	0	0	134
gene_447176|GeneMark.hmm|543_aa|-|15006|16637	0	0	0	0	0	0	0	0	1	2	0	0	0	0	0	0	0	0	0	0	0	0	0	0	0	0	0	1	0	0	0	0	0	0	0	0	0	0	0	0	0	0	0	0	0	0	0	0	543
gene_452119|GeneMark.hmm|313_aa|+|1018|1959	0	9	3	5	5	0	7	8	9	8	3	9	1	4	6	7	4	5	5	7	6	3	6	11	8	7	5	0	5	1	7	5	9	0	8	5	5	7	6	6	9	0	5	4	11	8	5	5	313
gene_456615|GeneMark.hmm|409_aa|-|9|1238	0	1	1	2	2	1	1	2	4	4	3	3	1	4	3	3	3	1	2	1	3	1	1	1	4	3	2	0	3	1	2	2	3	1	2	2	3	3	1	3	1	0	1	1	1	1	3	0	409
gene_456985|GeneMark.hmm|362_aa|-|304|1392	0	0	0	0	0	0	0	0	1	0	0	0	0	0	0	0	0	1	0	0	0	0	0	0	1	0	0	0	0	0	0	0	0	0	0	0	0	0	0	0	0	0	0	0	1	0	0	0	362
gene_457683|GeneMark.hmm|54_aa|-|1|162	0	0	0	1	0	0	0	0	0	0	0	0	0	0	0	0	0	0	0	0	0	0	0	0	0	0	0	0	0	0	0	2	0	0	0	0	0	0	0	0	0	0	0	0	0	0	0	1	54
gene_459033|GeneMark.hmm|395_aa|+|39953|41140	4	3	0	1	3	0	3	1	1	0	1	0	0	0	2	0	0	2	1	0	0	0	2	2	5	0	0	2	0	0	3	2	0	0	1	0	0	1	0	0	2	2	1	0	1	7	1	0	395
gene_463436|GeneMark.hmm|368_aa|+|4320|5426	0	3	0	4	1	0	3	0	1	2	1	1	0	2	2	0	0	2	0	0	1	0	2	1	4	1	0	0	0	0	1	2	3	0	0	1	0	3	0	1	2	0	0	0	0	2	3	0	368
gene_464396|GeneMark.hmm|366_aa|+|827|1927	0	1	1	1	0	0	0	1	1	1	0	0	1	0	1	0	1	0	0	1	0	0	0	2	1	2	0	0	0	0	0	0	0	0	1	0	0	2	0	1	0	0	0	0	0	1	0	0	366
gene_467850|GeneMark.hmm|126_aa|+|17703|18083	0	4	1	1	0	0	2	1	2	0	0	0	0	0	0	0	0	1	0	0	1	0	0	4	2	0	0	0	3	0	0	0	0	0	0	1	0	0	0	0	2	0	1	0	2	3	4	0	126
gene_467856|GeneMark.hmm|394_aa|+|28576|29760	2	6	1	3	2	0	1	1	3	2	1	1	1	1	1	0	0	4	3	1	1	1	1	2	7	5	1	2	2	0	1	5	1	0	2	1	2	2	1	1	1	2	1	1	4	10	4	1	394
gene_467864|GeneMark.hmm|296_aa|+|33113|34003	1	0	0	0	0	0	0	0	1	1	0	0	0	0	0	0	0	0	0	0	0	0	0	1	0	0	0	1	0	0	0	0	0	0	0	0	0	0	0	0	0	0	0	0	1	0	0	0	296
gene_469545|GeneMark.hmm|353_aa|-|1492|2553	0	4	0	0	1	0	4	0	9	6	2	3	2	5	7	3	4	5	2	7	7	3	10	9	7	7	6	1	1	0	0	4	3	1	7	2	1	10	3	7	6	1	1	2	11	6	6	5	353
gene_477572|GeneMark.hmm|998_aa|+|112|3108	0	1	0	0	0	0	0	0	0	0	0	0	0	0	0	0	0	0	0	0	0	0	0	0	1	2	0	0	0	0	0	2	0	0	0	0	0	0	0	0	0	0	0	0	0	3	1	0	998
gene_477572|GeneMark.hmm|998_aa|+|112|3108	0	1	0	0	0	0	0	0	0	0	0	0	0	0	0	0	0	0	0	0	0	0	0	0	1	2	0	0	0	0	0	2	0	0	0	0	0	0	0	0	0	0	0	0	0	3	1	0	998
gene_478935|GeneMark.hmm|688_aa|+|3|2069	0	0	0	0	0	0	0	0	1	0	0	0	0	0	0	0	0	1	0	0	0	0	0	0	0	0	0	0	0	0	0	0	0	0	0	0	0	0	0	0	0	0	0	1	1	0	0	0	688
gene_480027|GeneMark.hmm|1027_aa|-|20041|23124	0	1	1	0	0	0	0	0	0	1	0	0	0	0	0	0	0	1	0	0	0	0	0	0	1	0	0	0	0	0	0	0	0	0	0	0	0	0	0	0	0	0	0	0	0	2	0	0	1027
gene_480772|GeneMark.hmm|275_aa|-|1|825	0	1	0	1	0	0	1	0	0	2	0	0	0	0	0	0	0	1	0	0	0	0	0	0	0	1	0	0	0	0	0	1	1	0	0	0	0	0	0	0	1	0	0	0	0	1	2	0	275
gene_480947|GeneMark.hmm|421_aa|+|136768|138033	9	1	0	0	0	0	0	0	0	0	0	0	0	0	0	0	0	0	0	0	0	0	1	1	1	0	0	10	0	0	0	1	0	0	0	0	0	0	0	0	0	9	0	0	0	0	0	0	421
gene_484968|GeneMark.hmm|285_aa|+|2|859	0	4	2	4	3	1	3	4	4	4	4	4	3	4	4	4	4	5	2	4	3	2	4	4	6	5	3	0	4	1	3	4	4	2	5	3	2	3	4	4	3	0	3	2	6	5	3	3	285
gene_487495|GeneMark.hmm|328_aa|-|609|1595	0	1	0	2	0	0	0	0	0	1	0	0	0	0	0	0	0	1	1	0	0	0	1	0	1	0	0	0	0	0	0	1	3	0	0	0	0	0	0	0	1	0	0	0	0	1	1	0	328
gene_49002|GeneMark.hmm|259_aa|+|3|782	0	0	0	0	0	0	0	0	0	1	0	0	0	0	0	0	0	0	1	0	0	0	0	0	0	2	0	0	0	0	0	0	0	0	0	0	0	0	0	0	0	0	0	0	0	0	2	0	259
gene_491587|GeneMark.hmm|511_aa|+|1509|3044	0	1	0	1	0	0	1	0	1	1	0	1	1	1	1	1	0	1	0	1	2	0	1	2	2	1	1	0	0	0	0	1	0	0	1	0	1	3	0	1	1	0	0	0	2	1	1	0	511
gene_492256|GeneMark.hmm|359_aa|-|1013|2092	0	8	2	6	1	0	6	1	2	3	0	1	0	1	2	1	1	5	1	1	3	0	3	1	5	4	2	0	2	0	2	4	7	1	1	2	2	2	1	2	6	1	3	1	1	7	5	2	359
gene_492643|GeneMark.hmm|361_aa|-|3311|4396	0	1	0	2	0	0	2	0	1	2	0	0	0	0	3	1	0	4	0	0	0	1	1	2	3	3	0	0	0	0	0	3	3	0	0	0	1	2	0	0	2	0	0	2	3	3	1	2	361
gene_493676|GeneMark.hmm|357_aa|-|239|1312	0	0	0	0	0	0	0	0	0	1	0	0	1	0	0	0	0	0	0	0	0	1	0	0	0	1	0	0	0	0	0	1	0	0	0	0	0	1	0	0	0	0	0	0	0	1	1	0	357
gene_495599|GeneMark.hmm|323_aa|-|34|1005	0	5	3	3	4	2	4	3	8	11	3	5	4	5	4	7	4	3	4	6	4	5	6	8	5	7	8	0	4	2	5	7	4	3	6	4	2	8	4	7	4	0	3	3	10	6	5	7	323
gene_498535|GeneMark.hmm|389_aa|-|5402|6571	0	0	0	0	0	0	0	0	0	0	0	0	0	0	0	0	0	0	0	0	0	0	0	0	0	0	0	0	0	0	0	0	0	0	0	0	0	0	0	0	0	0	0	0	1	0	0	1	389
gene_504481|GeneMark.hmm|958_aa|+|14092|16968	0	0	0	0	0	0	0	0	0	3	0	0	0	0	0	0	0	1	1	0	0	0	0	0	0	1	0	0	0	0	0	1	2	0	0	0	1	0	0	0	2	0	0	0	0	1	5	0	958
gene_50507|GeneMark.hmm|325_aa|-|820|1797	0	1	0	0	1	0	0	0	1	1	1	1	0	1	1	0	0	0	0	1	1	0	1	1	2	2	0	0	0	0	0	1	0	0	0	0	0	1	0	1	1	0	0	0	1	0	1	0	325
gene_508031|GeneMark.hmm|351_aa|+|2|1057	0	3	5	4	1	0	5	2	5	3	1	1	1	2	2	1	2	3	2	1	2	3	2	4	6	3	4	0	3	0	1	4	5	0	4	4	3	4	3	3	4	0	1	1	4	6	3	3	351
gene_511604|GeneMark.hmm|186_aa|-|451|1011	0	2	1	2	1	0	3	2	4	5	1	4	2	2	3	4	2	2	1	5	3	3	4	7	4	5	3	0	0	0	2	2	3	0	4	2	1	3	3	5	3	0	1	5	7	2	5	3	186
gene_515743|GeneMark.hmm|235_aa|-|3|707	0	0	1	0	1	0	1	0	0	0	0	0	0	0	0	0	0	1	1	0	0	0	0	0	1	0	0	0	0	0	0	0	1	0	0	0	2	0	0	0	1	0	1	0	0	1	0	0	235
gene_515744|GeneMark.hmm|158_aa|-|781|1257	0	0	0	0	1	0	1	0	0	0	0	0	0	0	0	0	0	1	2	0	0	0	0	0	0	0	0	0	1	0	1	1	1	0	0	0	1	0	0	0	1	0	0	0	0	0	0	0	158
gene_518454|GeneMark.hmm|374_aa|-|1|1122	0	0	0	0	0	0	0	0	0	2	0	0	0	0	0	0	0	1	1	0	0	0	0	0	0	0	0	0	0	0	0	0	0	0	0	0	0	0	0	0	0	0	0	0	0	0	1	0	374
gene_519072|GeneMark.hmm|159_aa|-|113|592	0	6	4	3	4	3	5	3	7	3	5	4	2	5	5	6	3	5	2	8	3	3	5	9	5	3	4	1	3	3	2	3	5	3	4	2	3	4	4	4	6	2	3	2	9	4	4	5	159
gene_523561|GeneMark.hmm|176_aa|+|1|531	0	4	1	2	1	0	3	2	5	2	3	1	1	3	4	2	3	3	0	1	2	0	2	4	1	1	1	0	1	0	2	3	1	0	2	1	0	1	1	2	0	0	1	0	3	2	0	0	176
gene_525639|GeneMark.hmm|285_aa|+|113|970	0	0	0	1	4	0	2	0	0	0	0	0	0	0	0	0	0	1	0	0	0	0	0	0	0	0	0	0	0	0	0	0	0	0	0	0	0	0	0	0	2	0	3	0	0	0	0	0	285
gene_529883|GeneMark.hmm|84_aa|+|1958|2212	0	0	0	0	0	0	0	0	0	0	0	0	0	0	0	0	0	0	1	0	0	0	0	0	1	0	0	0	0	0	2	0	0	0	0	0	0	0	0	0	1	0	1	0	0	0	0	0	84
gene_530114|GeneMark.hmm|82_aa|-|306|554	0	1	1	2	0	0	1	0	0	2	0	0	0	0	0	0	0	1	1	0	0	0	0	0	2	2	0	0	1	0	0	2	1	0	0	0	1	1	0	0	1	0	1	0	0	2	1	0	82
gene_530907|GeneMark.hmm|316_aa|+|277|1227	0	2	0	1	1	0	1	0	0	2	0	0	0	0	0	0	0	1	1	0	0	0	0	0	1	1	0	0	1	0	1	1	1	0	0	0	1	0	0	0	1	0	1	0	0	1	2	0	316
gene_535985|GeneMark.hmm|319_aa|+|2|961	0	1	1	1	2	0	3	3	6	4	3	4	2	3	4	2	2	2	3	3	2	2	3	6	2	1	1	0	1	0	0	1	2	0	1	0	1	0	0	1	4	0	1	0	5	4	2	3	319
gene_545742|GeneMark.hmm|400_aa|-|3|1202	0	1	1	0	0	0	0	0	0	0	0	0	0	0	0	0	1	0	0	1	1	0	0	0	1	1	1	0	1	0	0	0	0	0	1	0	0	0	0	0	2	0	0	0	2	1	1	0	400
gene_546562|GeneMark.hmm|274_aa|-|9684|10508	0	1	0	1	0	0	3	1	3	0	1	1	0	2	1	1	0	3	0	1	1	0	2	3	2	1	0	0	1	0	1	1	2	0	0	1	0	3	2	0	2	0	1	0	4	2	1	2	274
gene_546791|GeneMark.hmm|556_aa|+|151925|153595	1	0	0	0	0	0	0	0	0	0	0	0	0	0	0	0	0	0	0	0	0	0	0	0	0	0	0	2	0	0	0	0	0	0	0	0	0	0	0	0	0	3	0	0	0	0	0	0	556
gene_547093|GeneMark.hmm|350_aa|-|286|1338	0	2	1	0	0	0	2	0	2	3	0	0	0	1	2	1	1	2	0	2	3	0	4	4	3	2	0	0	0	0	0	1	2	0	2	0	0	1	0	1	0	0	0	0	2	2	3	1	350
gene_547372|GeneMark.hmm|343_aa|+|1|1032	3	0	0	0	0	0	0	0	0	0	0	0	0	0	1	0	0	0	0	0	0	0	0	0	0	0	0	1	0	0	0	0	0	0	0	0	0	0	0	0	0	3	0	0	0	0	0	0	343
gene_547452|GeneMark.hmm|198_aa|-|1|594	0	0	0	2	0	0	0	0	0	1	0	0	0	0	0	0	0	0	0	0	0	0	0	0	1	0	0	0	0	0	0	2	4	0	0	0	0	0	0	0	0	0	0	0	0	2	0	0	198
gene_548362|GeneMark.hmm|800_aa|-|1922|4324	0	0	0	0	0	0	0	0	0	0	0	0	0	0	0	0	0	0	0	0	0	0	0	0	0	0	0	1	0	0	0	1	0	0	0	0	0	0	0	0	0	2	0	0	0	0	0	0	800
gene_553422|GeneMark.hmm|517_aa|-|62543|64096	0	2	1	1	1	0	0	1	0	2	0	0	1	0	1	0	0	2	1	0	0	1	2	0	1	2	0	0	1	0	1	2	1	0	0	3	1	0	0	0	3	0	0	0	0	0	1	0	517
gene_554124|GeneMark.hmm|375_aa|-|1|1125	0	2	0	2	0	0	0	0	0	1	0	0	0	0	0	0	0	0	0	0	0	0	0	0	2	4	0	0	0	0	0	3	3	0	0	0	0	0	0	0	0	0	0	0	1	5	2	0	375
gene_556014|GeneMark.hmm|189_aa|+|557|1126	0	1	1	1	0	0	3	2	1	1	0	1	1	1	1	1	0	1	1	1	1	0	1	1	1	1	0	0	1	0	1	1	0	0	1	2	0	1	0	0	3	0	1	0	0	1	1	0	189
gene_558659|GeneMark.hmm|905_aa|+|7888|10605	0	0	0	0	0	0	0	0	0	1	0	0	0	0	0	0	0	1	0	0	0	0	0	0	1	0	0	0	0	0	0	0	0	0	0	0	1	0	0	0	0	0	0	0	0	0	0	0	905
gene_560628|GeneMark.hmm|72_aa|-|37|255	0	0	1	0	0	0	0	0	0	0	0	0	0	0	0	0	0	0	1	0	0	0	0	0	0	0	0	0	0	0	0	0	1	0	0	0	0	0	0	0	0	0	0	0	0	0	0	0	72
gene_561837|GeneMark.hmm|157_aa|-|12077|12550	0	0	0	5	6	0	7	0	0	0	0	0	0	0	0	0	0	7	0	0	0	0	0	0	2	0	0	0	1	0	3	5	4	0	0	0	1	0	0	0	7	0	5	0	0	1	0	0	157
gene_563154|GeneMark.hmm|151_aa|-|1268|1723	0	0	1	1	1	0	1	1	1	0	0	0	0	0	0	0	0	1	1	0	0	0	0	1	2	0	0	1	1	0	1	1	1	0	0	1	0	0	0	0	3	0	1	0	0	0	0	0	151
gene_563759|GeneMark.hmm|765_aa|-|3|2297	0	1	0	1	0	0	0	0	0	2	0	0	0	0	0	0	0	0	0	0	0	0	0	0	2	1	0	0	0	0	0	3	4	0	0	0	0	0	0	0	0	0	0	0	0	1	2	0	765
gene_569577|GeneMark.hmm|658_aa|+|2|1978	0	1	0	0	0	0	0	0	0	1	0	0	0	0	0	0	0	0	0	0	0	0	0	0	1	2	0	0	0	0	0	0	1	0	0	0	0	0	0	0	0	0	0	0	0	2	1	0	658
gene_572624|GeneMark.hmm|291_aa|-|589|1464	0	0	1	0	0	0	0	0	0	2	0	0	0	0	0	0	0	0	1	0	0	0	0	0	1	3	0	0	0	0	0	0	1	0	0	0	1	0	0	0	0	0	0	0	0	3	2	0	291
gene_572930|GeneMark.hmm|75_aa|-|291|518	1	0	0	0	0	0	0	0	0	0	0	0	0	0	0	0	0	0	0	0	0	0	0	0	0	0	0	1	0	0	1	0	0	0	0	0	0	0	0	0	0	0	0	0	0	0	0	0	75
gene_578048|GeneMark.hmm|294_aa|+|25542|26426	0	3	0	2	0	0	1	1	0	0	0	0	0	1	0	0	0	1	0	1	2	0	0	2	2	3	1	0	1	0	1	1	1	0	2	2	0	0	0	0	1	0	1	0	3	5	3	1	294
gene_578067|GeneMark.hmm|773_aa|+|42573|44894	0	0	0	0	0	0	0	0	1	1	0	0	0	0	0	0	0	0	1	0	0	0	0	1	0	0	0	0	0	0	0	0	1	0	0	0	0	0	0	0	1	0	0	0	0	2	0	0	773
gene_57838|GeneMark.hmm|354_aa|+|2|1066	0	2	0	2	0	0	0	0	0	1	0	1	0	2	1	2	1	2	1	1	1	0	1	1	2	1	0	0	1	0	1	2	5	0	2	1	1	1	2	1	2	0	1	0	3	3	2	2	354
gene_578713|GeneMark.hmm|1401_aa|-|7458|11663	2	0	0	0	0	0	0	0	0	3	0	0	0	0	0	0	0	1	0	0	0	0	0	0	0	1	0	2	0	0	0	0	0	0	0	0	0	0	0	0	0	1	0	0	0	0	1	0	1401
gene_581055|GeneMark.hmm|732_aa|-|1424|3622	0	1	0	1	0	0	1	0	0	1	0	0	0	0	1	0	0	1	0	0	0	0	1	0	1	0	0	0	0	0	0	2	2	0	0	0	1	0	0	0	0	0	0	0	0	1	1	0	732
gene_582002|GeneMark.hmm|985_aa|-|3|2957	0	3	1	3	0	0	1	0	2	4	0	0	0	0	0	0	0	1	2	0	1	1	0	2	5	8	0	0	0	1	0	4	3	0	0	0	2	0	0	0	2	0	0	1	5	7	8	0	985
gene_582657|GeneMark.hmm|376_aa|+|6471|7601	0	2	0	0	0	0	0	0	1	0	0	0	0	0	0	0	0	0	0	0	0	0	0	1	1	1	0	0	0	0	0	1	1	0	0	0	0	0	0	0	0	0	0	0	0	1	1	0	376
gene_582745|GeneMark.hmm|682_aa|-|9547|11595	0	0	0	0	0	0	0	0	0	0	0	0	0	0	1	0	0	0	0	0	0	0	0	0	0	1	0	0	0	0	0	2	3	0	0	0	0	1	0	0	0	0	0	0	0	0	2	0	682
gene_585410|GeneMark.hmm|181_aa|+|2|547	0	3	1	2	0	0	2	0	0	2	0	0	0	0	1	0	0	3	0	0	0	1	3	1	2	3	1	0	0	0	1	3	3	0	0	0	0	4	0	1	4	0	1	1	3	3	5	1	181
gene_5865|GeneMark.hmm|117_aa|+|95|448	0	2	1	1	1	0	1	0	1	0	0	0	0	0	0	0	0	2	1	0	0	0	0	0	1	1	0	0	1	0	1	1	1	0	0	1	1	0	0	0	1	0	1	0	1	1	1	0	117
gene_5903|GeneMark.hmm|126_aa|-|1|378	0	0	0	0	0	0	0	0	0	0	0	0	0	0	0	0	0	0	0	0	0	0	0	0	0	0	0	0	0	0	0	1	2	0	0	0	0	0	0	0	0	0	0	0	0	0	0	0	126
gene_593322|GeneMark.hmm|348_aa|-|1994|3040	0	9	4	9	6	0	11	4	13	12	3	12	4	10	10	9	1	13	6	11	7	1	11	13	12	10	7	0	6	0	5	10	10	0	8	6	5	10	4	7	9	0	7	2	11	14	9	6	348
gene_600467|GeneMark.hmm|90_aa|-|3005|3277	0	2	0	1	0	0	1	1	1	0	0	1	0	1	1	1	0	1	0	1	1	0	1	2	2	1	1	0	1	0	0	1	0	1	1	2	0	1	0	1	3	0	0	0	1	2	1	1	90
gene_60196|GeneMark.hmm|372_aa|-|12828|13946	0	5	2	3	3	1	5	3	4	2	2	2	0	3	3	1	2	3	1	4	2	1	2	4	6	3	3	1	3	1	2	2	2	2	3	2	3	2	1	2	4	1	3	1	4	5	4	2	372
gene_603570|GeneMark.hmm|112_aa|-|1|336	0	2	3	3	2	1	3	3	0	0	0	0	0	0	0	0	0	3	2	1	0	0	0	0	3	1	0	0	3	0	3	3	3	0	0	3	3	1	0	0	4	0	2	0	0	2	0	0	112
gene_603571|GeneMark.hmm|105_aa|-|453|770	0	0	2	2	1	0	2	1	0	0	0	0	0	0	0	0	0	2	1	0	0	0	0	0	1	0	0	0	1	0	1	2	2	0	0	0	1	0	0	0	2	0	1	0	0	1	0	0	105
gene_603877|GeneMark.hmm|153_aa|+|1785|2246	0	0	0	0	3	0	1	0	0	0	0	0	0	0	0	0	0	1	0	0	0	0	0	0	1	0	0	0	0	0	1	1	1	0	0	0	0	0	0	0	1	0	2	0	0	1	0	0	153
gene_604927|GeneMark.hmm|479_aa|-|2|1438	0	0	0	0	2	0	0	1	0	0	0	0	0	0	0	0	0	1	1	0	0	0	0	1	2	0	0	0	3	0	0	2	1	0	0	2	1	0	0	0	1	0	2	0	0	2	0	0	479
gene_609876|GeneMark.hmm|508_aa|-|1570|3096	0	1	0	1	1	0	1	0	0	0	0	0	0	0	0	0	0	1	0	0	0	0	0	0	3	0	0	0	0	0	0	1	2	0	0	0	0	0	0	0	1	0	0	0	0	3	0	0	508
gene_61183|GeneMark.hmm|372_aa|+|10039|11157	0	0	0	0	0	0	0	0	2	0	0	0	0	0	0	0	0	0	0	0	0	0	0	0	0	0	0	0	0	0	0	0	0	0	0	0	0	0	0	0	0	0	0	0	1	0	0	0	372
gene_615605|GeneMark.hmm|574_aa|-|2592|4316	0	3	0	0	0	0	3	0	3	2	2	3	1	2	2	2	1	1	0	2	2	0	3	3	5	2	1	0	2	0	1	0	0	0	2	2	0	2	0	1	2	0	1	1	2	5	0	1	574
gene_616326|GeneMark.hmm|202_aa|-|60|668	0	1	1	3	0	1	2	1	0	0	2	0	0	0	0	0	1	1	1	0	0	0	0	0	0	1	1	0	1	1	1	4	4	1	1	1	1	1	2	1	1	1	1	0	1	0	1	1	202
gene_619524|GeneMark.hmm|109_aa|-|1|327	0	1	3	4	3	0	3	3	0	0	0	0	0	0	0	0	0	2	3	0	0	0	0	0	0	0	0	0	0	0	1	2	3	0	0	2	0	0	0	0	1	0	2	0	0	0	0	0	109
gene_619803|GeneMark.hmm|363_aa|+|3051|4142	0	9	6	7	6	0	11	5	12	9	2	8	3	11	10	6	2	10	8	5	6	2	12	11	13	11	6	0	7	0	8	8	11	0	8	7	7	8	3	8	9	0	6	4	12	11	12	8	363
gene_622682|GeneMark.hmm|376_aa|-|4635|5765	0	2	0	1	0	0	0	0	0	1	0	0	0	0	0	0	0	0	0	0	0	0	0	0	1	1	0	0	0	0	0	0	0	0	0	0	0	0	0	0	0	0	0	0	0	1	1	0	376
gene_626074|GeneMark.hmm|335_aa|+|2476|3483	0	0	0	1	0	0	1	0	0	2	0	0	0	0	0	0	0	0	0	0	0	0	0	0	1	0	0	0	0	0	0	0	1	0	0	0	0	0	0	0	0	0	0	0	0	0	1	0	335
gene_627979|GeneMark.hmm|380_aa|-|13328|14470	0	1	1	1	0	0	0	0	0	0	0	0	0	0	0	0	0	1	0	0	0	0	3	0	1	0	0	0	0	0	0	5	3	0	0	0	0	1	1	0	2	0	0	0	0	1	0	0	380
gene_632239|GeneMark.hmm|312_aa|+|303|1241	0	1	0	1	0	0	0	0	1	1	0	0	0	0	1	1	0	1	0	0	0	0	0	0	0	1	0	0	0	0	0	0	1	0	0	0	0	0	0	0	0	0	0	0	0	0	2	0	312
gene_634761|GeneMark.hmm|101_aa|+|1|306	1	0	1	2	2	1	1	2	2	1	5	1	2	1	2	0	2	0	0	0	0	0	2	0	0	1	0	0	0	0	1	5	5	0	0	0	0	1	2	1	0	0	1	0	0	0	1	1	101
gene_636868|GeneMark.hmm|302_aa|+|4|912	0	0	0	0	1	0	0	0	0	0	0	0	0	0	0	0	0	0	0	0	0	0	0	0	0	0	0	0	0	0	1	0	0	0	0	0	0	0	0	0	1	0	0	0	0	0	0	0	302
gene_638969|GeneMark.hmm|158_aa|-|663|1139	0	0	0	0	0	0	0	0	0	0	0	0	0	0	0	0	0	0	0	0	0	0	0	0	2	0	0	0	0	0	0	0	0	0	0	0	0	0	0	0	0	0	1	0	0	1	0	0	158
gene_640153|GeneMark.hmm|463_aa|-|3|1391	2	0	0	0	0	0	0	0	0	0	0	0	0	0	0	0	0	1	0	0	0	0	0	0	0	0	0	2	0	0	0	0	0	0	0	0	0	0	0	0	0	2	0	0	0	0	0	0	463
gene_640247|GeneMark.hmm|350_aa|-|3|1052	0	4	0	6	1	0	2	0	2	3	0	2	2	1	3	1	1	4	1	1	2	1	1	5	6	4	1	0	1	0	1	4	3	0	1	1	2	2	2	1	3	0	1	2	3	6	2	1	350
gene_641502|GeneMark.hmm|308_aa|+|2|928	0	3	1	4	1	0	3	0	1	2	0	0	0	0	0	0	0	4	0	0	0	0	1	0	5	1	0	0	0	0	0	2	2	0	0	0	0	1	0	0	4	0	0	0	0	4	2	0	308
gene_643945|GeneMark.hmm|338_aa|-|2926|3942	0	3	3	5	1	0	4	2	1	4	1	1	1	1	2	1	1	4	1	1	2	2	1	3	4	6	1	0	1	0	1	4	5	0	2	2	1	2	0	1	3	0	2	0	1	5	6	1	338
gene_645949|GeneMark.hmm|569_aa|-|2849|4558	0	0	0	0	0	0	0	0	0	1	0	0	0	0	0	0	0	1	0	0	0	0	0	0	2	1	0	0	0	0	0	1	3	0	0	0	0	0	0	0	1	0	1	0	0	2	2	0	569
gene_64629|GeneMark.hmm|401_aa|-|553|1758	0	4	2	5	1	0	4	0	2	6	0	1	0	2	3	0	1	4	2	0	1	0	3	1	5	5	0	0	2	0	4	8	7	0	0	1	3	5	0	2	6	0	3	1	0	7	6	1	401
gene_647735|GeneMark.hmm|139_aa|+|15387|15806	0	0	0	1	0	0	1	1	0	0	0	0	0	0	0	0	0	2	0	0	0	0	0	0	1	0	0	0	3	0	1	1	1	0	0	3	2	0	0	0	1	0	1	0	0	1	0	0	139
gene_651911|GeneMark.hmm|346_aa|-|10301|11341	0	3	0	1	2	0	2	2	5	2	1	3	0	3	3	0	4	4	0	1	3	0	1	5	7	1	1	0	3	0	2	1	1	0	5	1	1	5	4	3	5	0	1	2	8	5	4	3	346
gene_652858|GeneMark.hmm|231_aa|-|1|693	0	4	1	5	3	0	9	2	11	7	6	6	3	4	4	2	3	7	0	7	5	2	5	11	6	5	2	0	2	0	2	5	7	1	3	3	2	3	6	6	6	1	3	2	10	5	6	4	231
gene_655964|GeneMark.hmm|924_aa|-|1118|3892	3	0	0	0	0	0	0	0	0	0	0	0	0	0	0	0	0	0	0	0	0	0	0	0	0	0	0	3	0	0	0	0	0	0	0	0	0	0	0	0	0	1	0	0	0	0	0	0	924
gene_655964|GeneMark.hmm|924_aa|-|1118|3892	3	0	0	0	0	0	0	0	0	0	0	0	0	0	0	0	0	0	0	0	0	0	0	0	0	0	0	3	0	0	0	0	0	0	0	0	0	0	0	0	0	1	0	0	0	0	0	0	924
gene_65782|GeneMark.hmm|373_aa|-|6021|7142	0	14	8	12	8	4	13	8	17	14	12	11	11	14	16	12	15	14	11	11	13	8	17	15	13	16	16	0	11	2	12	14	11	4	12	10	9	14	16	17	10	0	10	7	20	16	13	11	373
gene_657895|GeneMark.hmm|97_aa|-|67|360	0	0	0	1	1	0	0	0	0	0	0	0	0	0	0	0	0	0	0	0	0	0	0	0	0	0	0	0	0	0	1	1	2	0	0	0	1	0	0	0	1	0	1	0	0	0	0	0	97
gene_660344|GeneMark.hmm|303_aa|-|2|910	0	7	4	7	6	0	9	2	10	8	2	8	2	6	8	6	1	9	4	7	4	1	7	9	8	7	5	0	5	0	4	7	7	0	6	4	3	7	3	5	5	0	6	1	8	11	6	5	303
gene_660362|GeneMark.hmm|338_aa|-|281|1297	1	12	4	8	7	2	8	7	13	11	10	11	9	12	12	9	11	11	5	8	14	8	14	13	10	14	13	1	10	2	10	9	7	3	11	5	4	14	9	13	9	2	7	9	15	12	14	13	338
gene_660852|GeneMark.hmm|140_aa|+|713|1135	0	0	1	3	0	0	2	1	0	0	0	0	0	0	0	0	0	2	1	0	0	0	0	0	1	0	0	0	1	0	2	1	1	0	0	1	2	0	0	0	3	0	1	0	0	1	0	0	140
gene_662325|GeneMark.hmm|401_aa|-|7077|8282	0	0	0	0	0	0	0	1	1	0	0	0	0	0	0	0	0	0	0	0	0	0	0	1	2	0	0	0	1	0	0	0	0	0	0	1	0	0	0	1	2	0	1	0	1	2	1	0	401
gene_66586|GeneMark.hmm|291_aa|+|203|1078	0	0	0	0	2	0	2	0	0	0	0	0	0	0	0	0	0	0	0	0	0	0	0	0	0	0	0	0	0	0	0	0	0	0	0	0	0	0	0	0	1	0	1	0	0	0	0	0	291
gene_667264|GeneMark.hmm|137_aa|+|3|416	0	0	0	2	1	0	0	0	0	0	0	0	0	0	0	0	0	1	0	0	0	0	0	0	0	0	0	0	0	0	2	0	1	0	0	0	0	0	0	0	0	0	0	0	0	0	0	0	137
gene_668212|GeneMark.hmm|80_aa|+|1|243	2	0	0	0	0	0	0	0	0	0	0	0	0	0	0	0	0	0	0	0	0	0	0	0	0	0	0	3	0	0	0	0	0	0	0	0	0	0	0	0	0	3	0	0	0	0	0	0	80
gene_669421|GeneMark.hmm|211_aa|-|1|633	0	3	1	2	1	0	3	0	2	1	0	2	0	0	1	0	0	1	0	1	0	0	0	3	2	0	0	0	0	0	1	1	0	0	1	0	1	1	1	0	2	0	0	0	0	1	0	0	211
gene_670577|GeneMark.hmm|499_aa|-|7470|8969	0	0	0	0	0	0	1	0	0	0	0	0	0	0	0	0	0	1	0	0	0	0	0	0	0	0	0	0	0	0	1	0	0	0	0	1	0	0	0	0	2	0	0	0	0	0	0	0	499
gene_671516|GeneMark.hmm|417_aa|+|8773|10026	0	3	0	6	0	0	0	0	0	1	0	0	0	0	0	0	0	2	0	0	0	0	0	0	3	0	0	0	0	0	0	6	5	0	0	0	0	0	0	0	1	0	0	0	0	2	2	0	417
gene_676889|GeneMark.hmm|491_aa|-|972|2447	0	12	3	8	7	0	9	6	19	7	7	8	4	8	13	12	6	12	4	8	9	4	10	18	16	7	11	0	5	0	6	5	9	1	9	7	3	9	8	8	11	0	10	5	18	12	8	12	491
gene_677610|GeneMark.hmm|481_aa|-|1282|2727	0	15	4	12	9	0	8	5	6	6	1	2	1	3	2	2	1	10	4	2	3	3	4	6	11	6	3	1	4	3	11	15	11	2	3	5	4	5	2	2	7	1	11	3	5	9	8	3	481
gene_680440|GeneMark.hmm|342_aa|+|1719|2747	0	2	0	0	0	0	1	0	1	1	0	0	0	0	0	0	0	1	0	0	1	0	0	3	1	2	1	0	0	0	0	0	0	0	1	0	0	0	0	1	0	0	0	0	1	0	1	1	342
gene_682148|GeneMark.hmm|159_aa|-|86|565	0	0	2	0	0	0	1	0	0	0	0	0	0	0	0	0	0	0	1	0	0	0	0	0	0	0	0	0	0	0	1	0	0	0	0	0	1	0	0	0	1	0	2	0	0	0	0	0	159
gene_6851|GeneMark.hmm|339_aa|+|429|1448	0	3	2	2	0	0	3	1	3	1	1	2	1	2	2	1	2	2	1	1	1	1	2	3	2	2	1	0	0	0	1	2	3	0	2	1	2	2	1	2	4	0	0	2	4	2	1	1	339
gene_688930|GeneMark.hmm|261_aa|-|1|783	0	0	0	0	1	0	0	0	0	0	0	0	0	0	0	0	0	2	1	0	0	0	0	0	0	0	0	0	0	0	1	0	1	0	0	0	0	0	0	0	1	0	0	0	0	0	0	0	261
gene_692155|GeneMark.hmm|178_aa|-|3|536	0	0	0	1	1	0	0	0	0	1	0	0	0	0	0	0	0	0	0	0	0	0	0	0	0	1	0	0	0	0	0	0	0	0	0	0	0	0	0	0	0	0	0	0	0	0	2	0	178
gene_693337|GeneMark.hmm|106_aa|+|3|323	1	2	2	4	1	0	2	2	1	0	1	1	0	0	0	1	0	2	1	1	0	0	0	1	2	1	2	0	1	0	1	5	4	0	1	2	0	0	2	0	1	0	3	1	1	2	1	3	106
gene_69422|GeneMark.hmm|335_aa|-|1564|2571	0	0	0	0	0	0	0	0	1	0	0	0	0	0	0	0	0	0	0	0	0	0	0	2	2	0	0	0	0	0	0	0	0	0	0	0	0	0	0	0	1	0	0	0	1	2	0	0	335
gene_69423|GeneMark.hmm|327_aa|-|2578|3561	0	1	0	0	0	0	3	1	1	0	0	1	0	0	0	0	0	2	0	0	0	0	0	3	1	0	0	0	0	0	0	0	0	0	0	1	0	0	1	0	3	0	0	0	2	0	0	0	327
gene_694324|GeneMark.hmm|82_aa|-|3|248	0	0	0	0	0	0	0	0	0	1	0	0	0	0	0	0	0	0	0	0	0	0	0	0	1	0	0	0	0	0	0	0	0	0	0	0	0	0	0	0	0	0	0	0	0	2	1	0	82
gene_695848|GeneMark.hmm|372_aa|-|1646|2764	0	0	0	0	0	0	1	0	1	1	0	0	0	1	0	0	0	1	0	0	0	0	0	1	0	0	0	0	0	0	0	0	0	0	0	0	0	0	0	0	0	0	0	0	2	0	0	0	372
gene_696881|GeneMark.hmm|438_aa|+|2|1318	1	4	4	6	6	0	4	4	1	2	0	1	1	0	0	0	0	4	6	3	0	0	0	1	3	1	0	1	3	0	7	6	5	1	1	4	3	1	0	1	5	1	6	1	0	2	1	0	438
gene_702636|GeneMark.hmm|371_aa|+|3|1118	0	1	0	1	0	0	0	0	0	0	0	0	0	0	0	0	0	0	0	0	0	0	0	0	0	0	0	0	0	0	0	1	3	0	0	0	0	0	0	0	0	0	0	0	0	1	0	0	371
gene_705700|GeneMark.hmm|98_aa|-|511|807	0	4	0	2	1	0	1	0	1	1	0	1	0	1	0	0	0	1	0	0	0	0	0	0	2	0	0	0	0	0	0	1	1	0	1	0	0	1	0	1	1	0	0	0	0	2	0	0	98
gene_708829|GeneMark.hmm|65_aa|+|18206|18403	0	0	0	0	0	0	0	0	1	0	0	0	0	0	0	0	0	1	0	0	0	0	0	2	0	1	0	0	0	0	0	0	0	0	0	0	0	0	0	0	1	0	0	0	1	1	0	0	65
gene_709591|GeneMark.hmm|175_aa|+|1|528	0	0	0	0	0	0	0	0	0	1	0	0	0	0	0	0	0	0	0	0	0	0	0	0	3	1	0	0	0	0	0	2	2	0	0	0	0	0	0	0	1	0	0	0	0	0	1	0	175
gene_712160|GeneMark.hmm|617_aa|+|9430|11283	0	1	1	2	2	1	2	2	1	1	1	1	0	0	1	1	1	2	2	1	0	1	1	1	1	1	1	1	1	1	1	3	3	1	0	1	1	1	1	0	1	1	2	1	0	1	1	1	617
gene_713283|GeneMark.hmm|338_aa|-|2040|3056	2	11	4	8	6	3	9	8	14	8	7	9	6	9	9	9	8	10	5	9	9	6	12	15	8	8	9	2	8	2	9	8	7	3	12	5	5	10	6	11	8	3	6	7	12	10	10	10	338
gene_716199|GeneMark.hmm|416_aa|-|2153|3403	0	1	0	0	0	0	0	0	0	2	0	0	0	0	0	0	0	0	1	0	0	0	0	1	1	3	0	0	0	0	0	1	0	0	0	0	0	0	0	0	0	0	0	0	0	1	2	0	416
gene_716949|GeneMark.hmm|120_aa|-|3|362	0	2	3	2	3	0	3	2	0	0	0	0	0	0	0	0	0	4	5	0	0	0	0	0	1	0	0	0	3	0	3	3	5	0	0	2	4	0	0	0	5	0	3	0	0	1	0	0	120
gene_719223|GeneMark.hmm|554_aa|-|25905|27569	0	7	6	2	0	0	6	2	9	11	1	2	3	2	6	2	3	5	8	6	2	1	6	9	9	10	1	0	1	0	0	3	5	0	2	0	9	5	2	3	8	0	1	1	8	6	12	5	554
gene_719243|GeneMark.hmm|442_aa|-|53751|55079	0	1	0	0	0	0	1	0	2	1	0	0	0	2	2	0	0	1	0	0	1	0	0	1	0	0	0	0	0	0	0	0	1	0	0	0	0	1	0	2	0	0	0	0	1	0	0	0	442
gene_72005|GeneMark.hmm|63_aa|+|37382|37573	0	1	0	0	0	0	0	0	0	0	0	0	0	0	0	0	0	0	0	0	0	0	0	0	1	0	0	0	1	0	0	0	1	0	0	0	0	0	0	0	1	0	1	0	1	1	0	0	63
gene_722729|GeneMark.hmm|336_aa|-|24722|25732	0	0	0	2	0	0	1	0	1	0	1	1	1	1	1	1	1	1	0	1	1	1	1	1	0	1	1	1	2	1	1	3	4	1	1	1	1	1	1	0	1	1	1	1	1	1	1	1	336
gene_722731|GeneMark.hmm|1277_aa|-|26998|30831	1	0	0	0	0	0	0	0	0	0	0	0	0	0	0	0	0	0	0	0	0	0	0	0	2	2	0	2	0	0	0	2	2	0	0	1	2	0	0	0	1	1	0	0	0	1	1	0	1277
gene_732609|GeneMark.hmm|404_aa|-|24115|25329	0	7	1	7	2	0	6	1	6	8	5	5	3	6	4	3	6	8	4	2	8	1	3	7	4	8	3	0	3	0	2	5	6	4	3	4	3	9	5	7	6	2	4	3	8	4	7	4	404
gene_737607|GeneMark.hmm|580_aa|-|14063|15805	0	0	0	0	0	0	0	0	0	0	0	0	0	0	1	0	0	0	0	0	1	0	0	0	2	0	0	0	0	0	0	0	1	0	0	0	0	0	0	0	0	0	0	0	2	1	0	0	580
gene_740442|GeneMark.hmm|215_aa|+|1273|1920	0	0	0	0	0	0	1	0	0	0	0	0	0	0	0	0	0	0	0	0	0	0	0	1	0	0	0	0	0	0	0	0	0	0	0	0	0	0	0	0	0	0	0	1	1	0	0	0	215
gene_740443|GeneMark.hmm|247_aa|+|1967|2710	0	2	1	1	1	0	1	1	2	1	0	1	1	0	0	2	0	0	0	1	0	1	0	3	1	1	0	0	0	1	0	2	2	1	2	0	0	0	0	0	1	0	0	1	1	2	1	1	247
gene_741679|GeneMark.hmm|153_aa|-|669|1130	0	0	0	3	4	0	4	0	0	0	0	0	0	0	0	0	0	2	1	0	0	0	0	0	1	0	0	0	0	0	6	2	1	0	0	0	0	0	0	0	5	0	4	0	0	1	0	0	153
gene_742196|GeneMark.hmm|482_aa|+|1|1449	0	3	2	3	1	0	4	1	10	4	1	2	1	3	4	4	0	5	1	6	5	3	5	11	6	3	3	0	4	1	3	5	6	0	4	2	3	9	5	7	5	0	4	5	9	5	7	7	482
gene_745325|GeneMark.hmm|369_aa|-|2328|3437	0	0	0	0	0	0	0	0	2	1	0	1	0	1	0	1	0	0	0	1	1	0	0	1	0	0	1	0	0	0	0	0	0	0	1	0	1	1	0	1	0	0	0	0	1	0	1	0	369
gene_752419|GeneMark.hmm|81_aa|+|288|533	0	2	6	4	2	0	6	5	0	0	0	0	0	0	0	0	0	8	4	0	0	0	0	0	3	0	0	0	6	0	4	5	6	0	0	7	4	0	0	0	5	0	3	0	0	2	0	0	81
gene_752437|GeneMark.hmm|505_aa|-|17305|18822	0	4	9	10	9	0	6	7	0	1	0	0	0	0	0	0	0	10	14	0	0	0	1	0	5	0	0	0	7	0	11	16	14	0	0	7	16	0	0	0	14	0	11	0	0	6	1	0	505
gene_752438|GeneMark.hmm|232_aa|-|18929|19627	0	2	4	4	3	0	3	0	0	0	0	0	0	0	0	0	0	3	4	0	0	0	0	0	1	0	0	0	3	0	1	4	3	0	0	3	4	0	0	0	2	0	2	0	0	1	0	0	232
gene_752439|GeneMark.hmm|155_aa|-|19655|20122	0	1	3	2	2	0	1	2	0	0	0	0	0	0	0	0	0	1	2	0	0	0	0	0	1	0	0	0	2	0	3	2	2	0	0	1	4	0	0	0	2	0	1	0	0	0	0	0	155
gene_752440|GeneMark.hmm|158_aa|-|20165|20641	0	0	2	0	0	0	1	0	0	0	0	0	0	0	0	0	0	1	1	0	0	0	0	0	0	0	0	0	1	0	0	0	1	0	0	1	3	0	0	0	0	0	2	0	0	0	0	0	158
gene_752450|GeneMark.hmm|490_aa|+|34034|35506	0	11	16	22	17	0	19	14	1	1	0	1	0	0	0	0	0	19	24	0	0	0	0	1	16	1	0	0	12	0	17	17	14	1	1	12	21	1	0	1	17	0	18	1	0	12	1	0	490
gene_752451|GeneMark.hmm|139_aa|+|35520|35939	0	0	1	1	1	0	1	0	0	0	0	0	0	0	0	0	0	1	2	0	0	0	0	0	0	0	0	0	0	0	0	0	1	0	0	0	2	0	0	0	1	0	0	0	0	0	0	0	139
gene_752453|GeneMark.hmm|319_aa|+|36854|37813	0	6	14	11	10	0	6	6	0	0	0	0	0	0	0	0	0	6	15	0	0	0	0	0	4	0	0	0	4	0	5	8	8	0	0	5	13	0	0	0	7	0	7	0	0	4	0	0	319
gene_752455|GeneMark.hmm|487_aa|+|38505|39968	0	20	32	33	25	3	28	23	0	0	0	0	2	2	0	0	3	24	30	4	6	4	0	0	20	2	0	0	21	3	29	29	29	2	2	23	33	3	4	3	30	3	26	7	0	20	6	0	487
gene_752456|GeneMark.hmm|141_aa|+|40021|40446	0	8	13	12	11	0	12	12	0	1	1	0	1	1	0	0	0	12	13	0	1	0	0	0	11	1	0	0	8	0	11	9	11	1	0	10	9	1	1	1	11	0	9	0	0	7	1	0	141
gene_752457|GeneMark.hmm|360_aa|-|40809|41891	0	1	2	1	3	0	2	2	0	0	0	0	0	0	0	0	0	3	3	0	0	0	1	0	3	0	0	0	3	0	4	3	4	0	0	4	3	1	0	0	4	0	4	0	0	3	0	0	360
gene_752460|GeneMark.hmm|136_aa|-|45206|45616	0	2	3	3	1	0	2	0	0	0	0	0	0	0	0	0	0	1	1	0	0	0	0	0	0	0	0	0	0	0	3	2	2	0	0	1	4	0	0	0	3	0	1	0	0	0	0	0	136
gene_752468|GeneMark.hmm|45_aa|+|51209|51346	0	0	1	0	0	0	0	0	0	0	0	0	0	0	0	0	0	0	0	0	0	0	0	0	0	0	0	0	0	0	1	1	0	0	0	0	0	0	0	0	0	0	2	0	0	0	0	0	45
gene_752470|GeneMark.hmm|83_aa|-|51873|52124	0	0	0	1	0	0	0	0	0	0	0	0	0	0	0	0	0	0	2	0	0	0	0	0	2	0	0	0	2	0	1	1	1	0	0	1	2	0	0	0	2	0	2	0	0	2	0	0	83
gene_752472|GeneMark.hmm|172_aa|+|53699|54217	0	0	3	1	2	0	1	1	0	0	0	0	0	0	0	0	0	1	2	0	0	0	0	0	1	0	0	0	3	0	2	3	3	0	0	1	4	0	0	0	4	0	3	0	0	1	0	0	172
gene_757420|GeneMark.hmm|164_aa|+|461|955	0	2	0	2	1	2	2	2	3	3	0	2	2	2	2	1	1	2	2	3	2	2	2	2	4	4	2	0	1	2	1	2	2	2	3	1	2	1	0	3	2	0	3	2	4	4	3	3	164
gene_761298|GeneMark.hmm|555_aa|-|6498|8165	0	7	6	2	0	0	6	2	9	10	0	1	2	1	4	1	3	6	8	5	2	0	5	8	8	10	1	0	1	0	0	3	4	0	2	0	9	5	2	2	8	0	1	1	8	4	11	5	555
gene_761299|GeneMark.hmm|93_aa|-|8213|8494	0	3	0	0	0	0	5	0	2	1	0	0	0	0	1	1	1	3	1	0	3	0	3	2	3	2	1	0	1	0	0	1	0	0	0	0	0	1	0	1	3	0	0	0	0	2	0	0	93
gene_761607|GeneMark.hmm|85_aa|-|665|922	0	1	0	1	1	0	1	0	0	0	0	0	0	0	0	0	0	0	0	0	0	0	0	0	0	0	0	0	0	0	0	2	1	0	0	0	1	0	0	0	0	0	0	0	0	0	0	0	85
gene_764141|GeneMark.hmm|208_aa|-|3|626	0	0	0	0	0	0	1	0	0	0	0	0	0	0	0	0	0	1	0	0	0	0	0	0	0	0	0	0	0	0	0	0	0	0	0	0	0	0	0	0	2	0	1	0	0	0	0	0	208
gene_765596|GeneMark.hmm|51_aa|-|268|423	0	0	2	3	2	0	2	2	0	0	0	0	0	0	0	0	0	0	3	0	0	0	0	0	1	0	0	0	1	0	4	2	3	0	0	1	2	0	0	0	2	0	2	0	0	1	0	0	51
gene_767907|GeneMark.hmm|375_aa|-|4274|5401	4	1	2	3	1	0	2	1	1	3	2	1	1	1	3	0	0	3	3	1	0	1	3	2	5	5	1	3	1	0	2	3	3	0	2	1	3	2	1	1	2	2	1	1	2	2	5	1	375
gene_768804|GeneMark.hmm|209_aa|-|15823|16452	0	0	0	0	0	0	0	0	0	0	0	0	0	0	3	0	0	0	0	0	0	0	4	0	0	0	0	0	0	0	0	0	0	0	0	0	0	2	0	0	0	0	0	0	0	0	0	2	209
gene_772451|GeneMark.hmm|432_aa|-|1|1296	0	3	0	0	2	0	3	1	5	2	1	2	1	3	1	2	2	4	0	3	1	1	1	5	3	2	2	0	4	0	1	1	1	0	2	2	0	0	0	1	5	0	1	0	7	3	0	1	432
gene_772522|GeneMark.hmm|292_aa|+|857|1735	0	0	1	2	2	0	4	1	0	0	0	0	0	0	0	0	0	7	1	0	0	0	0	0	0	0	0	0	2	0	2	2	2	0	0	2	1	0	0	0	6	0	3	0	0	2	0	0	292
gene_773083|GeneMark.hmm|404_aa|-|6597|7811	0	0	0	1	0	0	0	0	0	0	0	0	0	0	0	0	1	0	0	0	0	0	0	0	0	1	0	0	0	0	0	0	0	1	1	0	0	0	1	0	0	0	0	1	1	0	1	0	404
gene_77419|GeneMark.hmm|105_aa|-|5443|5760	0	1	2	1	1	0	1	1	0	0	0	0	0	0	0	0	0	3	2	0	0	0	0	0	1	0	0	0	2	0	1	1	1	0	0	2	2	0	0	0	2	0	2	0	0	1	0	0	105
gene_77420|GeneMark.hmm|80_aa|-|5862|6104	0	0	0	0	0	0	0	1	0	0	0	0	0	0	0	0	0	1	0	0	0	0	0	0	0	0	0	0	1	0	1	1	1	0	0	1	0	0	0	0	2	0	1	0	0	0	0	0	80
gene_774696|GeneMark.hmm|183_aa|+|4487|5038	0	0	0	0	0	0	0	1	0	0	0	0	0	1	2	0	1	1	0	0	0	0	0	1	1	0	0	0	0	0	0	0	0	0	1	1	0	1	0	0	1	0	0	1	1	0	0	0	183
gene_776007|GeneMark.hmm|109_aa|+|2|331	2	3	3	4	2	1	5	5	2	2	2	2	1	0	1	4	3	2	2	2	1	1	1	5	2	1	5	1	4	1	4	4	5	1	2	4	1	1	2	2	3	2	2	2	4	2	1	4	109
gene_779868|GeneMark.hmm|159_aa|-|1023|1502	0	6	2	6	3	1	6	3	8	6	5	6	4	5	7	5	7	6	2	7	7	3	8	6	5	7	6	1	3	1	5	6	6	1	6	4	3	6	6	6	4	0	4	3	7	5	6	3	159
gene_779892|GeneMark.hmm|150_aa|-|3|452	0	0	1	7	0	1	1	1	0	0	1	0	0	0	0	0	1	1	1	0	0	0	0	0	0	1	1	0	1	1	1	4	7	1	2	1	1	1	1	1	1	1	1	0	1	0	1	1	150
gene_783014|GeneMark.hmm|133_aa|-|305|706	0	2	4	3	5	0	4	3	0	1	1	0	1	1	1	0	1	3	4	0	1	1	1	0	4	1	0	1	3	1	4	4	4	0	0	4	4	0	0	0	3	0	4	1	0	4	0	0	133
gene_783788|GeneMark.hmm|358_aa|+|2|1078	0	0	0	0	0	0	0	0	1	1	0	0	0	0	0	0	0	1	0	0	0	0	0	0	0	0	0	0	1	0	0	0	0	0	0	0	0	0	0	1	1	0	0	0	0	1	1	0	358
gene_786574|GeneMark.hmm|137_aa|-|1007|1420	0	2	0	2	0	0	0	0	0	0	0	0	0	0	0	0	0	0	0	0	0	0	0	0	1	1	0	0	0	0	0	1	2	0	0	0	1	0	0	0	1	0	0	0	0	2	1	0	137
gene_794800|GeneMark.hmm|367_aa|+|43126|44229	0	1	2	2	0	0	2	1	1	2	1	1	0	1	4	0	1	1	1	1	2	0	1	1	3	3	0	0	1	0	1	2	3	0	2	0	1	3	1	1	1	0	1	1	2	2	2	1	367
gene_795748|GeneMark.hmm|342_aa|-|2|1027	3	4	2	3	1	0	1	1	1	7	1	1	1	1	2	0	0	3	3	1	0	1	2	2	6	9	1	1	1	0	1	8	7	0	2	1	4	2	1	1	3	1	1	1	2	6	6	1	342
gene_795813|GeneMark.hmm|113_aa|+|93|434	1	4	5	5	2	0	4	5	1	0	1	1	0	0	0	2	0	4	2	1	0	0	0	0	3	0	1	0	3	0	1	5	6	0	1	3	2	0	1	0	4	0	2	1	0	4	1	2	113
gene_798197|GeneMark.hmm|70_aa|+|698|910	0	0	0	0	1	0	2	0	0	0	0	0	0	0	0	0	0	0	0	0	0	0	0	0	0	0	0	0	0	0	1	1	0	0	0	0	0	0	0	0	2	0	1	0	0	0	0	0	70
gene_799676|GeneMark.hmm|68_aa|-|1753|1959	0	0	0	1	0	0	0	1	0	0	0	0	0	0	0	0	0	0	2	0	0	0	0	0	0	0	0	0	0	0	1	0	0	0	0	1	1	0	0	0	1	0	2	0	0	0	0	0	68
gene_800490|GeneMark.hmm|439_aa|-|11891|13210	0	2	0	0	0	0	1	0	3	0	1	0	0	2	2	1	1	3	0	2	1	0	1	4	1	2	0	0	0	0	0	1	1	0	1	0	1	1	2	1	3	0	1	0	5	3	3	1	439
gene_804752|GeneMark.hmm|348_aa|+|1134|2180	0	1	0	1	0	0	0	0	0	0	0	0	0	0	0	0	0	0	0	0	0	0	0	0	1	1	0	0	0	0	0	2	1	0	0	0	0	0	0	0	0	0	0	0	0	1	2	0	348
gene_807738|GeneMark.hmm|524_aa|-|53|1627	0	0	0	0	0	0	0	0	0	1	0	0	0	0	0	0	0	1	0	0	0	0	0	0	0	2	0	0	0	0	0	0	0	0	0	0	0	0	0	0	1	0	0	0	0	0	0	0	524
gene_809606|GeneMark.hmm|256_aa|+|16412|17182	0	0	0	0	0	0	0	0	2	0	1	0	0	0	0	0	1	0	0	0	1	0	0	3	1	0	0	0	0	0	0	0	0	0	0	0	0	1	1	0	0	0	0	0	3	1	0	0	256
gene_815394|GeneMark.hmm|149_aa|-|866|1315	1	0	2	1	1	0	1	2	0	0	0	0	0	0	0	0	0	2	3	0	0	0	0	0	1	0	0	1	1	0	2	1	1	0	0	1	1	0	0	0	2	1	2	0	0	0	0	0	149
gene_815773|GeneMark.hmm|68_aa|-|3|209	0	0	0	0	0	0	1	0	0	0	0	0	0	0	0	0	0	1	1	0	0	0	0	0	1	0	0	0	3	0	1	2	2	0	0	2	0	0	0	0	1	0	1	0	0	1	0	0	68
gene_817924|GeneMark.hmm|96_aa|-|127|417	0	1	2	2	0	0	1	0	0	0	0	0	0	0	0	0	0	2	0	0	0	0	0	0	2	1	1	0	1	0	3	2	2	0	0	2	2	0	0	0	3	0	3	0	0	1	0	0	96
gene_820034|GeneMark.hmm|99_aa|-|1|297	0	0	0	0	0	0	0	0	0	1	0	0	0	0	0	0	0	0	0	0	0	0	0	0	1	1	0	0	0	0	0	1	2	0	0	0	0	0	0	0	0	0	0	0	0	0	0	0	99
gene_822281|GeneMark.hmm|1068_aa|-|1|3204	0	1	0	0	1	0	2	1	0	0	0	0	0	0	0	0	0	2	0	0	0	0	0	0	0	0	0	0	1	0	1	0	0	0	0	1	0	0	0	0	1	0	1	0	0	1	0	0	1068
gene_823481|GeneMark.hmm|336_aa|-|11039|12049	0	0	0	3	0	0	0	0	0	1	0	0	0	0	1	0	0	0	0	0	0	0	0	0	1	1	0	0	0	0	0	1	1	0	0	0	0	1	0	0	0	0	0	0	0	1	3	0	336
gene_824703|GeneMark.hmm|375_aa|-|1|1125	1	0	0	1	0	1	0	0	2	0	1	3	0	0	0	0	1	0	0	1	0	0	0	1	0	1	1	0	0	0	1	2	0	0	3	1	0	0	2	0	0	0	1	0	0	0	0	0	375
gene_825080|GeneMark.hmm|341_aa|-|4560|5585	0	9	1	10	2	0	2	0	0	4	0	0	1	0	2	0	0	4	2	0	0	1	3	0	5	6	0	0	0	0	2	8	9	0	0	1	1	1	0	0	5	0	4	0	0	7	5	0	341
gene_826525|GeneMark.hmm|139_aa|-|2|418	2	6	6	8	14	0	7	4	3	2	3	6	2	3	1	2	2	7	3	6	1	3	1	7	4	4	2	2	5	1	15	7	6	2	4	4	2	0	1	0	2	0	17	0	3	3	2	2	139
gene_826525|GeneMark.hmm|139_aa|-|2|418	2	6	6	8	14	0	7	4	3	2	3	6	2	3	1	2	2	7	3	6	1	3	1	7	4	4	2	2	5	1	15	7	6	2	4	4	2	0	1	0	2	0	17	0	3	3	2	2	139
gene_826525|GeneMark.hmm|139_aa|-|2|418	2	6	6	8	14	0	7	4	3	2	3	6	2	3	1	2	2	7	3	6	1	3	1	7	4	4	2	2	5	1	15	7	6	2	4	4	2	0	1	0	2	0	17	0	3	3	2	2	139
gene_826525|GeneMark.hmm|139_aa|-|2|418	2	6	6	8	14	0	7	4	3	2	3	6	2	3	1	2	2	7	3	6	1	3	1	7	4	4	2	2	5	1	15	7	6	2	4	4	2	0	1	0	2	0	17	0	3	3	2	2	139
gene_831764|GeneMark.hmm|271_aa|-|3|815	0	0	0	0	0	0	0	0	0	0	0	0	0	0	0	0	0	0	0	0	0	0	0	0	1	0	0	0	0	0	0	1	0	0	0	0	0	1	0	0	0	0	0	0	0	2	0	0	271
gene_833359|GeneMark.hmm|717_aa|-|278|2431	0	3	0	1	1	0	2	1	6	3	0	2	2	3	1	1	2	5	0	2	1	2	0	8	4	2	1	0	3	0	0	0	1	0	1	3	0	0	0	1	5	0	0	0	8	3	1	1	717
gene_834579|GeneMark.hmm|206_aa|-|549|1169	0	0	0	0	0	0	1	1	0	0	0	0	0	0	0	0	0	1	0	0	0	0	0	0	0	0	0	0	2	0	1	0	1	0	0	1	1	0	0	0	3	0	0	0	0	0	0	0	206
gene_837297|GeneMark.hmm|330_aa|-|22243|23235	0	2	0	1	1	0	2	0	2	0	0	1	0	0	1	0	0	2	0	1	0	0	1	1	2	0	0	0	0	0	0	0	0	0	0	0	0	1	0	1	1	0	0	0	0	0	0	0	330
gene_848131|GeneMark.hmm|396_aa|-|1949|3139	3	2	1	1	1	0	1	1	2	4	1	1	1	1	2	0	0	2	1	1	0	1	2	2	4	3	1	1	1	0	1	2	2	0	2	1	1	2	1	1	2	1	1	1	2	3	4	1	396
gene_84935|GeneMark.hmm|396_aa|+|2325|3515	0	1	1	0	0	0	2	1	1	1	0	1	0	1	1	0	1	0	1	1	1	0	1	0	1	0	1	0	0	0	0	1	1	0	1	0	1	1	1	0	4	0	0	0	0	1	1	1	396
gene_852446|GeneMark.hmm|975_aa|+|8956|11883	0	0	0	0	0	0	0	0	0	0	0	0	0	0	0	0	0	0	0	0	0	0	0	0	1	2	0	0	0	0	0	0	2	0	0	0	0	0	0	0	0	0	0	0	0	1	1	0	975
gene_855976|GeneMark.hmm|91_aa|+|1970|2245	0	1	1	0	1	0	1	1	1	1	0	2	0	0	0	0	1	2	1	0	1	0	1	1	2	1	0	0	0	0	1	2	3	0	1	1	1	0	0	1	1	0	1	0	2	3	1	0	91
gene_857095|GeneMark.hmm|282_aa|-|1739|2587	1	10	6	6	8	3	8	5	17	12	8	10	6	12	11	8	8	8	4	10	14	5	13	16	12	10	9	2	5	2	5	8	7	1	10	5	8	12	9	9	11	3	6	6	15	14	12	10	282
gene_857262|GeneMark.hmm|544_aa|+|544|2178	0	0	0	0	1	0	0	0	1	1	0	0	0	0	1	0	0	1	0	0	0	0	1	0	4	2	0	0	0	0	1	1	1	0	0	0	0	0	0	0	0	0	1	0	0	2	0	0	544
gene_857431|GeneMark.hmm|326_aa|-|1761|2741	0	2	0	1	1	0	0	0	0	0	0	0	0	0	0	0	0	0	0	0	0	0	0	1	2	0	0	0	0	0	1	0	0	0	0	0	0	0	0	0	0	0	1	0	0	3	0	0	326
gene_869273|GeneMark.hmm|957_aa|+|937|3810	0	0	0	0	1	0	0	0	0	1	0	0	0	0	0	0	0	0	0	0	0	0	0	0	1	1	0	0	0	0	0	1	1	0	0	0	1	0	0	0	1	0	1	0	0	1	1	0	957
gene_870847|GeneMark.hmm|509_aa|-|1481|3010	0	14	17	19	16	1	18	18	0	2	1	0	1	1	1	0	2	22	16	0	2	2	2	2	19	2	0	0	23	2	16	17	20	0	0	25	13	1	0	2	22	0	12	3	1	15	3	0	509
gene_870854|GeneMark.hmm|475_aa|-|19165|20592	0	9	10	16	12	3	17	19	1	3	0	0	2	1	2	0	1	17	11	0	3	2	1	1	14	0	0	0	17	1	12	12	14	0	0	15	9	2	0	2	13	3	11	1	1	12	3	0	475
gene_870855|GeneMark.hmm|484_aa|+|20932|22386	1	12	13	27	15	0	23	27	2	2	0	1	1	1	1	0	1	26	18	0	1	2	0	3	22	2	0	1	31	0	16	28	21	1	1	31	17	1	0	3	23	1	21	4	0	24	2	0	484
gene_870856|GeneMark.hmm|125_aa|+|22467|22844	0	0	0	2	0	0	2	3	0	0	0	0	0	0	0	0	0	2	0	0	0	0	0	0	3	0	0	0	5	0	2	4	3	0	0	4	2	0	0	0	2	0	2	0	0	2	0	0	125
gene_870857|GeneMark.hmm|205_aa|+|22961|23578	0	0	0	1	0	0	0	2	0	0	0	0	0	0	0	0	0	1	0	0	0	0	0	0	0	0	0	0	0	0	0	0	0	0	0	1	0	0	0	0	0	0	0	0	0	0	0	0	205
gene_870861|GeneMark.hmm|83_aa|-|25454|25705	0	2	1	2	3	0	2	4	0	0	0	0	0	0	0	0	0	3	3	0	0	0	0	0	4	0	0	0	4	0	2	4	3	0	0	4	3	0	0	0	3	0	4	0	0	4	0	0	83
gene_870871|GeneMark.hmm|156_aa|+|35510|35980	0	0	0	1	1	0	4	2	0	0	0	0	0	0	0	0	0	1	0	0	0	0	0	0	0	0	0	0	5	0	0	2	2	0	0	2	0	0	0	0	3	0	1	0	0	1	0	0	156
gene_870872|GeneMark.hmm|409_aa|+|36067|37296	3	8	9	11	8	0	11	13	0	0	0	0	0	0	1	0	0	10	9	0	0	0	1	1	8	0	0	1	12	0	6	10	10	0	1	12	8	1	0	0	15	1	8	0	1	8	0	0	409
gene_870879|GeneMark.hmm|239_aa|+|41189|41908	0	0	0	0	0	0	2	0	0	0	0	0	0	0	0	0	0	1	0	0	0	0	0	0	0	0	0	0	0	0	0	0	0	0	0	0	0	0	0	0	0	0	0	0	0	0	0	0	239
gene_870883|GeneMark.hmm|130_aa|+|43403|43795	0	0	0	1	0	0	1	1	0	0	0	0	0	0	0	0	0	0	0	0	0	0	0	0	0	0	0	0	1	0	0	1	2	0	0	1	0	0	0	0	2	0	0	0	0	0	0	0	130
gene_870888|GeneMark.hmm|132_aa|+|46413|46811	0	3	1	3	0	0	4	2	0	0	0	0	0	0	0	0	0	1	2	0	0	0	0	0	1	0	0	0	2	0	1	3	3	0	0	4	2	0	0	0	2	0	2	0	0	2	0	0	132
gene_870889|GeneMark.hmm|224_aa|+|46869|47543	0	0	2	1	1	0	1	1	0	0	0	0	0	0	0	0	0	1	0	0	0	0	0	0	0	0	0	0	1	0	1	1	1	0	0	0	0	0	0	0	1	0	0	0	0	0	0	0	224
gene_870891|GeneMark.hmm|505_aa|-|48186|49703	0	18	19	23	16	0	21	23	1	2	1	0	2	1	0	0	0	21	20	1	0	3	1	1	17	0	0	0	18	3	18	22	18	2	0	25	12	2	0	1	22	3	16	2	1	16	3	0	505
gene_870892|GeneMark.hmm|182_aa|-|49762|50310	0	2	1	5	0	0	4	6	0	0	0	0	0	0	0	0	0	5	4	0	0	0	0	0	4	0	0	0	5	0	4	5	6	0	0	5	5	0	0	0	4	0	3	0	0	6	0	0	182
gene_870894|GeneMark.hmm|250_aa|-|51219|51971	0	0	0	3	2	0	3	3	0	0	0	0	0	0	0	0	0	0	0	0	0	0	0	0	0	0	0	0	0	0	0	0	0	0	0	2	0	0	0	0	0	0	0	0	0	0	0	0	250
gene_870895|GeneMark.hmm|349_aa|+|52204|53253	0	0	0	2	0	0	4	3	0	0	0	0	0	0	0	0	0	4	2	0	0	0	0	0	1	0	0	0	3	0	1	2	3	0	0	6	2	0	0	0	3	0	1	0	0	0	0	0	349
gene_870896|GeneMark.hmm|751_aa|+|53539|55794	1	8	9	9	8	1	12	12	2	3	2	0	2	2	1	0	1	12	8	0	3	4	1	2	9	1	0	1	13	1	7	8	9	1	0	13	10	1	0	4	10	0	7	2	0	8	1	0	751
gene_870897|GeneMark.hmm|734_aa|+|55912|58116	0	8	7	9	5	0	8	10	0	0	0	0	0	0	0	0	0	8	5	0	1	0	0	0	5	0	0	0	9	0	5	10	11	0	0	11	7	0	0	0	7	0	8	0	0	5	0	0	734
gene_870898|GeneMark.hmm|319_aa|+|58378|59337	0	5	5	8	4	0	9	13	0	0	0	0	0	0	0	0	0	9	8	0	0	0	0	0	8	0	0	0	11	0	7	9	8	0	0	11	7	0	0	0	11	0	7	1	0	9	0	0	319
gene_870899|GeneMark.hmm|352_aa|+|59852|60910	0	9	9	11	8	0	13	13	0	0	0	0	0	0	0	0	0	12	4	0	1	0	0	1	8	0	0	0	14	0	3	7	11	0	0	12	8	0	0	0	12	0	6	0	0	6	0	0	352
gene_870900|GeneMark.hmm|461_aa|+|60894|62279	0	6	5	8	8	0	8	11	1	2	0	0	1	1	0	0	0	8	7	0	2	1	0	1	6	2	0	0	10	3	6	12	9	3	0	13	6	1	0	2	11	1	6	2	1	8	1	0	461
gene_873925|GeneMark.hmm|441_aa|-|3686|5011	0	1	1	6	3	0	6	1	0	0	0	0	0	0	0	0	0	4	4	0	0	0	0	0	3	0	0	0	4	0	2	8	7	0	0	4	3	0	0	0	7	0	7	0	0	3	0	0	441
gene_885168|GeneMark.hmm|348_aa|+|1744|2790	0	4	4	2	2	0	2	2	1	2	0	1	0	1	1	1	1	2	3	2	2	0	1	2	4	4	1	0	1	0	2	2	3	1	1	1	2	2	1	1	2	1	1	1	2	5	4	1	348
gene_889197|GeneMark.hmm|264_aa|+|275295|276089	0	0	0	0	0	0	0	0	2	0	0	0	0	0	0	0	0	0	0	0	0	0	0	1	0	1	0	0	0	0	0	0	1	0	0	0	1	1	0	0	0	0	0	0	1	0	1	0	264
gene_889266|GeneMark.hmm|469_aa|+|341713|343122	0	0	0	1	0	0	0	0	0	0	0	0	0	0	2	0	0	0	0	0	0	1	2	0	0	1	0	0	0	0	0	1	1	0	0	0	0	2	0	0	0	0	0	0	0	0	0	0	469
gene_889303|GeneMark.hmm|1143_aa|-|381143|384574	0	2	7	11	1	0	5	0	13	6	13	2	19	5	14	5	9	4	9	3	5	17	21	11	6	11	4	2	1	0	2	11	13	0	5	3	8	14	9	5	7	1	1	17	8	8	8	5	1143
gene_889338|GeneMark.hmm|1004_aa|-|418612|421626	0	2	3	6	1	0	2	1	7	3	2	0	8	1	10	1	2	4	2	1	1	11	10	3	3	2	1	0	1	0	0	4	4	0	0	0	3	7	5	1	3	0	1	9	5	4	4	2	1004
gene_898640|GeneMark.hmm|556_aa|-|8230|9900	0	0	1	0	0	0	1	0	1	1	0	0	0	0	1	0	0	1	1	0	0	0	1	1	0	1	0	0	0	0	0	0	1	0	0	0	0	1	0	0	2	0	0	0	2	1	2	0	556
gene_898640|GeneMark.hmm|556_aa|-|8230|9900	0	0	1	0	0	0	1	0	1	1	0	0	0	0	1	0	0	1	1	0	0	0	1	1	0	1	0	0	0	0	0	0	1	0	0	0	0	1	0	0	2	0	0	0	2	1	2	0	556
gene_903963|GeneMark.hmm|253_aa|-|668|1429	0	0	0	0	1	0	2	0	0	0	0	1	0	0	0	0	0	0	0	1	0	0	0	0	0	0	1	0	0	0	1	0	0	0	1	0	0	0	0	1	0	0	0	0	0	0	0	0	253
gene_914004|GeneMark.hmm|78_aa|+|546|782	2	7	6	8	11	0	7	4	3	2	3	6	2	3	1	2	2	8	3	6	1	3	1	7	5	4	2	2	5	1	14	7	7	2	4	4	3	0	1	0	2	0	12	0	3	3	2	2	78
gene_917532|GeneMark.hmm|117_aa|+|1181|1534	0	0	0	5	0	0	0	0	0	1	1	0	2	0	4	1	0	0	0	1	2	1	2	1	0	0	0	0	0	1	0	7	5	0	1	0	0	4	1	1	1	1	0	1	0	0	1	1	117
gene_917833|GeneMark.hmm|54_aa|+|2007|2168	0	4	0	3	0	0	2	0	3	4	2	3	3	3	3	2	2	2	0	3	3	1	3	2	2	2	2	0	1	0	1	1	2	0	2	1	2	4	2	1	3	0	0	0	3	3	3	3	54
gene_92305|GeneMark.hmm|85_aa|-|1|255	0	1	1	2	1	0	1	1	0	0	0	0	0	0	0	0	0	1	1	0	0	0	0	0	1	0	0	0	1	0	2	1	1	0	0	1	1	0	0	0	2	0	2	0	0	0	0	0	85
gene_92838|GeneMark.hmm|384_aa|-|3647|4801	0	10	5	6	5	2	9	4	12	8	7	9	7	7	8	9	5	6	6	10	6	7	10	10	8	8	7	2	4	4	3	7	5	3	7	4	5	7	8	7	6	1	4	7	8	9	8	6	384
gene_92941|GeneMark.hmm|491_aa|+|479|1954	0	4	1	5	1	0	1	0	1	7	0	0	0	1	0	0	0	1	6	0	0	0	0	2	7	9	0	0	0	0	0	6	7	0	0	0	3	0	0	0	1	0	0	0	1	6	8	0	491
gene_931505|GeneMark.hmm|330_aa|-|7534|8526	0	0	0	0	2	0	2	0	0	0	0	0	0	0	0	0	0	1	0	0	0	0	0	0	0	0	0	0	0	0	1	0	0	0	0	0	0	0	0	0	3	0	2	0	0	0	0	0	330
gene_93590|GeneMark.hmm|364_aa|+|3632|4726	0	0	1	1	1	0	1	1	0	0	0	0	0	0	0	0	0	3	0	0	0	0	0	0	1	0	0	0	1	0	1	1	1	0	0	1	1	0	0	0	2	0	0	0	0	1	0	0	364
gene_936788|GeneMark.hmm|527_aa|+|1|1584	0	2	1	2	2	1	2	2	1	1	1	1	0	0	1	1	1	2	2	1	0	1	1	1	1	1	1	1	1	1	1	2	2	1	0	1	1	1	1	0	1	1	2	1	0	2	1	1	527
gene_938127|GeneMark.hmm|545_aa|-|2270|3907	0	2	1	0	2	0	1	2	7	5	3	5	3	4	2	3	1	2	1	4	3	2	4	5	4	3	2	0	3	0	2	3	3	0	3	2	2	4	2	2	2	0	2	1	3	6	1	2	545
gene_942759|GeneMark.hmm|104_aa|-|3|314	0	2	2	3	3	0	3	4	0	0	0	0	0	0	0	0	0	3	2	0	0	0	0	0	3	0	0	0	2	0	3	4	3	0	0	5	1	0	0	0	4	0	1	0	0	2	0	0	104
gene_94669|GeneMark.hmm|291_aa|-|4154|5029	0	0	0	0	0	0	0	0	4	0	0	1	0	1	0	1	0	1	0	0	0	0	0	1	0	1	0	0	3	0	0	0	0	0	0	1	0	0	0	0	3	0	1	0	4	2	1	0	291
gene_948060|GeneMark.hmm|412_aa|-|24569|25807	0	0	0	1	0	0	0	0	0	0	0	0	0	0	0	0	0	0	0	0	0	0	0	0	1	1	0	0	0	0	0	1	0	0	0	0	0	0	0	0	0	0	0	0	0	0	0	0	412
gene_950026|GeneMark.hmm|625_aa|+|1618|3495	1	25	14	26	13	8	24	16	31	30	18	22	15	23	25	27	21	24	18	24	24	17	23	28	26	30	24	3	18	9	16	28	22	10	27	14	12	29	19	27	19	4	17	14	29	29	29	23	625
gene_950141|GeneMark.hmm|389_aa|+|9860|11029	0	0	0	0	0	0	0	0	2	2	1	1	0	1	2	1	1	1	0	1	2	1	1	2	1	1	1	0	1	0	0	0	1	0	1	0	0	2	0	2	1	0	0	0	1	1	1	1	389
gene_968057|GeneMark.hmm|99_aa|-|62|361	0	0	0	0	1	0	1	0	0	0	0	0	0	0	0	0	0	1	0	0	0	0	0	0	1	0	0	0	0	0	0	0	0	0	0	0	0	0	0	0	1	0	0	0	0	0	0	0	99
gene_970334|GeneMark.hmm|380_aa|-|21445|22587	0	0	0	0	0	0	0	0	1	0	0	0	0	0	0	0	1	0	0	0	0	0	1	1	1	0	0	0	0	0	0	0	0	0	0	0	0	0	0	0	0	0	0	0	0	1	0	0	380
gene_970336|GeneMark.hmm|259_aa|+|24114|24893	0	0	0	0	0	0	0	0	0	0	0	0	0	0	0	0	0	0	0	0	0	0	1	0	4	1	0	0	0	0	1	1	0	0	0	0	0	2	0	0	0	0	0	0	0	0	0	0	259
gene_972211|GeneMark.hmm|423_aa|-|8903|10174	0	1	0	0	0	0	1	0	2	0	0	0	0	0	2	0	2	1	0	0	0	0	2	1	2	0	0	0	0	0	0	0	1	0	0	0	0	2	2	0	0	0	0	0	2	3	1	1	423
gene_973457|GeneMark.hmm|63_aa|+|2015|2206	0	3	0	0	0	0	1	0	3	0	0	1	0	0	1	0	1	2	0	0	1	0	0	1	2	2	1	0	2	0	1	0	1	0	1	2	0	1	1	1	2	0	3	0	3	3	0	1	63
gene_973934|GeneMark.hmm|409_aa|-|2531|3760	0	2	1	0	2	0	4	1	5	2	1	0	0	2	3	1	1	6	2	1	4	0	2	2	2	3	1	0	2	0	2	3	1	0	1	2	2	2	2	2	4	0	2	0	5	2	2	1	409
gene_982039|GeneMark.hmm|207_aa|+|2299|2922	0	1	2	1	1	0	1	1	0	0	0	0	0	0	0	0	0	1	1	0	0	0	0	0	2	0	0	0	0	0	1	2	1	0	0	1	2	0	0	0	1	0	2	0	0	2	0	0	207
gene_984726|GeneMark.hmm|96_aa|-|926|1216	0	1	0	3	0	0	0	0	0	2	0	0	0	0	0	0	0	0	0	0	0	0	0	0	0	1	0	0	0	0	0	2	1	0	0	0	0	0	0	0	0	0	0	0	0	1	1	0	96
gene_985107|GeneMark.hmm|314_aa|+|976|1920	0	7	6	6	5	0	6	5	10	7	5	7	1	6	9	8	5	8	2	6	6	4	5	9	7	4	7	0	3	1	4	2	4	1	6	2	2	7	1	3	5	0	4	2	11	5	4	8	314
gene_985798|GeneMark.hmm|160_aa|+|1214|1693	0	1	1	0	1	0	0	0	0	1	0	0	0	0	0	0	0	0	0	0	0	0	0	0	2	2	0	0	0	0	0	0	0	0	0	1	0	0	0	0	1	0	0	0	0	2	1	0	160
gene_993999|GeneMark.hmm|338_aa|+|4530|5546	2	13	4	9	8	3	10	8	16	11	11	12	10	13	13	10	12	16	7	13	16	10	15	18	9	12	15	3	10	3	12	12	8	4	12	6	5	13	8	14	12	3	7	9	16	11	14	13	338
GSTP1_HUMAN	0	0	0	0	0	0	0	0	0	0	1	0	0	0	0	0	1	0	0	0	0	0	0	0	0	0	0	0	0	0	0	0	0	0	0	0	0	0	1	0	0	0	0	0	0	0	0	0	209
K1C10_HUMAN	80	101	109	108	154	117	86	107	140	115	105	133	115	110	93	111	90	81	113	126	100	115	85	152	99	113	114	95	102	126	153	104	90	115	111	106	94	86	101	95	80	93	146	108	128	118	116	114	593
K1C15_SHEEP	11	10	14	10	13	12	7	11	13	11	13	14	13	12	9	13	15	9	9	14	16	13	9	13	12	11	12	8	9	14	12	12	12	12	13	7	8	8	12	11	10	7	9	11	13	9	10	12	453
K1C9_HUMAN	118	107	158	173	95	184	120	148	99	171	146	167	147	153	130	136	129	126	173	173	135	139	136	136	125	174	140	153	124	207	90	161	143	199	167	149	162	125	137	156	100	144	106	137	107	125	180	144	623
K1H1_HUMAN	12	3	22	31	2	9	4	2	8	14	27	49	28	32	5	53	24	6	19	47	29	26	4	10	7	16	44	15	6	12	2	30	31	13	50	9	21	3	26	28	2	11	2	26	8	3	16	47	416
K1H2_HUMAN	6	3	6	13	1	3	2	1	6	5	11	25	6	8	2	23	10	3	3	18	10	5	1	7	3	5	21	6	1	4	1	9	9	2	26	2	4	1	10	10	1	6	1	4	5	2	5	22	448
K1H4_HUMAN	7	2	15	17	1	9	3	1	6	13	16	33	14	14	2	30	13	4	10	29	16	16	1	6	4	11	25	6	2	7	1	18	16	7	32	3	13	1	12	16	1	7	1	12	5	0	13	24	394
K1H5_HUMAN	6	3	9	22	1	2	2	1	8	2	18	43	16	24	2	29	17	3	4	39	24	13	1	8	4	3	26	5	2	4	1	21	16	2	39	2	8	1	13	19	1	4	1	11	9	2	3	26	425
K1H6_HUMAN	7	2	10	15	1	2	1	1	3	4	12	23	8	11	1	17	13	2	5	25	14	9	1	5	2	3	20	5	2	3	1	19	12	3	24	1	7	1	13	13	2	5	1	8	3	2	3	18	467
K1H7_HUMAN	6	3	6	4	2	3	3	2	3	3	5	6	3	4	2	6	5	2	4	8	5	3	2	4	4	4	5	4	2	4	2	4	4	3	5	2	3	2	4	4	2	4	1	2	4	3	3	8	449
K1HA_HUMAN	8	1	16	26	1	8	3	1	7	15	24	47	24	28	4	50	22	6	15	42	26	27	3	8	5	14	40	14	4	10	1	27	29	13	47	6	17	2	24	25	1	11	1	23	8	1	17	44	404
K1HB_HUMAN	12	4	23	27	2	11	4	2	8	17	23	40	25	22	5	46	23	6	17	36	22	24	4	10	7	14	36	14	6	13	2	30	29	14	39	7	18	3	24	23	2	10	2	21	9	3	15	39	404
K1M1_SHEEP	20	3	28	63	2	6	4	2	9	7	48	95	39	60	3	75	39	6	19	97	57	40	4	11	6	9	72	24	5	8	2	61	54	13	87	11	24	2	41	52	2	16	2	33	9	2	9	65	412
K1M2_SHEEP	16	1	22	58	1	4	3	1	7	8	40	82	31	39	2	63	35	4	15	79	41	29	1	8	4	9	64	19	3	6	1	57	49	10	71	6	22	1	34	40	1	13	1	26	9	0	10	58	403
K22E_HUMAN	94	101	104	104	99	123	90	111	131	115	114	115	107	95	78	110	94	93	108	113	89	99	78	139	98	101	115	98	107	119	98	108	103	114	112	113	106	84	103	94	89	95	106	104	135	108	115	106	645
K2C1_HUMAN	113	113	156	148	125	170	113	141	133	160	142	163	138	127	112	121	120	102	156	144	119	138	122	120	123	156	123	125	132	167	137	141	143	176	138	138	142	121	131	126	98	126	129	132	128	127	160	128	643
K2M1_SHEEP	3	0	4	14	0	1	0	0	0	2	8	24	3	11	0	17	9	0	4	25	13	6	0	0	0	1	16	4	0	0	0	11	12	0	25	0	4	0	10	17	0	4	0	6	0	0	1	21	109
K2M2_SHEEP	18	2	16	66	1	5	4	5	9	10	26	92	28	50	3	74	33	2	18	94	50	34	1	8	1	9	77	17	3	5	1	59	54	8	83	7	13	0	33	47	2	16	1	28	9	2	8	76	491
K2M3_SHEEP	14	2	11	61	1	4	2	5	8	7	32	86	25	43	0	77	37	1	13	94	47	31	0	7	1	6	77	17	3	4	1	61	59	4	85	4	13	0	38	43	2	10	1	26	8	1	6	79	502
KCRM_HUMAN	0	0	0	8	0	0	0	0	0	0	0	0	0	1	6	4	0	0	0	0	0	2	5	0	0	0	3	1	0	0	0	6	7	1	0	0	0	4	1	1	0	1	0	1	0	0	0	5	381
KRA3_SHEEP	0	0	0	0	0	0	0	0	1	0	0	5	0	5	0	0	0	0	0	6	5	1	0	1	0	0	1	0	0	0	0	0	0	0	5	0	0	0	0	4	0	0	0	1	1	0	0	1	131
KRA33_SHEEP	0	0	0	0	0	0	0	0	0	0	0	1	0	2	0	1	0	0	0	3	1	0	0	0	0	0	1	0	0	0	0	0	0	0	1	0	0	0	0	1	0	0	0	0	0	0	0	1	98
KRA61_SHEEP	0	0	0	2	0	0	0	0	0	0	0	5	1	3	0	1	0	0	0	3	3	0	0	0	0	0	0	0	0	0	0	3	2	0	3	0	0	0	0	3	0	0	0	1	0	0	0	1	82
KRHB2_HUMAN	4	1	5	17	0	1	1	3	5	3	6	28	6	8	0	28	7	0	5	35	11	7	0	8	1	2	30	5	2	1	0	13	11	2	36	2	4	0	9	10	1	4	0	7	6	0	3	25	513
KRHB3_HUMAN	13	2	12	39	1	6	1	4	7	12	20	47	17	24	1	46	26	1	14	52	23	19	1	6	1	10	47	14	2	6	1	39	33	5	51	3	13	0	29	24	1	9	1	19	7	3	10	52	493
KRHB4_HUMAN	4	2	7	7	8	5	2	4	3	5	10	14	5	3	2	6	10	2	11	16	4	8	2	6	1	5	7	4	3	5	10	6	4	5	15	3	12	3	8	6	1	2	9	10	6	3	6	8	600
KRHB5_HUMAN	8	1	12	43	1	5	0	3	6	10	21	53	17	25	1	52	22	0	16	57	27	20	0	6	1	12	57	11	2	4	1	39	35	6	57	6	15	0	29	26	0	6	1	19	5	1	11	55	507
KRHB6_HUMAN	14	2	12	37	1	6	1	4	7	13	20	49	18	26	2	47	25	1	15	54	24	21	1	6	1	13	50	14	2	7	1	39	33	7	52	5	14	0	29	25	1	9	1	20	7	3	12	51	486
LYSC_CHICK	1	1	1	0	0	0	1	0	2	0	1	1	0	0	1	0	0	1	0	0	1	0	1	1	1	1	0	2	0	0	0	0	0	0	0	1	0	0	0	0	0	2	0	0	1	0	0	0	147
LYSC_HUMAN	1	1	1	1	0	2	8	2	0	1	0	0	1	0	0	0	1	7	1	2	3	1	0	0	1	1	2	3	1	1	2	2	2	1	3	1	2	2	2	2	7	1	1	1	1	1	1	1	148
LYSC_LYSEN	12	5	9	7	1	2	5	3	4	5	5	3	2	2	7	3	4	3	2	4	3	4	2	2	3	1	3	3	1	1	1	3	2	1	3	3	3	2	7	1	2	1	2	2	0	1	4	0	269
OVAL_CHICK	0	0	0	1	0	2	0	2	1	0	0	1	1	0	2	2	0	0	0	0	0	0	3	0	0	0	2	1	2	1	0	1	0	2	1	2	0	3	0	0	0	1	0	0	1	1	0	3	386
PPIA_HUMAN	0	0	0	0	0	0	0	0	1	0	0	1	0	0	0	0	0	0	0	1	0	0	0	2	0	0	0	0	0	0	0	0	0	0	2	0	0	0	0	0	0	0	0	0	0	0	0	0	164
PRDX1_HUMAN	1	1	1	2	4	2	1	2	2	2	3	2	0	1	1	0	2	1	4	1	2	1	1	2	3	2	2	2	2	6	6	3	2	5	3	2	5	1	1	1	4	1	3	1	4	3	2	2	199
RS27A_HUMAN	3	7	6	8	17	1	8	6	4	3	4	7	3	4	2	3	3	8	4	7	2	3	3	9	5	4	3	3	6	2	18	8	7	3	5	5	3	1	2	1	3	1	19	1	4	4	3	3	156
SODC_HUMAN	1	1	1	0	1	2	1	1	1	1	2	0	1	1	1	2	1	1	2	1	0	1	0	2	0	1	1	0	0	0	0	0	1	0	1	0	1	0	1	1	0	0	0	0	0	0	0	1	153
THIO_HUMAN	1	1	1	1	8	2	1	1	1	1	1	1	1	1	1	1	1	1	1	1	2	1	1	1	1	2	1	2	1	1	8	1	1	2	1	1	1	1	1	1	1	2	6	1	1	2	2	1	104
TRFL_HUMAN	0	0	0	0	0	0	19	0	0	0	0	0	0	0	0	0	0	22	0	0	0	0	0	0	0	0	0	0	0	0	0	0	0	0	0	0	0	0	0	0	19	0	0	1	0	0	0	0	710
TRY1_BOVIN	2	3	1	0	1	2	3	3	1	3	2	4	1	3	2	1	2	6	2	7	4	3	1	2	5	5	2	4	7	2	1	1	2	1	4	2	2	1	1	5	5	5	1	2	1	5	2	2	243
TRYP_PIG	14	36	26	20	20	19	20	23	27	29	22	35	31	33	34	35	20	25	21	34	26	32	38	36	39	30	26	27	23	23	22	20	12	20	26	22	14	30	24	29	21	23	26	31	26	38	30	33	231
[truncated: 2 more columns]
