# Supplementary material for: Coupled microbiome analyses highlights relative functional roles of bacteria in a bivalve hatchery
Source: Environ Microbiome. 2021 Mar 31;16:7. doi: 10.1186/s40793-021-00376-z (PMC8066469; doi:10.1186/s40793-021-00376-z)
Supplement: Supplementary file 10 — Additional file 10. Results from the MetaGOmics analysis. Each tab contains the results for a different pairwise comparison either between days at a single pH or between pH on a single day. [file 40793_2021_376_MOESM10_ESM.xlsx]

## Sheet: day 1 pH 7 vs pH 8
# MetaGOmics GO comparison report
# MetaGOmics version: 0.1.1
# Run date: Thu Jun 13 13:56:57 PDT 2019
# Run1 = day 1 pH 7.1
# Run2 = day 1 pH 8.2
GO acc	GO aspect	GO name	Run 1 ratio	Run 1 PSM count	Run 2 ratio	Run 2 PSM count	Log(2) fold change	Raw p-value	Bonf. corr. p-value	Laplace corr. Run 1 ratio	Laplace corr. Run 2 ratio	Laplace corr. Log(2) fold change	Laplace corr. Raw p-value	Laplace corr. Bonf. corr p-value	Laplace corr. q-value
GO:0009152	biological_process	purine ribonucleotide biosynthetic process	0.0188679	1	0	0	null	0.695	1	0.00943396	0.00598802	-0.655784	0.707	1	0.707
GO:0019637	biological_process	organophosphate metabolic process	0.0188679	1	0	0	null	0.695	1	0.00943396	0.00598802	-0.655784	0.707	1	0.707
GO:0009150	biological_process	purine ribonucleotide metabolic process	0.0188679	1	0	0	null	0.695	1	0.00943396	0.00598802	-0.655784	0.707	1	0.707
GO:0009156	biological_process	ribonucleoside monophosphate biosynthetic process	0.0188679	1	0	0	null	0.695	1	0.00943396	0.00598802	-0.655784	0.707	1	0.707
GO:0015672	biological_process	monovalent inorganic cation transport	0.0188679	1	0	0	null	0.695	1	0.00943396	0.00598802	-0.655784	0.707	1	0.707
GO:0006163	biological_process	purine nucleotide metabolic process	0.0188679	1	0	0	null	0.695	1	0.00943396	0.00598802	-0.655784	0.707	1	0.707
GO:0006164	biological_process	purine nucleotide biosynthetic process	0.0188679	1	0	0	null	0.695	1	0.00943396	0.00598802	-0.655784	0.707	1	0.707
GO:0044281	biological_process	small molecule metabolic process	0.0188679	1	0	0	null	0.695	1	0.00943396	0.00598802	-0.655784	0.707	1	0.707
GO:0050794	biological_process	regulation of cellular process	0.0188679	1	0	0	null	0.695	1	0.00943396	0.00598802	-0.655784	0.707	1	0.707
GO:0019362	biological_process	pyridine nucleotide metabolic process	0.0188679	1	0	0	null	0.695	1	0.00943396	0.00598802	-0.655784	0.707	1	0.707
GO:0050790	biological_process	regulation of catalytic activity	0.0188679	1	0	0	null	0.695	1	0.00943396	0.00598802	-0.655784	0.707	1	0.707
GO:0019363	biological_process	pyridine nucleotide biosynthetic process	0.0188679	1	0	0	null	0.695	1	0.00943396	0.00598802	-0.655784	0.707	1	0.707
GO:0034620	biological_process	cellular response to unfolded protein	0.0188679	1	0	0	null	0.695	1	0.00943396	0.00598802	-0.655784	0.707	1	0.707
GO:0065007	biological_process	biological regulation	0.0188679	1	0	0	null	0.695	1	0.00943396	0.00598802	-0.655784	0.707	1	0.707
GO:0015840	biological_process	urea transport	0.0188679	1	0	0	null	0.695	1	0.00943396	0.00598802	-0.655784	0.707	1	0.707
GO:0010033	biological_process	response to organic substance	0.0188679	1	0	0	null	0.695	1	0.00943396	0.00598802	-0.655784	0.707	1	0.707
GO:0009161	biological_process	ribonucleoside monophosphate metabolic process	0.0188679	1	0	0	null	0.695	1	0.00943396	0.00598802	-0.655784	0.707	1	0.707
GO:0009167	biological_process	purine ribonucleoside monophosphate metabolic process	0.0188679	1	0	0	null	0.695	1	0.00943396	0.00598802	-0.655784	0.707	1	0.707
GO:0034220	biological_process	ion transmembrane transport	0.0188679	1	0	0	null	0.695	1	0.00943396	0.00598802	-0.655784	0.707	1	0.707
GO:0009165	biological_process	nucleotide biosynthetic process	0.0188679	1	0	0	null	0.695	1	0.00943396	0.00598802	-0.655784	0.707	1	0.707
GO:1902600	biological_process	proton transmembrane transport	0.0188679	1	0	0	null	0.695	1	0.00943396	0.00598802	-0.655784	0.707	1	0.707
GO:0009168	biological_process	purine ribonucleoside monophosphate biosynthetic process	0.0188679	1	0	0	null	0.695	1	0.00943396	0.00598802	-0.655784	0.707	1	0.707
GO:0009201	biological_process	ribonucleoside triphosphate biosynthetic process	0.0188679	1	0	0	null	0.695	1	0.00943396	0.00598802	-0.655784	0.707	1	0.707
GO:0006732	biological_process	coenzyme metabolic process	0.0188679	1	0	0	null	0.695	1	0.00943396	0.00598802	-0.655784	0.707	1	0.707
GO:0006457	biological_process	protein folding	0.0188679	1	0	0	null	0.695	1	0.00943396	0.00598802	-0.655784	0.707	1	0.707
GO:0042026	biological_process	protein refolding	0.0188679	1	0	0	null	0.695	1	0.00943396	0.00598802	-0.655784	0.707	1	0.707
GO:0006733	biological_process	oxidoreduction coenzyme metabolic process	0.0188679	1	0	0	null	0.695	1	0.00943396	0.00598802	-0.655784	0.707	1	0.707
GO:0006458	biological_process	'de novo' protein folding	0.0188679	1	0	0	null	0.695	1	0.00943396	0.00598802	-0.655784	0.707	1	0.707
GO:0006730	biological_process	one-carbon metabolic process	0.0188679	1	0	0	null	0.695	1	0.00943396	0.00598802	-0.655784	0.707	1	0.707
GO:0065009	biological_process	regulation of molecular function	0.0188679	1	0	0	null	0.695	1	0.00943396	0.00598802	-0.655784	0.707	1	0.707
GO:0009206	biological_process	purine ribonucleoside triphosphate biosynthetic process	0.0188679	1	0	0	null	0.695	1	0.00943396	0.00598802	-0.655784	0.707	1	0.707
GO:0009205	biological_process	purine ribonucleoside triphosphate metabolic process	0.0188679	1	0	0	null	0.695	1	0.00943396	0.00598802	-0.655784	0.707	1	0.707
GO:0006725	biological_process	cellular aromatic compound metabolic process	0.0566038	3	0.125	1	1.14296	0.466	1	0.0188679	0.011976	-0.655784	0.594	1	0.707
unknownprc	biological_process	unknown biological process	0.566038	30	0.5	4	-0.17897	0.726	1	0.146226	0.0299401	-2.28805	0.000126	0.0201	0.0101
GO:0097659	biological_process	nucleic acid-templated transcription	0.0188679	1	0	0	null	0.695	1	0.00943396	0.00598802	-0.655784	0.707	1	0.707
GO:0019755	biological_process	one-carbon compound transport	0.0188679	1	0	0	null	0.695	1	0.00943396	0.00598802	-0.655784	0.707	1	0.707
GO:0019359	biological_process	nicotinamide nucleotide biosynthetic process	0.0188679	1	0	0	null	0.695	1	0.00943396	0.00598802	-0.655784	0.707	1	0.707
GO:1901360	biological_process	organic cyclic compound metabolic process	0.0566038	3	0.125	1	1.14296	0.466	1	0.0188679	0.011976	-0.655784	0.594	1	0.707
GO:1901362	biological_process	organic cyclic compound biosynthetic process	0.0566038	3	0.125	1	1.14296	0.466	1	0.0188679	0.011976	-0.655784	0.594	1	0.707
GO:0061077	biological_process	chaperone-mediated protein folding	0.0188679	1	0	0	null	0.695	1	0.00943396	0.00598802	-0.655784	0.707	1	0.707
GO:0009259	biological_process	ribonucleotide metabolic process	0.0188679	1	0	0	null	0.695	1	0.00943396	0.00598802	-0.655784	0.707	1	0.707
GO:0051301	biological_process	cell division	0.0188679	1	0	0	null	0.695	1	0.00943396	0.00598802	-0.655784	0.707	1	0.707
GO:0046483	biological_process	heterocycle metabolic process	0.0566038	3	0.125	1	1.14296	0.466	1	0.0188679	0.011976	-0.655784	0.594	1	0.707
GO:0006811	biological_process	ion transport	0.0188679	1	0	0	null	0.695	1	0.00943396	0.00598802	-0.655784	0.707	1	0.707
GO:0009408	biological_process	response to heat	0.0188679	1	0	0	null	0.695	1	0.00943396	0.00598802	-0.655784	0.707	1	0.707
GO:0016070	biological_process	RNA metabolic process	0.0566038	3	0.125	1	1.14296	0.466	1	0.0188679	0.011976	-0.655784	0.594	1	0.707
GO:0006812	biological_process	cation transport	0.0188679	1	0	0	null	0.695	1	0.00943396	0.00598802	-0.655784	0.707	1	0.707
GO:0034605	biological_process	cellular response to heat	0.0188679	1	0	0	null	0.695	1	0.00943396	0.00598802	-0.655784	0.707	1	0.707
GO:0018130	biological_process	heterocycle biosynthetic process	0.0566038	3	0.125	1	1.14296	0.466	1	0.0188679	0.011976	-0.655784	0.594	1	0.707
GO:0071310	biological_process	cellular response to organic substance	0.0188679	1	0	0	null	0.695	1	0.00943396	0.00598802	-0.655784	0.707	1	0.707
GO:0072521	biological_process	purine-containing compound metabolic process	0.0188679	1	0	0	null	0.695	1	0.00943396	0.00598802	-0.655784	0.707	1	0.707
GO:0072525	biological_process	pyridine-containing compound biosynthetic process	0.0188679	1	0	0	null	0.695	1	0.00943396	0.00598802	-0.655784	0.707	1	0.707
GO:0072524	biological_process	pyridine-containing compound metabolic process	0.0188679	1	0	0	null	0.695	1	0.00943396	0.00598802	-0.655784	0.707	1	0.707
GO:0030001	biological_process	metal ion transport	0.0188679	1	0	0	null	0.695	1	0.00943396	0.00598802	-0.655784	0.707	1	0.707
GO:0072522	biological_process	purine-containing compound biosynthetic process	0.0188679	1	0	0	null	0.695	1	0.00943396	0.00598802	-0.655784	0.707	1	0.707
GO:0009141	biological_process	nucleoside triphosphate metabolic process	0.0188679	1	0	0	null	0.695	1	0.00943396	0.00598802	-0.655784	0.707	1	0.707
GO:0071705	biological_process	nitrogen compound transport	0.0188679	1	0	0	null	0.695	1	0.00943396	0.00598802	-0.655784	0.707	1	0.707
GO:0009260	biological_process	ribonucleotide biosynthetic process	0.0188679	1	0	0	null	0.695	1	0.00943396	0.00598802	-0.655784	0.707	1	0.707
GO:0055085	biological_process	transmembrane transport	0.245283	13	0.125	1	-0.972519	0.451	1	0.0660377	0.011976	-2.46314	0.00936	1	0.248
GO:0055086	biological_process	nucleobase-containing small molecule metabolic process	0.0188679	1	0	0	null	0.695	1	0.00943396	0.00598802	-0.655784	0.707	1	0.707
GO:0009145	biological_process	purine nucleoside triphosphate biosynthetic process	0.0188679	1	0	0	null	0.695	1	0.00943396	0.00598802	-0.655784	0.707	1	0.707
GO:0009266	biological_process	response to temperature stimulus	0.0188679	1	0	0	null	0.695	1	0.00943396	0.00598802	-0.655784	0.707	1	0.707
GO:0009144	biological_process	purine nucleoside triphosphate metabolic process	0.0188679	1	0	0	null	0.695	1	0.00943396	0.00598802	-0.655784	0.707	1	0.707
GO:0009142	biological_process	nucleoside triphosphate biosynthetic process	0.0188679	1	0	0	null	0.695	1	0.00943396	0.00598802	-0.655784	0.707	1	0.707
GO:1901135	biological_process	carbohydrate derivative metabolic process	0.0188679	1	0	0	null	0.695	1	0.00943396	0.00598802	-0.655784	0.707	1	0.707
GO:1901137	biological_process	carbohydrate derivative biosynthetic process	0.0188679	1	0	0	null	0.695	1	0.00943396	0.00598802	-0.655784	0.707	1	0.707
GO:0006793	biological_process	phosphorus metabolic process	0.0188679	1	0	0	null	0.695	1	0.00943396	0.00598802	-0.655784	0.707	1	0.707
GO:0006796	biological_process	phosphate-containing compound metabolic process	0.0188679	1	0	0	null	0.695	1	0.00943396	0.00598802	-0.655784	0.707	1	0.707
GO:0006950	biological_process	response to stress	0.0188679	1	0	0	null	0.695	1	0.00943396	0.00598802	-0.655784	0.707	1	0.707
GO:0005975	biological_process	carbohydrate metabolic process	0.0188679	1	0	0	null	0.695	1	0.00943396	0.00598802	-0.655784	0.707	1	0.707
GO:0046496	biological_process	nicotinamide nucleotide metabolic process	0.0188679	1	0	0	null	0.695	1	0.00943396	0.00598802	-0.655784	0.707	1	0.707
GO:0019693	biological_process	ribose phosphate metabolic process	0.0188679	1	0	0	null	0.695	1	0.00943396	0.00598802	-0.655784	0.707	1	0.707
GO:0051716	biological_process	cellular response to stimulus	0.0188679	1	0	0	null	0.695	1	0.00943396	0.00598802	-0.655784	0.707	1	0.707
GO:0032774	biological_process	RNA biosynthetic process	0.0566038	3	0.125	1	1.14296	0.466	1	0.0188679	0.011976	-0.655784	0.594	1	0.707
GO:0055114	biological_process	oxidation-reduction process	0.132075	7	0.125	1	-0.0794345	0.956	1	0.0377358	0.011976	-1.65578	0.12	1	0.707
GO:0071704	biological_process	organic substance metabolic process	0.188679	10	0.375	3	0.990955	0.23	1	0.0518868	0.0239521	-1.11522	0.166	1	0.707
GO:0071702	biological_process	organic substance transport	0.0377358	2	0	0	null	0.576	1	0.0141509	0.00598802	-1.24075	0.44	1	0.707
GO:0009199	biological_process	ribonucleoside triphosphate metabolic process	0.0188679	1	0	0	null	0.695	1	0.00943396	0.00598802	-0.655784	0.707	1	0.707
GO:0044238	biological_process	primary metabolic process	0.188679	10	0.375	3	0.990955	0.23	1	0.0518868	0.0239521	-1.11522	0.166	1	0.707
GO:0044237	biological_process	cellular metabolic process	0.188679	10	0.375	3	0.990955	0.23	1	0.0518868	0.0239521	-1.11522	0.166	1	0.707
GO:0098660	biological_process	inorganic ion transmembrane transport	0.0188679	1	0	0	null	0.695	1	0.00943396	0.00598802	-0.655784	0.707	1	0.707
GO:0009117	biological_process	nucleotide metabolic process	0.0188679	1	0	0	null	0.695	1	0.00943396	0.00598802	-0.655784	0.707	1	0.707
GO:0007215	biological_process	glutamate receptor signaling pathway	0.0188679	1	0	0	null	0.695	1	0.00943396	0.00598802	-0.655784	0.707	1	0.707
GO:0009628	biological_process	response to abiotic stimulus	0.0188679	1	0	0	null	0.695	1	0.00943396	0.00598802	-0.655784	0.707	1	0.707
GO:0016051	biological_process	carbohydrate biosynthetic process	0.0188679	1	0	0	null	0.695	1	0.00943396	0.00598802	-0.655784	0.707	1	0.707
GO:0006518	biological_process	peptide metabolic process	0.113208	6	0.25	2	1.14296	0.285	1	0.0330189	0.0179641	-0.878176	0.364	1	0.707
GO:0098655	biological_process	cation transmembrane transport	0.0188679	1	0	0	null	0.695	1	0.00943396	0.00598802	-0.655784	0.707	1	0.707
GO:0019685	biological_process	photosynthesis, dark reaction	0.0188679	1	0	0	null	0.695	1	0.00943396	0.00598802	-0.655784	0.707	1	0.707
GO:0017144	biological_process	drug metabolic process	0.0188679	1	0	0	null	0.695	1	0.00943396	0.00598802	-0.655784	0.707	1	0.707
GO:0035235	biological_process	ionotropic glutamate receptor signaling pathway	0.0188679	1	0	0	null	0.695	1	0.00943396	0.00598802	-0.655784	0.707	1	0.707
GO:0070887	biological_process	cellular response to chemical stimulus	0.0188679	1	0	0	null	0.695	1	0.00943396	0.00598802	-0.655784	0.707	1	0.707
GO:0015986	biological_process	ATP synthesis coupled proton transport	0.0188679	1	0	0	null	0.695	1	0.00943396	0.00598802	-0.655784	0.707	1	0.707
GO:0015985	biological_process	energy coupled proton transport, down electrochemical gradient	0.0188679	1	0	0	null	0.695	1	0.00943396	0.00598802	-0.655784	0.707	1	0.707
GO:0090304	biological_process	nucleic acid metabolic process	0.0566038	3	0.125	1	1.14296	0.466	1	0.0188679	0.011976	-0.655784	0.594	1	0.707
GO:0008150	biological_process	biological_process	1	53	1	8	0	NAN	NAN	0.254717	0.0538922	-2.24075	1.85e-07	2.94e-05	2.94e-05
GO:0009123	biological_process	nucleoside monophosphate metabolic process	0.0188679	1	0	0	null	0.695	1	0.00943396	0.00598802	-0.655784	0.707	1	0.707
GO:0008152	biological_process	metabolic process	0.188679	10	0.375	3	0.990955	0.23	1	0.0518868	0.0239521	-1.11522	0.166	1	0.707
GO:0009127	biological_process	purine nucleoside monophosphate biosynthetic process	0.0188679	1	0	0	null	0.695	1	0.00943396	0.00598802	-0.655784	0.707	1	0.707
GO:0009126	biological_process	purine nucleoside monophosphate metabolic process	0.0188679	1	0	0	null	0.695	1	0.00943396	0.00598802	-0.655784	0.707	1	0.707
GO:0042221	biological_process	response to chemical	0.0188679	1	0	0	null	0.695	1	0.00943396	0.00598802	-0.655784	0.707	1	0.707
GO:0009124	biological_process	nucleoside monophosphate biosynthetic process	0.0188679	1	0	0	null	0.695	1	0.00943396	0.00598802	-0.655784	0.707	1	0.707
GO:0044249	biological_process	cellular biosynthetic process	0.169811	9	0.375	3	1.14296	0.174	1	0.0471698	0.0239521	-0.977712	0.234	1	0.707
GO:0006810	biological_process	transport	0.264151	14	0.125	1	-1.07943	0.394	1	0.0707547	0.011976	-2.56267	0.00606	0.963	0.193
GO:0006414	biological_process	translational elongation	0.113208	6	0.25	2	1.14296	0.285	1	0.0330189	0.0179641	-0.878176	0.364	1	0.707
GO:0006139	biological_process	nucleobase-containing compound metabolic process	0.0566038	3	0.125	1	1.14296	0.466	1	0.0188679	0.011976	-0.655784	0.594	1	0.707
GO:0006412	biological_process	translation	0.113208	6	0.25	2	1.14296	0.285	1	0.0330189	0.0179641	-0.878176	0.364	1	0.707
GO:0098662	biological_process	inorganic cation transmembrane transport	0.0188679	1	0	0	null	0.695	1	0.00943396	0.00598802	-0.655784	0.707	1	0.707
GO:0051179	biological_process	localization	0.264151	14	0.125	1	-1.07943	0.394	1	0.0707547	0.011976	-2.56267	0.00606	0.963	0.193
GO:0006807	biological_process	nitrogen compound metabolic process	0.169811	9	0.375	3	1.14296	0.174	1	0.0471698	0.0239521	-0.977712	0.234	1	0.707
GO:0043043	biological_process	peptide biosynthetic process	0.113208	6	0.25	2	1.14296	0.285	1	0.0330189	0.0179641	-0.878176	0.364	1	0.707
GO:0046034	biological_process	ATP metabolic process	0.0188679	1	0	0	null	0.695	1	0.00943396	0.00598802	-0.655784	0.707	1	0.707
GO:0034654	biological_process	nucleobase-containing compound biosynthetic process	0.0566038	3	0.125	1	1.14296	0.466	1	0.0188679	0.011976	-0.655784	0.594	1	0.707
GO:0046390	biological_process	ribose phosphate biosynthetic process	0.0188679	1	0	0	null	0.695	1	0.00943396	0.00598802	-0.655784	0.707	1	0.707
GO:0019438	biological_process	aromatic compound biosynthetic process	0.0566038	3	0.125	1	1.14296	0.466	1	0.0188679	0.011976	-0.655784	0.594	1	0.707
GO:0043604	biological_process	amide biosynthetic process	0.113208	6	0.25	2	1.14296	0.285	1	0.0330189	0.0179641	-0.878176	0.364	1	0.707
GO:0019538	biological_process	protein metabolic process	0.113208	6	0.25	2	1.14296	0.285	1	0.0330189	0.0179641	-0.878176	0.364	1	0.707
GO:0043603	biological_process	cellular amide metabolic process	0.113208	6	0.25	2	1.14296	0.285	1	0.0330189	0.0179641	-0.878176	0.364	1	0.707
GO:0071918	biological_process	urea transmembrane transport	0.0188679	1	0	0	null	0.695	1	0.00943396	0.00598802	-0.655784	0.707	1	0.707
GO:0008643	biological_process	carbohydrate transport	0.0188679	1	0	0	null	0.695	1	0.00943396	0.00598802	-0.655784	0.707	1	0.707
GO:1901564	biological_process	organonitrogen compound metabolic process	0.132075	7	0.25	2	0.920566	0.381	1	0.0377358	0.0179641	-1.07082	0.255	1	0.707
GO:0009059	biological_process	macromolecule biosynthetic process	0.169811	9	0.375	3	1.14296	0.174	1	0.0471698	0.0239521	-0.977712	0.234	1	0.707
GO:0009058	biological_process	biosynthetic process	0.188679	10	0.375	3	0.990955	0.23	1	0.0518868	0.0239521	-1.11522	0.166	1	0.707
GO:1901566	biological_process	organonitrogen compound biosynthetic process	0.132075	7	0.25	2	0.920566	0.381	1	0.0377358	0.0179641	-1.07082	0.255	1	0.707
GO:0006986	biological_process	response to unfolded protein	0.0188679	1	0	0	null	0.695	1	0.00943396	0.00598802	-0.655784	0.707	1	0.707
GO:0006741	biological_process	NADP biosynthetic process	0.0188679	1	0	0	null	0.695	1	0.00943396	0.00598802	-0.655784	0.707	1	0.707
GO:0043170	biological_process	macromolecule metabolic process	0.169811	9	0.375	3	1.14296	0.174	1	0.0471698	0.0239521	-0.977712	0.234	1	0.707
GO:0044260	biological_process	cellular macromolecule metabolic process	0.132075	7	0.25	2	0.920566	0.381	1	0.0377358	0.0179641	-1.07082	0.255	1	0.707
GO:0051188	biological_process	cofactor biosynthetic process	0.0188679	1	0	0	null	0.695	1	0.00943396	0.00598802	-0.655784	0.707	1	0.707
GO:0006739	biological_process	NADP metabolic process	0.0188679	1	0	0	null	0.695	1	0.00943396	0.00598802	-0.655784	0.707	1	0.707
GO:0051186	biological_process	cofactor metabolic process	0.0188679	1	0	0	null	0.695	1	0.00943396	0.00598802	-0.655784	0.707	1	0.707
GO:0033554	biological_process	cellular response to stress	0.0188679	1	0	0	null	0.695	1	0.00943396	0.00598802	-0.655784	0.707	1	0.707
GO:0016310	biological_process	phosphorylation	0.0188679	1	0	0	null	0.695	1	0.00943396	0.00598802	-0.655784	0.707	1	0.707
GO:0034641	biological_process	cellular nitrogen compound metabolic process	0.169811	9	0.375	3	1.14296	0.174	1	0.0471698	0.0239521	-0.977712	0.234	1	0.707
GO:0050896	biological_process	response to stimulus	0.0188679	1	0	0	null	0.695	1	0.00943396	0.00598802	-0.655784	0.707	1	0.707
GO:0034645	biological_process	cellular macromolecule biosynthetic process	0.132075	7	0.25	2	0.920566	0.381	1	0.0377358	0.0179641	-1.07082	0.255	1	0.707
GO:1901293	biological_process	nucleoside phosphate biosynthetic process	0.0188679	1	0	0	null	0.695	1	0.00943396	0.00598802	-0.655784	0.707	1	0.707
GO:0007165	biological_process	signal transduction	0.0188679	1	0	0	null	0.695	1	0.00943396	0.00598802	-0.655784	0.707	1	0.707
GO:0006351	biological_process	transcription, DNA-templated	0.0188679	1	0	0	null	0.695	1	0.00943396	0.00598802	-0.655784	0.707	1	0.707
GO:0044267	biological_process	cellular protein metabolic process	0.113208	6	0.25	2	1.14296	0.285	1	0.0330189	0.0179641	-0.878176	0.364	1	0.707
GO:0051084	biological_process	'de novo' posttranslational protein folding	0.0188679	1	0	0	null	0.695	1	0.00943396	0.00598802	-0.655784	0.707	1	0.707
GO:1901576	biological_process	organic substance biosynthetic process	0.188679	10	0.375	3	0.990955	0.23	1	0.0518868	0.0239521	-1.11522	0.166	1	0.707
GO:0051085	biological_process	chaperone cofactor-dependent protein refolding	0.0188679	1	0	0	null	0.695	1	0.00943396	0.00598802	-0.655784	0.707	1	0.707
GO:0006352	biological_process	DNA-templated transcription, initiation	0.0377358	2	0	0	null	0.576	1	0.0141509	0.00598802	-1.24075	0.44	1	0.707
GO:0007166	biological_process	cell surface receptor signaling pathway	0.0188679	1	0	0	null	0.695	1	0.00943396	0.00598802	-0.655784	0.707	1	0.707
GO:0006353	biological_process	DNA-templated transcription, termination	0	0	0.125	1	null	0.00945	1	0.00471698	0.011976	1.34422	0.429	1	0.707
GO:0006754	biological_process	ATP biosynthetic process	0.0188679	1	0	0	null	0.695	1	0.00943396	0.00598802	-0.655784	0.707	1	0.707
GO:0009108	biological_process	coenzyme biosynthetic process	0.0188679	1	0	0	null	0.695	1	0.00943396	0.00598802	-0.655784	0.707	1	0.707
GO:0009987	biological_process	cellular process	0.188679	10	0.375	3	0.990955	0.23	1	0.0518868	0.0239521	-1.11522	0.166	1	0.707
GO:0042886	biological_process	amide transport	0.0188679	1	0	0	null	0.695	1	0.00943396	0.00598802	-0.655784	0.707	1	0.707
GO:0006753	biological_process	nucleoside phosphate metabolic process	0.0188679	1	0	0	null	0.695	1	0.00943396	0.00598802	-0.655784	0.707	1	0.707
GO:0044271	biological_process	cellular nitrogen compound biosynthetic process	0.169811	9	0.375	3	1.14296	0.174	1	0.0471698	0.0239521	-0.977712	0.234	1	0.707
GO:0051234	biological_process	establishment of localization	0.264151	14	0.125	1	-1.07943	0.394	1	0.0707547	0.011976	-2.56267	0.00606	0.963	0.193
GO:0019253	biological_process	reductive pentose-phosphate cycle	0.0188679	1	0	0	null	0.695	1	0.00943396	0.00598802	-0.655784	0.707	1	0.707
GO:0035966	biological_process	response to topologically incorrect protein	0.0188679	1	0	0	null	0.695	1	0.00943396	0.00598802	-0.655784	0.707	1	0.707
GO:0015979	biological_process	photosynthesis	0.0188679	1	0	0	null	0.695	1	0.00943396	0.00598802	-0.655784	0.707	1	0.707
GO:0035967	biological_process	cellular response to topologically incorrect protein	0.0188679	1	0	0	null	0.695	1	0.00943396	0.00598802	-0.655784	0.707	1	0.707
GO:0015977	biological_process	carbon fixation	0.0188679	1	0	0	null	0.695	1	0.00943396	0.00598802	-0.655784	0.707	1	0.707
GO:0090407	biological_process	organophosphate biosynthetic process	0.0188679	1	0	0	null	0.695	1	0.00943396	0.00598802	-0.655784	0.707	1	0.707
GO:0050789	biological_process	regulation of biological process	0.0188679	1	0	0	null	0.695	1	0.00943396	0.00598802	-0.655784	0.707	1	0.707
GO:1902494	cellular_component	catalytic complex	0.0943396	5	0	0	null	0.365	1	0.0606061	0.0185185	-1.71049	0.234	1	0.689
GO:0044815	cellular_component	DNA packaging complex	0.0377358	2	0	0	null	0.576	1	0.030303	0.0185185	-0.710493	0.662	1	0.943
GO:1902495	cellular_component	transmembrane transporter complex	0.0943396	5	0	0	null	0.365	1	0.0606061	0.0185185	-1.71049	0.234	1	0.689
GO:0020003	cellular_component	symbiont-containing vacuole	0.0188679	1	0	0	null	0.695	1	0.020202	0.0185185	-0.125531	0.943	1	0.943
GO:0009279	cellular_component	cell outer membrane	0.0377358	2	0.25	2	2.72792	0.0238	1	0.030303	0.0555556	0.874469	0.442	1	0.884
GO:0042597	cellular_component	periplasmic space	0.188679	10	0.125	1	-0.594008	0.662	1	0.111111	0.037037	-1.58496	0.116	1	0.689
GO:0043226	cellular_component	organelle	0.0188679	1	0	0	null	0.695	1	0.020202	0.0185185	-0.125531	0.943	1	0.943
GO:0005575	cellular_component	cellular_component	1	53	1	8	0	NAN	NAN	0.545455	0.166667	-1.71049	5.38e-06	0.000247	0.000247
GO:1990351	cellular_component	transporter complex	0.207547	11	0.125	1	-0.731511	0.584	1	0.121212	0.037037	-1.71049	0.0844	1	0.689
GO:0044217	cellular_component	other organism part	0.0188679	1	0	0	null	0.695	1	0.020202	0.0185185	-0.125531	0.943	1	0.943
GO:0043227	cellular_component	membrane-bounded organelle	0.0188679	1	0	0	null	0.695	1	0.020202	0.0185185	-0.125531	0.943	1	0.943
GO:0044459	cellular_component	plasma membrane part	0.0943396	5	0	0	null	0.365	1	0.0606061	0.0185185	-1.71049	0.234	1	0.689
unknowncmp	cellular_component	unknown cellular component	0.566038	30	0.5	4	-0.17897	0.726	1	0.313131	0.0925926	-1.7578	0.00212	0.0974	0.0487
GO:0098796	cellular_component	membrane protein complex	0.113208	6	0	0	null	0.316	1	0.0707071	0.0185185	-1.93289	0.166	1	0.689
GO:1904949	cellular_component	ATPase complex	0.0943396	5	0	0	null	0.365	1	0.0606061	0.0185185	-1.71049	0.234	1	0.689
GO:0031317	cellular_component	tripartite ATP-independent periplasmic transporter complex	0.113208	6	0.125	1	0.142958	0.922	1	0.0707071	0.037037	-0.932886	0.398	1	0.884
GO:0098797	cellular_component	plasma membrane protein complex	0.0943396	5	0	0	null	0.365	1	0.0606061	0.0185185	-1.71049	0.234	1	0.689
GO:0098533	cellular_component	ATPase dependent transmembrane transport complex	0.0943396	5	0	0	null	0.365	1	0.0606061	0.0185185	-1.71049	0.234	1	0.689
GO:0043230	cellular_component	extracellular organelle	0.0188679	1	0	0	null	0.695	1	0.020202	0.0185185	-0.125531	0.943	1	0.943
GO:0044462	cellular_component	external encapsulating structure part	0.0377358	2	0.25	2	2.72792	0.0238	1	0.030303	0.0555556	0.874469	0.442	1	0.884
GO:0005829	cellular_component	cytosol	0.0188679	1	0	0	null	0.695	1	0.020202	0.0185185	-0.125531	0.943	1	0.943
GO:0030288	cellular_component	outer membrane-bounded periplasmic space	0.0754717	4	0	0	null	0.421	1	0.0505051	0.0185185	-1.44746	0.33	1	0.843
GO:0033178	cellular_component	proton-transporting two-sector ATPase complex, catalytic domain	0.0188679	1	0	0	null	0.695	1	0.020202	0.0185185	-0.125531	0.943	1	0.943
GO:0043190	cellular_component	ATP-binding cassette (ABC) transporter complex	0.0943396	5	0	0	null	0.365	1	0.0606061	0.0185185	-1.71049	0.234	1	0.689
GO:0019867	cellular_component	outer membrane	0.0377358	2	0.25	2	2.72792	0.0238	1	0.030303	0.0555556	0.874469	0.442	1	0.884
GO:0033655	cellular_component	host cell cytoplasm part	0.0188679	1	0	0	null	0.695	1	0.020202	0.0185185	-0.125531	0.943	1	0.943
GO:0044421	cellular_component	extracellular region part	0.0188679	1	0	0	null	0.695	1	0.020202	0.0185185	-0.125531	0.943	1	0.943
GO:0044464	cellular_component	cell part	0.415094	22	0.5	4	0.268489	0.651	1	0.232323	0.0925926	-1.32716	0.0327	1	0.376
GO:0044422	cellular_component	organelle part	0.0377358	2	0	0	null	0.576	1	0.030303	0.0185185	-0.710493	0.662	1	0.943
GO:0044444	cellular_component	cytoplasmic part	0.0188679	1	0	0	null	0.695	1	0.020202	0.0185185	-0.125531	0.943	1	0.943
GO:0000786	cellular_component	nucleosome	0.0377358	2	0	0	null	0.576	1	0.030303	0.0185185	-0.710493	0.662	1	0.943
GO:0044425	cellular_component	membrane part	0.207547	11	0.25	2	0.268489	0.785	1	0.121212	0.0555556	-1.12553	0.192	1	0.689
GO:0044424	cellular_component	intracellular part	0.188679	10	0.25	2	0.405992	0.684	1	0.111111	0.0555556	-1	0.255	1	0.689
GO:0044446	cellular_component	intracellular organelle part	0.0377358	2	0	0	null	0.576	1	0.030303	0.0185185	-0.710493	0.662	1	0.943
GO:0005886	cellular_component	plasma membrane	0.0188679	1	0	0	null	0.695	1	0.020202	0.0185185	-0.125531	0.943	1	0.943
GO:0044427	cellular_component	chromosomal part	0.0377358	2	0	0	null	0.576	1	0.030303	0.0185185	-0.710493	0.662	1	0.943
GO:0045261	cellular_component	proton-transporting ATP synthase complex, catalytic core F(1)	0.0188679	1	0	0	null	0.695	1	0.020202	0.0185185	-0.125531	0.943	1	0.943
GO:0005737	cellular_component	cytoplasm	0.150943	8	0.25	2	0.72792	0.481	1	0.0909091	0.0555556	-0.710493	0.437	1	0.884
GO:0016020	cellular_component	membrane	0.188679	10	0.25	2	0.405992	0.684	1	0.111111	0.0555556	-1	0.255	1	0.689
GO:0033643	cellular_component	host cell part	0.0188679	1	0	0	null	0.695	1	0.020202	0.0185185	-0.125531	0.943	1	0.943
GO:0065010	cellular_component	extracellular membrane-bounded organelle	0.0188679	1	0	0	null	0.695	1	0.020202	0.0185185	-0.125531	0.943	1	0.943
GO:0016021	cellular_component	integral component of membrane	0.113208	6	0.25	2	1.14296	0.285	1	0.0707071	0.0555556	-0.347923	0.717	1	0.943
GO:0032993	cellular_component	protein-DNA complex	0.0377358	2	0	0	null	0.576	1	0.030303	0.0185185	-0.710493	0.662	1	0.943
GO:0032991	cellular_component	protein-containing complex	0.264151	14	0.125	1	-1.07943	0.394	1	0.151515	0.037037	-2.03242	0.0313	1	0.376
GO:0033646	cellular_component	host intracellular part	0.0188679	1	0	0	null	0.695	1	0.020202	0.0185185	-0.125531	0.943	1	0.943
GO:0031224	cellular_component	intrinsic component of membrane	0.113208	6	0.25	2	1.14296	0.285	1	0.0707071	0.0555556	-0.347923	0.717	1	0.943
GO:0016887	molecular_function	ATPase activity	0.0188679	1	0.125	1	2.72792	0.116	1	0.0112994	0.0151515	0.423211	0.767	1	0.767
GO:0060089	molecular_function	molecular transducer activity	0.0188679	1	0	0	null	0.695	1	0.0112994	0.00757576	-0.576789	0.741	1	0.767
GO:0015399	molecular_function	primary active transmembrane transporter activity	0.0188679	1	0	0	null	0.695	1	0.0112994	0.00757576	-0.576789	0.741	1	0.767
GO:0016801	molecular_function	hydrolase activity, acting on ether bonds	0.0188679	1	0	0	null	0.695	1	0.0112994	0.00757576	-0.576789	0.741	1	0.767
GO:0016802	molecular_function	trialkylsulfonium hydrolase activity	0.0188679	1	0	0	null	0.695	1	0.0112994	0.00757576	-0.576789	0.741	1	0.767
GO:0015276	molecular_function	ligand-gated ion channel activity	0.0188679	1	0	0	null	0.695	1	0.0112994	0.00757576	-0.576789	0.741	1	0.767
GO:0022803	molecular_function	passive transmembrane transporter activity	0.0188679	1	0	0	null	0.695	1	0.0112994	0.00757576	-0.576789	0.741	1	0.767
GO:0008066	molecular_function	glutamate receptor activity	0.0188679	1	0	0	null	0.695	1	0.0112994	0.00757576	-0.576789	0.741	1	0.767
GO:0022804	molecular_function	active transmembrane transporter activity	0.0188679	1	0	0	null	0.695	1	0.0112994	0.00757576	-0.576789	0.741	1	0.767
GO:0008186	molecular_function	RNA-dependent ATPase activity	0	0	0.125	1	null	0.00945	1	0.00564972	0.0151515	1.42321	0.399	1	0.767
GO:0005230	molecular_function	extracellular ligand-gated ion channel activity	0.0188679	1	0	0	null	0.695	1	0.0112994	0.00757576	-0.576789	0.741	1	0.767
GO:0036094	molecular_function	small molecule binding	0.132075	7	0.375	3	1.50553	0.0836	1	0.0451977	0.030303	-0.576789	0.503	1	0.767
GO:0004386	molecular_function	helicase activity	0	0	0.125	1	null	0.00945	1	0.00564972	0.0151515	1.42321	0.399	1	0.767
GO:0022890	molecular_function	inorganic cation transmembrane transporter activity	0.0188679	1	0	0	null	0.695	1	0.0112994	0.00757576	-0.576789	0.741	1	0.767
GO:0003723	molecular_function	RNA binding	0.132075	7	0.375	3	1.50553	0.0836	1	0.0451977	0.030303	-0.576789	0.503	1	0.767
GO:0046982	molecular_function	protein heterodimerization activity	0.0377358	2	0	0	null	0.576	1	0.0169492	0.00757576	-1.16175	0.471	1	0.767
GO:0016491	molecular_function	oxidoreductase activity	0.132075	7	0.125	1	-0.0794345	0.956	1	0.0451977	0.0151515	-1.57679	0.14	1	0.767
GO:0097367	molecular_function	carbohydrate derivative binding	0.132075	7	0.375	3	1.50553	0.0836	1	0.0451977	0.030303	-0.576789	0.503	1	0.767
GO:0019001	molecular_function	guanyl nucleotide binding	0.113208	6	0.25	2	1.14296	0.285	1	0.039548	0.0227273	-0.799181	0.408	1	0.767
GO:0005509	molecular_function	calcium ion binding	0.113208	6	0.125	1	0.142958	0.922	1	0.039548	0.0151515	-1.38414	0.207	1	0.767
GO:0051087	molecular_function	chaperone binding	0.0188679	1	0	0	null	0.695	1	0.0112994	0.00757576	-0.576789	0.741	1	0.767
GO:0016772	molecular_function	transferase activity, transferring phosphorus-containing groups	0.0188679	1	0	0	null	0.695	1	0.0112994	0.00757576	-0.576789	0.741	1	0.767
GO:0016773	molecular_function	phosphotransferase activity, alcohol group as acceptor	0.0188679	1	0	0	null	0.695	1	0.0112994	0.00757576	-0.576789	0.741	1	0.767
GO:0031072	molecular_function	heat shock protein binding	0.0188679	1	0	0	null	0.695	1	0.0112994	0.00757576	-0.576789	0.741	1	0.767
GO:0034062	molecular_function	5'-3' RNA polymerase activity	0.0188679	1	0	0	null	0.695	1	0.0112994	0.00757576	-0.576789	0.741	1	0.767
GO:0060590	molecular_function	ATPase regulator activity	0.0188679	1	0	0	null	0.695	1	0.0112994	0.00757576	-0.576789	0.741	1	0.767
GO:0032561	molecular_function	guanyl ribonucleotide binding	0.113208	6	0.25	2	1.14296	0.285	1	0.039548	0.0227273	-0.799181	0.408	1	0.767
GO:0038023	molecular_function	signaling receptor activity	0.0188679	1	0	0	null	0.695	1	0.0112994	0.00757576	-0.576789	0.741	1	0.767
GO:0046983	molecular_function	protein dimerization activity	0.0566038	3	0	0	null	0.49	1	0.0225989	0.00757576	-1.57679	0.301	1	0.767
GO:0005488	molecular_function	binding	0.320755	17	0.5	4	0.640458	0.32	1	0.101695	0.0378788	-1.42479	0.0345	1	0.767
GO:0032559	molecular_function	adenyl ribonucleotide binding	0.0188679	1	0.125	1	2.72792	0.116	1	0.0112994	0.0151515	0.423211	0.767	1	0.767
GO:0005515	molecular_function	protein binding	0.0566038	3	0	0	null	0.49	1	0.0225989	0.00757576	-1.57679	0.301	1	0.767
GO:0046872	molecular_function	metal ion binding	0.245283	13	0.25	2	0.0274807	0.977	1	0.079096	0.0227273	-1.79918	0.0316	1	0.767
GO:0032553	molecular_function	ribonucleotide binding	0.132075	7	0.375	3	1.50553	0.0836	1	0.0451977	0.030303	-0.576789	0.503	1	0.767
GO:0015318	molecular_function	inorganic molecular entity transmembrane transporter activity	0.0188679	1	0	0	null	0.695	1	0.0112994	0.00757576	-0.576789	0.741	1	0.767
GO:0032555	molecular_function	purine ribonucleotide binding	0.132075	7	0.375	3	1.50553	0.0836	1	0.0451977	0.030303	-0.576789	0.503	1	0.767
GO:1901363	molecular_function	heterocyclic compound binding	0.188679	10	0.375	3	0.990955	0.23	1	0.0621469	0.030303	-1.03622	0.198	1	0.767
GO:0032550	molecular_function	purine ribonucleoside binding	0.113208	6	0.25	2	1.14296	0.285	1	0.039548	0.0227273	-0.799181	0.408	1	0.767
GO:0008324	molecular_function	cation transmembrane transporter activity	0.0188679	1	0	0	null	0.695	1	0.0112994	0.00757576	-0.576789	0.741	1	0.767
GO:0005215	molecular_function	transporter activity	0.132075	7	0	0	null	0.275	1	0.0451977	0.00757576	-2.57679	0.0517	1	0.767
GO:0003674	molecular_function	molecular_function	1	53	1	8	0	NAN	NAN	0.305085	0.0681818	-2.16175	3.17e-07	3.93e-05	3.93e-05
GO:0000166	molecular_function	nucleotide binding	0.132075	7	0.375	3	1.50553	0.0836	1	0.0451977	0.030303	-0.576789	0.503	1	0.767
GO:0000287	molecular_function	magnesium ion binding	0.0188679	1	0	0	null	0.695	1	0.0112994	0.00757576	-0.576789	0.741	1	0.767
GO:0001883	molecular_function	purine nucleoside binding	0.113208	6	0.25	2	1.14296	0.285	1	0.039548	0.0227273	-0.799181	0.408	1	0.767
GO:0032549	molecular_function	ribonucleoside binding	0.113208	6	0.25	2	1.14296	0.285	1	0.039548	0.0227273	-0.799181	0.408	1	0.767
GO:0044183	molecular_function	protein binding involved in protein folding	0.0188679	1	0	0	null	0.695	1	0.0112994	0.00757576	-0.576789	0.741	1	0.767
GO:0043492	molecular_function	ATPase activity, coupled to movement of substances	0.0188679	1	0	0	null	0.695	1	0.0112994	0.00757576	-0.576789	0.741	1	0.767
GO:0003824	molecular_function	catalytic activity	0.150943	8	0.375	3	1.31288	0.124	1	0.0508475	0.030303	-0.746714	0.374	1	0.767
GO:0097747	molecular_function	RNA polymerase activity	0.0188679	1	0	0	null	0.695	1	0.0112994	0.00757576	-0.576789	0.741	1	0.767
GO:0015405	molecular_function	P-P-bond-hydrolysis-driven transmembrane transporter activity	0.0188679	1	0	0	null	0.695	1	0.0112994	0.00757576	-0.576789	0.741	1	0.767
GO:0140098	molecular_function	catalytic activity, acting on RNA	0.0188679	1	0	0	null	0.695	1	0.0112994	0.00757576	-0.576789	0.741	1	0.767
GO:0051787	molecular_function	misfolded protein binding	0.0188679	1	0	0	null	0.695	1	0.0112994	0.00757576	-0.576789	0.741	1	0.767
GO:0015267	molecular_function	channel activity	0.0188679	1	0	0	null	0.695	1	0.0112994	0.00757576	-0.576789	0.741	1	0.767
GO:0016614	molecular_function	oxidoreductase activity, acting on CH-OH group of donors	0.0754717	4	0	0	null	0.421	1	0.0282486	0.00757576	-1.89872	0.193	1	0.767
GO:0022857	molecular_function	transmembrane transporter activity	0.132075	7	0	0	null	0.275	1	0.0451977	0.00757576	-2.57679	0.0517	1	0.767
GO:0022853	molecular_function	active ion transmembrane transporter activity	0.0188679	1	0	0	null	0.695	1	0.0112994	0.00757576	-0.576789	0.741	1	0.767
GO:0004497	molecular_function	monooxygenase activity	0.0188679	1	0	0	null	0.695	1	0.0112994	0.00757576	-0.576789	0.741	1	0.767
GO:0004013	molecular_function	adenosylhomocysteinase activity	0.0188679	1	0	0	null	0.695	1	0.0112994	0.00757576	-0.576789	0.741	1	0.767
GO:0003951	molecular_function	NAD+ kinase activity	0.0188679	1	0	0	null	0.695	1	0.0112994	0.00757576	-0.576789	0.741	1	0.767
GO:0003676	molecular_function	nucleic acid binding	0.188679	10	0.375	3	0.990955	0.23	1	0.0621469	0.030303	-1.03622	0.198	1	0.767
GO:0005216	molecular_function	ion channel activity	0.0188679	1	0	0	null	0.695	1	0.0112994	0.00757576	-0.576789	0.741	1	0.767
GO:0003677	molecular_function	DNA binding	0.0566038	3	0	0	null	0.49	1	0.0225989	0.00757576	-1.57679	0.301	1	0.767
GO:0004888	molecular_function	transmembrane signaling receptor activity	0.0188679	1	0	0	null	0.695	1	0.0112994	0.00757576	-0.576789	0.741	1	0.767
GO:0030594	molecular_function	neurotransmitter receptor activity	0.0188679	1	0	0	null	0.695	1	0.0112994	0.00757576	-0.576789	0.741	1	0.767
GO:0016462	molecular_function	pyrophosphatase activity	0.132075	7	0.375	3	1.50553	0.0836	1	0.0451977	0.030303	-0.576789	0.503	1	0.767
GO:0016740	molecular_function	transferase activity	0.0188679	1	0	0	null	0.695	1	0.0112994	0.00757576	-0.576789	0.741	1	0.767
GO:0030234	molecular_function	enzyme regulator activity	0.0188679	1	0	0	null	0.695	1	0.0112994	0.00757576	-0.576789	0.741	1	0.767
GO:0016984	molecular_function	ribulose-bisphosphate carboxylase activity	0.0188679	1	0	0	null	0.695	1	0.0112994	0.00757576	-0.576789	0.741	1	0.767
GO:0015078	molecular_function	proton transmembrane transporter activity	0.0188679	1	0	0	null	0.695	1	0.0112994	0.00757576	-0.576789	0.741	1	0.767
GO:0008144	molecular_function	drug binding	0.0188679	1	0.125	1	2.72792	0.116	1	0.0112994	0.0151515	0.423211	0.767	1	0.767
GO:0015077	molecular_function	monovalent inorganic cation transmembrane transporter activity	0.0188679	1	0	0	null	0.695	1	0.0112994	0.00757576	-0.576789	0.741	1	0.767
GO:1901265	molecular_function	nucleoside phosphate binding	0.132075	7	0.375	3	1.50553	0.0836	1	0.0451977	0.030303	-0.576789	0.503	1	0.767
GO:0015075	molecular_function	ion transmembrane transporter activity	0.0188679	1	0	0	null	0.695	1	0.0112994	0.00757576	-0.576789	0.741	1	0.767
GO:0000774	molecular_function	adenyl-nucleotide exchange factor activity	0.0188679	1	0	0	null	0.695	1	0.0112994	0.00757576	-0.576789	0.741	1	0.767
GO:0046933	molecular_function	proton-transporting ATP synthase activity, rotational mechanism	0.0188679	1	0	0	null	0.695	1	0.0112994	0.00757576	-0.576789	0.741	1	0.767
GO:0052930	molecular_function	methanol ferricytochrome-c oxidoreductase activity	0.0754717	4	0	0	null	0.421	1	0.0282486	0.00757576	-1.89872	0.193	1	0.767
GO:0098772	molecular_function	molecular function regulator	0.0188679	1	0	0	null	0.695	1	0.0112994	0.00757576	-0.576789	0.741	1	0.767
GO:0035639	molecular_function	purine ribonucleoside triphosphate binding	0.132075	7	0.375	3	1.50553	0.0836	1	0.0451977	0.030303	-0.576789	0.503	1	0.767
GO:0003924	molecular_function	GTPase activity	0.113208	6	0.25	2	1.14296	0.285	1	0.039548	0.0227273	-0.799181	0.408	1	0.767
GO:0052933	molecular_function	alcohol dehydrogenase (cytochrome c(L)) activity	0.0754717	4	0	0	null	0.421	1	0.0282486	0.00757576	-1.89872	0.193	1	0.767
GO:0052931	molecular_function	ethanol cytochrome-c oxidoreductase activity	0.0754717	4	0	0	null	0.421	1	0.0282486	0.00757576	-1.89872	0.193	1	0.767
GO:0052932	molecular_function	2-chloroethanol cytochrome-c oxidoreductase activity	0.0754717	4	0	0	null	0.421	1	0.0282486	0.00757576	-1.89872	0.193	1	0.767
GO:0022839	molecular_function	ion gated channel activity	0.0188679	1	0	0	null	0.695	1	0.0112994	0.00757576	-0.576789	0.741	1	0.767
GO:0044769	molecular_function	ATPase activity, coupled to transmembrane movement of ions, rotational mechanism	0.0188679	1	0	0	null	0.695	1	0.0112994	0.00757576	-0.576789	0.741	1	0.767
GO:0042625	molecular_function	ATPase coupled ion transmembrane transporter activity	0.0188679	1	0	0	null	0.695	1	0.0112994	0.00757576	-0.576789	0.741	1	0.767
GO:0042626	molecular_function	ATPase activity, coupled to transmembrane movement of substances	0.0188679	1	0	0	null	0.695	1	0.0112994	0.00757576	-0.576789	0.741	1	0.767
GO:0022835	molecular_function	transmitter-gated channel activity	0.0188679	1	0	0	null	0.695	1	0.0112994	0.00757576	-0.576789	0.741	1	0.767
GO:0019829	molecular_function	cation-transporting ATPase activity	0.0188679	1	0	0	null	0.695	1	0.0112994	0.00757576	-0.576789	0.741	1	0.767
GO:0022836	molecular_function	gated channel activity	0.0188679	1	0	0	null	0.695	1	0.0112994	0.00757576	-0.576789	0.741	1	0.767
GO:0022838	molecular_function	substrate-specific channel activity	0.0188679	1	0	0	null	0.695	1	0.0112994	0.00757576	-0.576789	0.741	1	0.767
GO:0022834	molecular_function	ligand-gated channel activity	0.0188679	1	0	0	null	0.695	1	0.0112994	0.00757576	-0.576789	0.741	1	0.767
GO:0001882	molecular_function	nucleoside binding	0.113208	6	0.25	2	1.14296	0.285	1	0.039548	0.0227273	-0.799181	0.408	1	0.767
GO:0042623	molecular_function	ATPase activity, coupled	0.0188679	1	0.125	1	2.72792	0.116	1	0.0112994	0.0151515	0.423211	0.767	1	0.767
GO:0003899	molecular_function	DNA-directed 5'-3' RNA polymerase activity	0.0188679	1	0	0	null	0.695	1	0.0112994	0.00757576	-0.576789	0.741	1	0.767
GO:0018468	molecular_function	alcohol dehydrogenase (acceptor) activity	0.0754717	4	0	0	null	0.421	1	0.0282486	0.00757576	-1.89872	0.193	1	0.767
GO:0022824	molecular_function	transmitter-gated ion channel activity	0.0188679	1	0	0	null	0.695	1	0.0112994	0.00757576	-0.576789	0.741	1	0.767
GO:0043167	molecular_function	ion binding	0.264151	14	0.5	4	0.920566	0.173	1	0.0847458	0.0378788	-1.16175	0.0976	1	0.767
GO:0016829	molecular_function	lyase activity	0.0188679	1	0	0	null	0.695	1	0.0112994	0.00757576	-0.576789	0.741	1	0.767
GO:0043169	molecular_function	cation binding	0.245283	13	0.25	2	0.0274807	0.977	1	0.079096	0.0227273	-1.79918	0.0316	1	0.767
GO:0043168	molecular_function	anion binding	0.132075	7	0.375	3	1.50553	0.0836	1	0.0451977	0.030303	-0.576789	0.503	1	0.767
GO:0060589	molecular_function	nucleoside-triphosphatase regulator activity	0.0188679	1	0	0	null	0.695	1	0.0112994	0.00757576	-0.576789	0.741	1	0.767
GO:0005525	molecular_function	GTP binding	0.113208	6	0.25	2	1.14296	0.285	1	0.039548	0.0227273	-0.799181	0.408	1	0.767
GO:0005524	molecular_function	ATP binding	0.0188679	1	0.125	1	2.72792	0.116	1	0.0112994	0.0151515	0.423211	0.767	1	0.767
GO:0003746	molecular_function	translation elongation factor activity	0.113208	6	0.25	2	1.14296	0.285	1	0.039548	0.0227273	-0.799181	0.408	1	0.767
unknownfun	molecular_function	unknown molecular function	0.566038	30	0.5	4	-0.17897	0.726	1	0.175141	0.0378788	-2.20906	0.000199	0.0247	0.0123
GO:0016830	molecular_function	carbon-carbon lyase activity	0.0188679	1	0	0	null	0.695	1	0.0112994	0.00757576	-0.576789	0.741	1	0.767
GO:0015204	molecular_function	urea transmembrane transporter activity	0.0188679	1	0	0	null	0.695	1	0.0112994	0.00757576	-0.576789	0.741	1	0.767
GO:0016831	molecular_function	carboxy-lyase activity	0.0188679	1	0	0	null	0.695	1	0.0112994	0.00757576	-0.576789	0.741	1	0.767
GO:0016898	molecular_function	oxidoreductase activity, acting on the CH-OH group of donors, cytochrome as acceptor	0.0754717	4	0	0	null	0.421	1	0.0282486	0.00757576	-1.89872	0.193	1	0.767
GO:0016779	molecular_function	nucleotidyltransferase activity	0.0188679	1	0	0	null	0.695	1	0.0112994	0.00757576	-0.576789	0.741	1	0.767
GO:0042802	molecular_function	identical protein binding	0.0188679	1	0	0	null	0.695	1	0.0112994	0.00757576	-0.576789	0.741	1	0.767
GO:0042803	molecular_function	protein homodimerization activity	0.0188679	1	0	0	null	0.695	1	0.0112994	0.00757576	-0.576789	0.741	1	0.767
GO:0016817	molecular_function	hydrolase activity, acting on acid anhydrides	0.132075	7	0.375	3	1.50553	0.0836	1	0.0451977	0.030303	-0.576789	0.503	1	0.767
GO:0016818	molecular_function	hydrolase activity, acting on acid anhydrides, in phosphorus-containing anhydrides	0.132075	7	0.375	3	1.50553	0.0836	1	0.0451977	0.030303	-0.576789	0.503	1	0.767
GO:0051082	molecular_function	unfolded protein binding	0.0188679	1	0	0	null	0.695	1	0.0112994	0.00757576	-0.576789	0.741	1	0.767
GO:0008135	molecular_function	translation factor activity, RNA binding	0.113208	6	0.25	2	1.14296	0.285	1	0.039548	0.0227273	-0.799181	0.408	1	0.767
GO:0004970	molecular_function	ionotropic glutamate receptor activity	0.0188679	1	0	0	null	0.695	1	0.0112994	0.00757576	-0.576789	0.741	1	0.767
GO:0042887	molecular_function	amide transmembrane transporter activity	0.0188679	1	0	0	null	0.695	1	0.0112994	0.00757576	-0.576789	0.741	1	0.767
GO:0097159	molecular_function	organic cyclic compound binding	0.188679	10	0.375	3	0.990955	0.23	1	0.0621469	0.030303	-1.03622	0.198	1	0.767
GO:0017076	molecular_function	purine nucleotide binding	0.132075	7	0.375	3	1.50553	0.0836	1	0.0451977	0.030303	-0.576789	0.503	1	0.767
GO:0017111	molecular_function	nucleoside-triphosphatase activity	0.132075	7	0.375	3	1.50553	0.0836	1	0.0451977	0.030303	-0.576789	0.503	1	0.767
GO:0030554	molecular_function	adenyl nucleotide binding	0.0188679	1	0.125	1	2.72792	0.116	1	0.0112994	0.0151515	0.423211	0.767	1	0.767
GO:0016301	molecular_function	kinase activity	0.0188679	1	0	0	null	0.695	1	0.0112994	0.00757576	-0.576789	0.741	1	0.767
GO:0016787	molecular_function	hydrolase activity	0.132075	7	0.375	3	1.50553	0.0836	1	0.0451977	0.030303	-0.576789	0.503	1	0.767

## Sheet: day 5 pH 7 vs pH 8
# MetaGOmics GO comparison report
# MetaGOmics version: 0.1.1
# Run date: Fri Jun 14 09:13:09 PDT 2019
# Run1 = day 5 pH 7.1
# Run2 = day 5 pH 8.2
GO acc	GO aspect	GO name	Run 1 ratio	Run 1 PSM count	Run 2 ratio	Run 2 PSM count	Log(2) fold change	Raw p-value	Bonf. corr. p-value	Laplace corr. Run 1 ratio	Laplace corr. Run 2 ratio	Laplace corr. Log(2) fold change	Laplace corr. Raw p-value	Laplace corr. Bonf. corr p-value	Laplace corr. q-value
GO:0006281	biological_process	DNA repair	0.0153846	1	0	0	null	0.356	1	0.00527704	0.00271003	-0.961423	0.579	1	0.633
GO:0007010	biological_process	cytoskeleton organization	0.0153846	1	0	0	null	0.356	1	0.00527704	0.00271003	-0.961423	0.579	1	0.633
GO:0015672	biological_process	monovalent inorganic cation transport	0.0153846	1	0	0	null	0.356	1	0.00527704	0.00271003	-0.961423	0.579	1	0.633
GO:0006163	biological_process	purine nucleotide metabolic process	0.0307692	2	0	0	null	0.19	1	0.00791557	0.00271003	-1.54639	0.329	1	0.633
GO:0006164	biological_process	purine nucleotide biosynthetic process	0.0307692	2	0	0	null	0.19	1	0.00791557	0.00271003	-1.54639	0.329	1	0.633
GO:0022402	biological_process	cell cycle process	0.0153846	1	0	0	null	0.356	1	0.00527704	0.00271003	-0.961423	0.579	1	0.633
GO:0042133	biological_process	neurotransmitter metabolic process	0.0153846	1	0	0	null	0.356	1	0.00527704	0.00271003	-0.961423	0.579	1	0.633
GO:0006165	biological_process	nucleoside diphosphate phosphorylation	0.0307692	2	0	0	null	0.19	1	0.00791557	0.00271003	-1.54639	0.329	1	0.633
GO:0009432	biological_process	SOS response	0.0153846	1	0	0	null	0.356	1	0.00527704	0.00271003	-0.961423	0.579	1	0.633
GO:0005996	biological_process	monosaccharide metabolic process	0.0153846	1	0	0	null	0.356	1	0.00527704	0.00271003	-0.961423	0.579	1	0.633
GO:0007017	biological_process	microtubule-based process	0.0153846	1	0	0	null	0.356	1	0.00527704	0.00271003	-0.961423	0.579	1	0.633
GO:0050794	biological_process	regulation of cellular process	0.0153846	1	0	0	null	0.356	1	0.00527704	0.00271003	-0.961423	0.579	1	0.633
GO:0019362	biological_process	pyridine nucleotide metabolic process	0.0307692	2	0	0	null	0.19	1	0.00791557	0.00271003	-1.54639	0.329	1	0.633
GO:0050790	biological_process	regulation of catalytic activity	0.0153846	1	0	0	null	0.356	1	0.00527704	0.00271003	-0.961423	0.579	1	0.633
GO:0019363	biological_process	pyridine nucleotide biosynthetic process	0.0307692	2	0	0	null	0.19	1	0.00791557	0.00271003	-1.54639	0.329	1	0.633
GO:0071496	biological_process	cellular response to external stimulus	0.0153846	1	0	0	null	0.356	1	0.00527704	0.00271003	-0.961423	0.579	1	0.633
GO:0034622	biological_process	cellular protein-containing complex assembly	0.0153846	1	0	0	null	0.356	1	0.00527704	0.00271003	-0.961423	0.579	1	0.633
GO:2000112	biological_process	regulation of cellular macromolecule biosynthetic process	0.0153846	1	0	0	null	0.356	1	0.00527704	0.00271003	-0.961423	0.579	1	0.633
GO:0034620	biological_process	cellular response to unfolded protein	0.0153846	1	0	0	null	0.356	1	0.00527704	0.00271003	-0.961423	0.579	1	0.633
GO:0065007	biological_process	biological regulation	0.0153846	1	0	0	null	0.356	1	0.00527704	0.00271003	-0.961423	0.579	1	0.633
GO:0065008	biological_process	regulation of biological quality	0.0153846	1	0	0	null	0.356	1	0.00527704	0.00271003	-0.961423	0.579	1	0.633
GO:0065003	biological_process	protein-containing complex assembly	0.0153846	1	0	0	null	0.356	1	0.00527704	0.00271003	-0.961423	0.579	1	0.633
GO:0030261	biological_process	chromosome condensation	0	0	0.0181818	1	null	0.275	1	0.00263852	0.00542005	1.03858	0.547	1	0.633
GO:0009201	biological_process	ribonucleoside triphosphate biosynthetic process	0.0307692	2	0	0	null	0.19	1	0.00791557	0.00271003	-1.54639	0.329	1	0.633
GO:0044205	biological_process	'de novo' UMP biosynthetic process	0.0153846	1	0	0	null	0.356	1	0.00527704	0.00271003	-0.961423	0.579	1	0.633
GO:0006732	biological_process	coenzyme metabolic process	0.0307692	2	0	0	null	0.19	1	0.00791557	0.00271003	-1.54639	0.329	1	0.633
GO:0006974	biological_process	cellular response to DNA damage stimulus	0.0153846	1	0	0	null	0.356	1	0.00527704	0.00271003	-0.961423	0.579	1	0.633
GO:0042026	biological_process	protein refolding	0.0307692	2	0	0	null	0.19	1	0.00791557	0.00271003	-1.54639	0.329	1	0.633
GO:0006733	biological_process	oxidoreduction coenzyme metabolic process	0.0307692	2	0	0	null	0.19	1	0.00791557	0.00271003	-1.54639	0.329	1	0.633
GO:0065009	biological_process	regulation of molecular function	0.0153846	1	0	0	null	0.356	1	0.00527704	0.00271003	-0.961423	0.579	1	0.633
GO:0009206	biological_process	purine ribonucleoside triphosphate biosynthetic process	0.0307692	2	0	0	null	0.19	1	0.00791557	0.00271003	-1.54639	0.329	1	0.633
GO:0006730	biological_process	one-carbon metabolic process	0.0153846	1	0	0	null	0.356	1	0.00527704	0.00271003	-0.961423	0.579	1	0.633
GO:0009205	biological_process	purine ribonucleoside triphosphate metabolic process	0.0307692	2	0	0	null	0.19	1	0.00791557	0.00271003	-1.54639	0.329	1	0.633
GO:0072330	biological_process	monocarboxylic acid biosynthetic process	0.0307692	2	0	0	null	0.19	1	0.00791557	0.00271003	-1.54639	0.329	1	0.633
GO:0006725	biological_process	cellular aromatic compound metabolic process	0.0923077	6	0.0181818	1	-2.34395	0.0843	1	0.0184697	0.00542005	-1.76878	0.102	1	0.633
GO:0097659	biological_process	nucleic acid-templated transcription	0.0153846	1	0	0	null	0.356	1	0.00527704	0.00271003	-0.961423	0.579	1	0.633
GO:0019359	biological_process	nicotinamide nucleotide biosynthetic process	0.0307692	2	0	0	null	0.19	1	0.00791557	0.00271003	-1.54639	0.329	1	0.633
GO:0019219	biological_process	regulation of nucleobase-containing compound metabolic process	0.0153846	1	0	0	null	0.356	1	0.00527704	0.00271003	-0.961423	0.579	1	0.633
GO:1901361	biological_process	organic cyclic compound catabolic process	0.0307692	2	0	0	null	0.19	1	0.00791557	0.00271003	-1.54639	0.329	1	0.633
GO:1901360	biological_process	organic cyclic compound metabolic process	0.0923077	6	0.0181818	1	-2.34395	0.0843	1	0.0184697	0.00542005	-1.76878	0.102	1	0.633
GO:1901362	biological_process	organic cyclic compound biosynthetic process	0.0923077	6	0.0181818	1	-2.34395	0.0843	1	0.0184697	0.00542005	-1.76878	0.102	1	0.633
GO:0009653	biological_process	anatomical structure morphogenesis	0.0153846	1	0	0	null	0.356	1	0.00527704	0.00271003	-0.961423	0.579	1	0.633
GO:0051301	biological_process	cell division	0.0153846	1	0	0	null	0.356	1	0.00527704	0.00271003	-0.961423	0.579	1	0.633
GO:0016070	biological_process	RNA metabolic process	0.0769231	5	0.0181818	1	-2.08092	0.141	1	0.0158311	0.00542005	-1.54639	0.166	1	0.633
GO:0006811	biological_process	ion transport	0.0153846	1	0.0181818	1	0.241008	0.905	1	0.00527704	0.00542005	0.038577	0.979	1	0.979
GO:0009408	biological_process	response to heat	0.0153846	1	0	0	null	0.356	1	0.00527704	0.00271003	-0.961423	0.579	1	0.633
GO:0006812	biological_process	cation transport	0.0153846	1	0.0181818	1	0.241008	0.905	1	0.00527704	0.00542005	0.038577	0.979	1	0.979
GO:0034605	biological_process	cellular response to heat	0.0153846	1	0	0	null	0.356	1	0.00527704	0.00271003	-0.961423	0.579	1	0.633
GO:0018130	biological_process	heterocycle biosynthetic process	0.0923077	6	0.0181818	1	-2.34395	0.0843	1	0.0184697	0.00542005	-1.76878	0.102	1	0.633
GO:0072488	biological_process	ammonium transmembrane transport	0	0	0.0181818	1	null	0.275	1	0.00263852	0.00542005	1.03858	0.547	1	0.633
GO:0000160	biological_process	phosphorelay signal transduction system	0.0153846	1	0	0	null	0.356	1	0.00527704	0.00271003	-0.961423	0.579	1	0.633
GO:0019222	biological_process	regulation of metabolic process	0.0153846	1	0	0	null	0.356	1	0.00527704	0.00271003	-0.961423	0.579	1	0.633
GO:0030001	biological_process	metal ion transport	0.0153846	1	0	0	null	0.356	1	0.00527704	0.00271003	-0.961423	0.579	1	0.633
GO:0032787	biological_process	monocarboxylic acid metabolic process	0.0307692	2	0	0	null	0.19	1	0.00791557	0.00271003	-1.54639	0.329	1	0.633
GO:0043933	biological_process	protein-containing complex subunit organization	0.0153846	1	0	0	null	0.356	1	0.00527704	0.00271003	-0.961423	0.579	1	0.633
GO:0060255	biological_process	regulation of macromolecule metabolic process	0.0153846	1	0	0	null	0.356	1	0.00527704	0.00271003	-0.961423	0.579	1	0.633
GO:0071705	biological_process	nitrogen compound transport	0	0	0.0181818	1	null	0.275	1	0.00263852	0.00542005	1.03858	0.547	1	0.633
GO:0006399	biological_process	tRNA metabolic process	0.0153846	1	0	0	null	0.356	1	0.00527704	0.00271003	-0.961423	0.579	1	0.633
GO:1901135	biological_process	carbohydrate derivative metabolic process	0.0307692	2	0	0	null	0.19	1	0.00791557	0.00271003	-1.54639	0.329	1	0.633
GO:1901137	biological_process	carbohydrate derivative biosynthetic process	0.0307692	2	0	0	null	0.19	1	0.00791557	0.00271003	-1.54639	0.329	1	0.633
GO:0006950	biological_process	response to stress	0.0153846	1	0	0	null	0.356	1	0.00527704	0.00271003	-0.961423	0.579	1	0.633
GO:0005976	biological_process	polysaccharide metabolic process	0.0153846	1	0	0	null	0.356	1	0.00527704	0.00271003	-0.961423	0.579	1	0.633
GO:0005975	biological_process	carbohydrate metabolic process	0.0307692	2	0.0181818	1	-0.758992	0.66	1	0.00791557	0.00542005	-0.546385	0.675	1	0.705
GO:0019693	biological_process	ribose phosphate metabolic process	0.0307692	2	0	0	null	0.19	1	0.00791557	0.00271003	-1.54639	0.329	1	0.633
GO:0032774	biological_process	RNA biosynthetic process	0.0769231	5	0.0181818	1	-2.08092	0.141	1	0.0158311	0.00542005	-1.54639	0.166	1	0.633
GO:0055114	biological_process	oxidation-reduction process	0.0153846	1	0.0545455	3	1.82597	0.234	1	0.00527704	0.0108401	1.03858	0.394	1	0.633
GO:0080090	biological_process	regulation of primary metabolic process	0.0153846	1	0	0	null	0.356	1	0.00527704	0.00271003	-0.961423	0.579	1	0.633
GO:0071704	biological_process	organic substance metabolic process	0.107692	7	0.0727273	4	-0.566347	0.508	1	0.0211082	0.0135501	-0.639495	0.429	1	0.633
GO:0031326	biological_process	regulation of cellular biosynthetic process	0.0153846	1	0	0	null	0.356	1	0.00527704	0.00271003	-0.961423	0.579	1	0.633
GO:0031323	biological_process	regulation of cellular metabolic process	0.0153846	1	0	0	null	0.356	1	0.00527704	0.00271003	-0.961423	0.579	1	0.633
GO:0071702	biological_process	organic substance transport	0.0461538	3	0.0181818	1	-1.34395	0.395	1	0.0105541	0.00542005	-0.961423	0.431	1	0.633
GO:0006082	biological_process	organic acid metabolic process	0.0307692	2	0	0	null	0.19	1	0.00791557	0.00271003	-1.54639	0.329	1	0.633
GO:0046939	biological_process	nucleotide phosphorylation	0.0307692	2	0	0	null	0.19	1	0.00791557	0.00271003	-1.54639	0.329	1	0.633
GO:1903047	biological_process	mitotic cell cycle process	0.0153846	1	0	0	null	0.356	1	0.00527704	0.00271003	-0.961423	0.579	1	0.633
GO:0009116	biological_process	nucleoside metabolic process	0.0153846	1	0	0	null	0.356	1	0.00527704	0.00271003	-0.961423	0.579	1	0.633
GO:0006520	biological_process	cellular amino acid metabolic process	0.0153846	1	0	0	null	0.356	1	0.00527704	0.00271003	-0.961423	0.579	1	0.633
GO:0051171	biological_process	regulation of nitrogen compound metabolic process	0.0153846	1	0	0	null	0.356	1	0.00527704	0.00271003	-0.961423	0.579	1	0.633
GO:0042455	biological_process	ribonucleoside biosynthetic process	0.0153846	1	0	0	null	0.356	1	0.00527704	0.00271003	-0.961423	0.579	1	0.633
GO:0009119	biological_process	ribonucleoside metabolic process	0.0153846	1	0	0	null	0.356	1	0.00527704	0.00271003	-0.961423	0.579	1	0.633
GO:0009117	biological_process	nucleotide metabolic process	0.0307692	2	0	0	null	0.19	1	0.00791557	0.00271003	-1.54639	0.329	1	0.633
GO:0006757	biological_process	ATP generation from ADP	0.0307692	2	0	0	null	0.19	1	0.00791557	0.00271003	-1.54639	0.329	1	0.633
GO:0006518	biological_process	peptide metabolic process	0.0153846	1	0.0363636	2	1.24101	0.463	1	0.00527704	0.00813008	0.62354	0.632	1	0.673
GO:0001505	biological_process	regulation of neurotransmitter levels	0.0153846	1	0	0	null	0.356	1	0.00527704	0.00271003	-0.961423	0.579	1	0.633
GO:0090304	biological_process	nucleic acid metabolic process	0.0769231	5	0.0181818	1	-2.08092	0.141	1	0.0158311	0.00542005	-1.54639	0.166	1	0.633
GO:2001141	biological_process	regulation of RNA biosynthetic process	0.0153846	1	0	0	null	0.356	1	0.00527704	0.00271003	-0.961423	0.579	1	0.633
GO:0008150	biological_process	biological_process	1	65	1	55	0	NAN	NAN	0.174142	0.151762	-0.198462	0.407	1	0.633
GO:0006094	biological_process	gluconeogenesis	0.0153846	1	0	0	null	0.356	1	0.00527704	0.00271003	-0.961423	0.579	1	0.633
GO:0006091	biological_process	generation of precursor metabolites and energy	0.0307692	2	0	0	null	0.19	1	0.00791557	0.00271003	-1.54639	0.329	1	0.633
GO:0009123	biological_process	nucleoside monophosphate metabolic process	0.0307692	2	0	0	null	0.19	1	0.00791557	0.00271003	-1.54639	0.329	1	0.633
GO:0034660	biological_process	ncRNA metabolic process	0.0153846	1	0	0	null	0.356	1	0.00527704	0.00271003	-0.961423	0.579	1	0.633
GO:0008152	biological_process	metabolic process	0.107692	7	0.0727273	4	-0.566347	0.508	1	0.0211082	0.0135501	-0.639495	0.429	1	0.633
GO:0006096	biological_process	glycolytic process	0.0307692	2	0	0	null	0.19	1	0.00791557	0.00271003	-1.54639	0.329	1	0.633
GO:0009127	biological_process	purine nucleoside monophosphate biosynthetic process	0.0307692	2	0	0	null	0.19	1	0.00791557	0.00271003	-1.54639	0.329	1	0.633
GO:0046700	biological_process	heterocycle catabolic process	0.0307692	2	0	0	null	0.19	1	0.00791557	0.00271003	-1.54639	0.329	1	0.633
GO:0009126	biological_process	purine nucleoside monophosphate metabolic process	0.0307692	2	0	0	null	0.19	1	0.00791557	0.00271003	-1.54639	0.329	1	0.633
GO:0042221	biological_process	response to chemical	0.0153846	1	0	0	null	0.356	1	0.00527704	0.00271003	-0.961423	0.579	1	0.633
GO:0009124	biological_process	nucleoside monophosphate biosynthetic process	0.0307692	2	0	0	null	0.19	1	0.00791557	0.00271003	-1.54639	0.329	1	0.633
GO:0006414	biological_process	translational elongation	0.0307692	2	0.0363636	2	0.241008	0.865	1	0.00791557	0.00813008	0.038577	0.974	1	0.979
GO:0009129	biological_process	pyrimidine nucleoside monophosphate metabolic process	0.0153846	1	0	0	null	0.356	1	0.00527704	0.00271003	-0.961423	0.579	1	0.633
GO:0006412	biological_process	translation	0.0153846	1	0.0363636	2	1.24101	0.463	1	0.00527704	0.00813008	0.62354	0.632	1	0.673
GO:0043436	biological_process	oxoacid metabolic process	0.0307692	2	0	0	null	0.19	1	0.00791557	0.00271003	-1.54639	0.329	1	0.633
GO:0046394	biological_process	carboxylic acid biosynthetic process	0.0307692	2	0	0	null	0.19	1	0.00791557	0.00271003	-1.54639	0.329	1	0.633
GO:0046031	biological_process	ADP metabolic process	0.0307692	2	0	0	null	0.19	1	0.00791557	0.00271003	-1.54639	0.329	1	0.633
GO:0046395	biological_process	carboxylic acid catabolic process	0.0153846	1	0	0	null	0.356	1	0.00527704	0.00271003	-0.961423	0.579	1	0.633
GO:0006525	biological_process	arginine metabolic process	0.0153846	1	0	0	null	0.356	1	0.00527704	0.00271003	-0.961423	0.579	1	0.633
GO:0006526	biological_process	arginine biosynthetic process	0.0153846	1	0	0	null	0.356	1	0.00527704	0.00271003	-0.961423	0.579	1	0.633
GO:0051179	biological_process	localization	0.292308	19	0.290909	16	-0.00691941	0.987	1	0.0527704	0.0460705	-0.195888	0.673	1	0.705
GO:0046034	biological_process	ATP metabolic process	0.0307692	2	0	0	null	0.19	1	0.00791557	0.00271003	-1.54639	0.329	1	0.633
GO:0034655	biological_process	nucleobase-containing compound catabolic process	0.0307692	2	0	0	null	0.19	1	0.00791557	0.00271003	-1.54639	0.329	1	0.633
GO:0010468	biological_process	regulation of gene expression	0.0153846	1	0	0	null	0.356	1	0.00527704	0.00271003	-0.961423	0.579	1	0.633
GO:0034654	biological_process	nucleobase-containing compound biosynthetic process	0.0923077	6	0.0181818	1	-2.34395	0.0843	1	0.0184697	0.00542005	-1.76878	0.102	1	0.633
GO:0046390	biological_process	ribose phosphate biosynthetic process	0.0307692	2	0	0	null	0.19	1	0.00791557	0.00271003	-1.54639	0.329	1	0.633
GO:0046391	biological_process	5-phosphoribose 1-diphosphate metabolic process	0.0153846	1	0	0	null	0.356	1	0.00527704	0.00271003	-0.961423	0.579	1	0.633
GO:0006090	biological_process	pyruvate metabolic process	0.0307692	2	0	0	null	0.19	1	0.00791557	0.00271003	-1.54639	0.329	1	0.633
GO:0015696	biological_process	ammonium transport	0	0	0.0181818	1	null	0.275	1	0.00263852	0.00542005	1.03858	0.547	1	0.633
GO:1902410	biological_process	mitotic cytokinetic process	0.0153846	1	0	0	null	0.356	1	0.00527704	0.00271003	-0.961423	0.579	1	0.633
GO:0007154	biological_process	cell communication	0.0153846	1	0	0	null	0.356	1	0.00527704	0.00271003	-0.961423	0.579	1	0.633
GO:1901565	biological_process	organonitrogen compound catabolic process	0.0153846	1	0	0	null	0.356	1	0.00527704	0.00271003	-0.961423	0.579	1	0.633
GO:1901564	biological_process	organonitrogen compound metabolic process	0.0307692	2	0.0363636	2	0.241008	0.865	1	0.00791557	0.00813008	0.038577	0.974	1	0.979
GO:1901566	biological_process	organonitrogen compound biosynthetic process	0.0307692	2	0.0363636	2	0.241008	0.865	1	0.00791557	0.00813008	0.038577	0.974	1	0.979
GO:1903506	biological_process	regulation of nucleic acid-templated transcription	0.0153846	1	0	0	null	0.356	1	0.00527704	0.00271003	-0.961423	0.579	1	0.633
GO:0009218	biological_process	pyrimidine ribonucleotide metabolic process	0.0153846	1	0	0	null	0.356	1	0.00527704	0.00271003	-0.961423	0.579	1	0.633
GO:0006986	biological_process	response to unfolded protein	0.0153846	1	0	0	null	0.356	1	0.00527704	0.00271003	-0.961423	0.579	1	0.633
GO:0006741	biological_process	NADP biosynthetic process	0.0153846	1	0	0	null	0.356	1	0.00527704	0.00271003	-0.961423	0.579	1	0.633
GO:0051188	biological_process	cofactor biosynthetic process	0.0307692	2	0	0	null	0.19	1	0.00791557	0.00271003	-1.54639	0.329	1	0.633
GO:0051186	biological_process	cofactor metabolic process	0.0307692	2	0	0	null	0.19	1	0.00791557	0.00271003	-1.54639	0.329	1	0.633
GO:0006739	biological_process	NADP metabolic process	0.0153846	1	0	0	null	0.356	1	0.00527704	0.00271003	-0.961423	0.579	1	0.633
GO:0010556	biological_process	regulation of macromolecule biosynthetic process	0.0153846	1	0	0	null	0.356	1	0.00527704	0.00271003	-0.961423	0.579	1	0.633
GO:0033554	biological_process	cellular response to stress	0.0153846	1	0	0	null	0.356	1	0.00527704	0.00271003	-0.961423	0.579	1	0.633
GO:0016310	biological_process	phosphorylation	0.0307692	2	0	0	null	0.19	1	0.00791557	0.00271003	-1.54639	0.329	1	0.633
GO:0034641	biological_process	cellular nitrogen compound metabolic process	0.0923077	6	0.0545455	3	-0.758992	0.434	1	0.0184697	0.0108401	-0.768778	0.386	1	0.633
GO:0050896	biological_process	response to stimulus	0.0153846	1	0	0	null	0.356	1	0.00527704	0.00271003	-0.961423	0.579	1	0.633
GO:0034404	biological_process	nucleobase-containing small molecule biosynthetic process	0.0307692	2	0	0	null	0.19	1	0.00791557	0.00271003	-1.54639	0.329	1	0.633
GO:0034645	biological_process	cellular macromolecule biosynthetic process	0.0307692	2	0.0363636	2	0.241008	0.865	1	0.00791557	0.00813008	0.038577	0.974	1	0.979
GO:0007165	biological_process	signal transduction	0.0153846	1	0	0	null	0.356	1	0.00527704	0.00271003	-0.961423	0.579	1	0.633
GO:0009220	biological_process	pyrimidine ribonucleotide biosynthetic process	0.0153846	1	0	0	null	0.356	1	0.00527704	0.00271003	-0.961423	0.579	1	0.633
GO:0051084	biological_process	'de novo' posttranslational protein folding	0.0153846	1	0	0	null	0.356	1	0.00527704	0.00271003	-0.961423	0.579	1	0.633
GO:1901576	biological_process	organic substance biosynthetic process	0.107692	7	0.0727273	4	-0.566347	0.508	1	0.0211082	0.0135501	-0.639495	0.429	1	0.633
GO:0051085	biological_process	chaperone cofactor-dependent protein refolding	0.0153846	1	0	0	null	0.356	1	0.00527704	0.00271003	-0.961423	0.579	1	0.633
GO:0022414	biological_process	reproductive process	0.0153846	1	0	0	null	0.356	1	0.00527704	0.00271003	-0.961423	0.579	1	0.633
GO:1901575	biological_process	organic substance catabolic process	0.0307692	2	0	0	null	0.19	1	0.00791557	0.00271003	-1.54639	0.329	1	0.633
GO:0007166	biological_process	cell surface receptor signaling pathway	0.0153846	1	0	0	null	0.356	1	0.00527704	0.00271003	-0.961423	0.579	1	0.633
GO:0046049	biological_process	UMP metabolic process	0.0153846	1	0	0	null	0.356	1	0.00527704	0.00271003	-0.961423	0.579	1	0.633
GO:0006754	biological_process	ATP biosynthetic process	0.0307692	2	0	0	null	0.19	1	0.00791557	0.00271003	-1.54639	0.329	1	0.633
GO:0006996	biological_process	organelle organization	0.0153846	1	0.0181818	1	0.241008	0.905	1	0.00527704	0.00542005	0.038577	0.979	1	0.979
GO:0009108	biological_process	coenzyme biosynthetic process	0.0307692	2	0	0	null	0.19	1	0.00791557	0.00271003	-1.54639	0.329	1	0.633
GO:0007049	biological_process	cell cycle	0.0153846	1	0	0	null	0.356	1	0.00527704	0.00271003	-0.961423	0.579	1	0.633
GO:0006753	biological_process	nucleoside phosphate metabolic process	0.0307692	2	0	0	null	0.19	1	0.00791557	0.00271003	-1.54639	0.329	1	0.633
GO:0006508	biological_process	proteolysis	0.0153846	1	0	0	null	0.356	1	0.00527704	0.00271003	-0.961423	0.579	1	0.633
GO:0019253	biological_process	reductive pentose-phosphate cycle	0	0	0.0181818	1	null	0.275	1	0.00263852	0.00542005	1.03858	0.547	1	0.633
GO:0035966	biological_process	response to topologically incorrect protein	0.0153846	1	0	0	null	0.356	1	0.00527704	0.00271003	-0.961423	0.579	1	0.633
GO:0035967	biological_process	cellular response to topologically incorrect protein	0.0153846	1	0	0	null	0.356	1	0.00527704	0.00271003	-0.961423	0.579	1	0.633
GO:0071103	biological_process	DNA conformation change	0	0	0.0181818	1	null	0.275	1	0.00263852	0.00542005	1.03858	0.547	1	0.633
GO:0090407	biological_process	organophosphate biosynthetic process	0.0307692	2	0	0	null	0.19	1	0.00791557	0.00271003	-1.54639	0.329	1	0.633
GO:0050789	biological_process	regulation of biological process	0.0153846	1	0	0	null	0.356	1	0.00527704	0.00271003	-0.961423	0.579	1	0.633
GO:0090529	biological_process	cell septum assembly	0.0153846	1	0	0	null	0.356	1	0.00527704	0.00271003	-0.961423	0.579	1	0.633
GO:0009152	biological_process	purine ribonucleotide biosynthetic process	0.0307692	2	0	0	null	0.19	1	0.00791557	0.00271003	-1.54639	0.329	1	0.633
GO:0019637	biological_process	organophosphate metabolic process	0.0307692	2	0	0	null	0.19	1	0.00791557	0.00271003	-1.54639	0.329	1	0.633
GO:0009150	biological_process	purine ribonucleotide metabolic process	0.0307692	2	0	0	null	0.19	1	0.00791557	0.00271003	-1.54639	0.329	1	0.633
GO:0019518	biological_process	L-threonine catabolic process to glycine	0.0153846	1	0	0	null	0.356	1	0.00527704	0.00271003	-0.961423	0.579	1	0.633
GO:0009156	biological_process	ribonucleoside monophosphate biosynthetic process	0.0307692	2	0	0	null	0.19	1	0.00791557	0.00271003	-1.54639	0.329	1	0.633
GO:0006567	biological_process	threonine catabolic process	0.0153846	1	0	0	null	0.356	1	0.00527704	0.00271003	-0.961423	0.579	1	0.633
GO:0006323	biological_process	DNA packaging	0	0	0.0181818	1	null	0.275	1	0.00263852	0.00542005	1.03858	0.547	1	0.633
GO:0006566	biological_process	threonine metabolic process	0.0153846	1	0	0	null	0.356	1	0.00527704	0.00271003	-0.961423	0.579	1	0.633
GO:0044281	biological_process	small molecule metabolic process	0.0307692	2	0	0	null	0.19	1	0.00791557	0.00271003	-1.54639	0.329	1	0.633
GO:0044283	biological_process	small molecule biosynthetic process	0.0307692	2	0	0	null	0.19	1	0.00791557	0.00271003	-1.54639	0.329	1	0.633
GO:0044282	biological_process	small molecule catabolic process	0.0153846	1	0	0	null	0.356	1	0.00527704	0.00271003	-0.961423	0.579	1	0.633
GO:0035556	biological_process	intracellular signal transduction	0.0153846	1	0	0	null	0.356	1	0.00527704	0.00271003	-0.961423	0.579	1	0.633
GO:0009163	biological_process	nucleoside biosynthetic process	0.0153846	1	0	0	null	0.356	1	0.00527704	0.00271003	-0.961423	0.579	1	0.633
GO:0010033	biological_process	response to organic substance	0.0153846	1	0	0	null	0.356	1	0.00527704	0.00271003	-0.961423	0.579	1	0.633
GO:0009161	biological_process	ribonucleoside monophosphate metabolic process	0.0307692	2	0	0	null	0.19	1	0.00791557	0.00271003	-1.54639	0.329	1	0.633
GO:0009167	biological_process	purine ribonucleoside monophosphate metabolic process	0.0307692	2	0	0	null	0.19	1	0.00791557	0.00271003	-1.54639	0.329	1	0.633
GO:0009166	biological_process	nucleotide catabolic process	0.0307692	2	0	0	null	0.19	1	0.00791557	0.00271003	-1.54639	0.329	1	0.633
GO:0009165	biological_process	nucleotide biosynthetic process	0.0307692	2	0	0	null	0.19	1	0.00791557	0.00271003	-1.54639	0.329	1	0.633
GO:0034220	biological_process	ion transmembrane transport	0.0153846	1	0.0181818	1	0.241008	0.905	1	0.00527704	0.00542005	0.038577	0.979	1	0.979
GO:0000902	biological_process	cell morphogenesis	0.0153846	1	0	0	null	0.356	1	0.00527704	0.00271003	-0.961423	0.579	1	0.633
GO:1902600	biological_process	proton transmembrane transport	0.0153846	1	0	0	null	0.356	1	0.00527704	0.00271003	-0.961423	0.579	1	0.633
GO:0009168	biological_process	purine ribonucleoside monophosphate biosynthetic process	0.0307692	2	0	0	null	0.19	1	0.00791557	0.00271003	-1.54639	0.329	1	0.633
GO:0006457	biological_process	protein folding	0.0307692	2	0	0	null	0.19	1	0.00791557	0.00271003	-1.54639	0.329	1	0.633
GO:0006458	biological_process	'de novo' protein folding	0.0307692	2	0	0	null	0.19	1	0.00791557	0.00271003	-1.54639	0.329	1	0.633
GO:0006213	biological_process	pyrimidine nucleoside metabolic process	0.0153846	1	0	0	null	0.356	1	0.00527704	0.00271003	-0.961423	0.579	1	0.633
GO:0051258	biological_process	protein polymerization	0.0153846	1	0	0	null	0.356	1	0.00527704	0.00271003	-0.961423	0.579	1	0.633
GO:0051252	biological_process	regulation of RNA metabolic process	0.0153846	1	0	0	null	0.356	1	0.00527704	0.00271003	-0.961423	0.579	1	0.633
unknownprc	biological_process	unknown biological process	0.584615	38	0.618182	34	0.0805434	0.708	1	0.102902	0.0948509	-0.117542	0.712	1	0.741
GO:0019752	biological_process	carboxylic acid metabolic process	0.0307692	2	0	0	null	0.19	1	0.00791557	0.00271003	-1.54639	0.329	1	0.633
GO:0034219	biological_process	carbohydrate transmembrane transport	0	0	0.0181818	1	null	0.275	1	0.00263852	0.00542005	1.03858	0.547	1	0.633
GO:0009130	biological_process	pyrimidine nucleoside monophosphate biosynthetic process	0.0153846	1	0	0	null	0.356	1	0.00527704	0.00271003	-0.961423	0.579	1	0.633
GO:0009132	biological_process	nucleoside diphosphate metabolic process	0.0307692	2	0	0	null	0.19	1	0.00791557	0.00271003	-1.54639	0.329	1	0.633
GO:0061077	biological_process	chaperone-mediated protein folding	0.0153846	1	0	0	null	0.356	1	0.00527704	0.00271003	-0.961423	0.579	1	0.633
GO:0006420	biological_process	arginyl-tRNA aminoacylation	0.0153846	1	0	0	null	0.356	1	0.00527704	0.00271003	-0.961423	0.579	1	0.633
GO:0009259	biological_process	ribonucleotide metabolic process	0.0307692	2	0	0	null	0.19	1	0.00791557	0.00271003	-1.54639	0.329	1	0.633
GO:0009135	biological_process	purine nucleoside diphosphate metabolic process	0.0307692	2	0	0	null	0.19	1	0.00791557	0.00271003	-1.54639	0.329	1	0.633
GO:0006544	biological_process	glycine metabolic process	0.0153846	1	0	0	null	0.356	1	0.00527704	0.00271003	-0.961423	0.579	1	0.633
GO:0043093	biological_process	FtsZ-dependent cytokinesis	0.0153846	1	0	0	null	0.356	1	0.00527704	0.00271003	-0.961423	0.579	1	0.633
GO:0046483	biological_process	heterocycle metabolic process	0.0923077	6	0.0181818	1	-2.34395	0.0843	1	0.0184697	0.00542005	-1.76878	0.102	1	0.633
GO:0006418	biological_process	tRNA aminoacylation for protein translation	0.0153846	1	0	0	null	0.356	1	0.00527704	0.00271003	-0.961423	0.579	1	0.633
GO:0071310	biological_process	cellular response to organic substance	0.0153846	1	0	0	null	0.356	1	0.00527704	0.00271003	-0.961423	0.579	1	0.633
GO:0072521	biological_process	purine-containing compound metabolic process	0.0307692	2	0	0	null	0.19	1	0.00791557	0.00271003	-1.54639	0.329	1	0.633
GO:0046364	biological_process	monosaccharide biosynthetic process	0.0153846	1	0	0	null	0.356	1	0.00527704	0.00271003	-0.961423	0.579	1	0.633
GO:0072525	biological_process	pyridine-containing compound biosynthetic process	0.0307692	2	0	0	null	0.19	1	0.00791557	0.00271003	-1.54639	0.329	1	0.633
GO:0072524	biological_process	pyridine-containing compound metabolic process	0.0307692	2	0	0	null	0.19	1	0.00791557	0.00271003	-1.54639	0.329	1	0.633
GO:0072522	biological_process	purine-containing compound biosynthetic process	0.0307692	2	0	0	null	0.19	1	0.00791557	0.00271003	-1.54639	0.329	1	0.633
GO:0072528	biological_process	pyrimidine-containing compound biosynthetic process	0.0153846	1	0	0	null	0.356	1	0.00527704	0.00271003	-0.961423	0.579	1	0.633
GO:0072527	biological_process	pyrimidine-containing compound metabolic process	0.0153846	1	0	0	null	0.356	1	0.00527704	0.00271003	-0.961423	0.579	1	0.633
GO:0009141	biological_process	nucleoside triphosphate metabolic process	0.0307692	2	0	0	null	0.19	1	0.00791557	0.00271003	-1.54639	0.329	1	0.633
GO:0009260	biological_process	ribonucleotide biosynthetic process	0.0307692	2	0	0	null	0.19	1	0.00791557	0.00271003	-1.54639	0.329	1	0.633
GO:0055085	biological_process	transmembrane transport	0.246154	16	0.290909	16	0.241008	0.581	1	0.0448549	0.0460705	0.038577	0.936	1	0.97
GO:0055086	biological_process	nucleobase-containing small molecule metabolic process	0.0307692	2	0	0	null	0.19	1	0.00791557	0.00271003	-1.54639	0.329	1	0.633
GO:0009145	biological_process	purine nucleoside triphosphate biosynthetic process	0.0307692	2	0	0	null	0.19	1	0.00791557	0.00271003	-1.54639	0.329	1	0.633
GO:0009266	biological_process	response to temperature stimulus	0.0153846	1	0	0	null	0.356	1	0.00527704	0.00271003	-0.961423	0.579	1	0.633
GO:0009144	biological_process	purine nucleoside triphosphate metabolic process	0.0307692	2	0	0	null	0.19	1	0.00791557	0.00271003	-1.54639	0.329	1	0.633
GO:0009142	biological_process	nucleoside triphosphate biosynthetic process	0.0307692	2	0	0	null	0.19	1	0.00791557	0.00271003	-1.54639	0.329	1	0.633
GO:0006310	biological_process	DNA recombination	0.0153846	1	0	0	null	0.356	1	0.00527704	0.00271003	-0.961423	0.579	1	0.633
GO:0006793	biological_process	phosphorus metabolic process	0.0307692	2	0	0	null	0.19	1	0.00791557	0.00271003	-1.54639	0.329	1	0.633
GO:1901657	biological_process	glycosyl compound metabolic process	0.0153846	1	0	0	null	0.356	1	0.00527704	0.00271003	-0.961423	0.579	1	0.633
GO:0006796	biological_process	phosphate-containing compound metabolic process	0.0307692	2	0	0	null	0.19	1	0.00791557	0.00271003	-1.54639	0.329	1	0.633
GO:1901659	biological_process	glycosyl compound biosynthetic process	0.0153846	1	0	0	null	0.356	1	0.00527704	0.00271003	-0.961423	0.579	1	0.633
GO:0046131	biological_process	pyrimidine ribonucleoside metabolic process	0.0153846	1	0	0	null	0.356	1	0.00527704	0.00271003	-0.961423	0.579	1	0.633
GO:0006426	biological_process	glycyl-tRNA aminoacylation	0.0153846	1	0	0	null	0.356	1	0.00527704	0.00271003	-0.961423	0.579	1	0.633
GO:0046134	biological_process	pyrimidine nucleoside biosynthetic process	0.0153846	1	0	0	null	0.356	1	0.00527704	0.00271003	-0.961423	0.579	1	0.633
GO:0051276	biological_process	chromosome organization	0	0	0.0181818	1	null	0.275	1	0.00263852	0.00542005	1.03858	0.547	1	0.633
GO:0046132	biological_process	pyrimidine ribonucleoside biosynthetic process	0.0153846	1	0	0	null	0.356	1	0.00527704	0.00271003	-0.961423	0.579	1	0.633
GO:0046496	biological_process	nicotinamide nucleotide metabolic process	0.0307692	2	0	0	null	0.19	1	0.00791557	0.00271003	-1.54639	0.329	1	0.633
GO:0051716	biological_process	cellular response to stimulus	0.0153846	1	0	0	null	0.356	1	0.00527704	0.00271003	-0.961423	0.579	1	0.633
GO:0019319	biological_process	hexose biosynthetic process	0.0153846	1	0	0	null	0.356	1	0.00527704	0.00271003	-0.961423	0.579	1	0.633
GO:0019318	biological_process	hexose metabolic process	0.0153846	1	0	0	null	0.356	1	0.00527704	0.00271003	-0.961423	0.579	1	0.633
GO:0019439	biological_process	aromatic compound catabolic process	0.0307692	2	0	0	null	0.19	1	0.00791557	0.00271003	-1.54639	0.329	1	0.633
GO:0042737	biological_process	drug catabolic process	0.0153846	1	0	0	null	0.356	1	0.00527704	0.00271003	-0.961423	0.579	1	0.633
GO:0009991	biological_process	response to extracellular stimulus	0.0153846	1	0	0	null	0.356	1	0.00527704	0.00271003	-0.961423	0.579	1	0.633
GO:0009199	biological_process	ribonucleoside triphosphate metabolic process	0.0307692	2	0	0	null	0.19	1	0.00791557	0.00271003	-1.54639	0.329	1	0.633
GO:0022607	biological_process	cellular component assembly	0.0153846	1	0	0	null	0.356	1	0.00527704	0.00271003	-0.961423	0.579	1	0.633
GO:0044238	biological_process	primary metabolic process	0.0923077	6	0.0727273	4	-0.343954	0.699	1	0.0184697	0.0135501	-0.44685	0.592	1	0.646
GO:0006006	biological_process	glucose metabolic process	0.0153846	1	0	0	null	0.356	1	0.00527704	0.00271003	-0.961423	0.579	1	0.633
GO:0044237	biological_process	cellular metabolic process	0.107692	7	0.0727273	4	-0.566347	0.508	1	0.0211082	0.0135501	-0.639495	0.429	1	0.633
GO:0098660	biological_process	inorganic ion transmembrane transport	0.0153846	1	0	0	null	0.356	1	0.00527704	0.00271003	-0.961423	0.579	1	0.633
GO:0007215	biological_process	glutamate receptor signaling pathway	0.0153846	1	0	0	null	0.356	1	0.00527704	0.00271003	-0.961423	0.579	1	0.633
GO:0009628	biological_process	response to abiotic stimulus	0.0153846	1	0	0	null	0.356	1	0.00527704	0.00271003	-0.961423	0.579	1	0.633
GO:0016051	biological_process	carbohydrate biosynthetic process	0.0153846	1	0.0181818	1	0.241008	0.905	1	0.00527704	0.00542005	0.038577	0.979	1	0.979
GO:0016052	biological_process	carbohydrate catabolic process	0.0307692	2	0	0	null	0.19	1	0.00791557	0.00271003	-1.54639	0.329	1	0.633
GO:0016053	biological_process	organic acid biosynthetic process	0.0307692	2	0	0	null	0.19	1	0.00791557	0.00271003	-1.54639	0.329	1	0.633
GO:0098655	biological_process	cation transmembrane transport	0.0153846	1	0.0181818	1	0.241008	0.905	1	0.00527704	0.00542005	0.038577	0.979	1	0.979
GO:0016054	biological_process	organic acid catabolic process	0.0153846	1	0	0	null	0.356	1	0.00527704	0.00271003	-0.961423	0.579	1	0.633
GO:0019685	biological_process	photosynthesis, dark reaction	0	0	0.0181818	1	null	0.275	1	0.00263852	0.00542005	1.03858	0.547	1	0.633
GO:0017144	biological_process	drug metabolic process	0.0307692	2	0	0	null	0.19	1	0.00791557	0.00271003	-1.54639	0.329	1	0.633
GO:0035235	biological_process	ionotropic glutamate receptor signaling pathway	0.0153846	1	0	0	null	0.356	1	0.00527704	0.00271003	-0.961423	0.579	1	0.633
GO:0015986	biological_process	ATP synthesis coupled proton transport	0.0153846	1	0	0	null	0.356	1	0.00527704	0.00271003	-0.961423	0.579	1	0.633
GO:0070887	biological_process	cellular response to chemical stimulus	0.0153846	1	0	0	null	0.356	1	0.00527704	0.00271003	-0.961423	0.579	1	0.633
GO:0015985	biological_process	energy coupled proton transport, down electrochemical gradient	0.0153846	1	0	0	null	0.356	1	0.00527704	0.00271003	-0.961423	0.579	1	0.633
GO:0042866	biological_process	pyruvate biosynthetic process	0.0307692	2	0	0	null	0.19	1	0.00791557	0.00271003	-1.54639	0.329	1	0.633
GO:0009084	biological_process	glutamine family amino acid biosynthetic process	0.0153846	1	0	0	null	0.356	1	0.00527704	0.00271003	-0.961423	0.579	1	0.633
GO:0009401	biological_process	phosphoenolpyruvate-dependent sugar phosphotransferase system	0	0	0.0181818	1	null	0.275	1	0.00263852	0.00542005	1.03858	0.547	1	0.633
GO:0006259	biological_process	DNA metabolic process	0.0153846	1	0	0	null	0.356	1	0.00527704	0.00271003	-0.961423	0.579	1	0.633
GO:0043039	biological_process	tRNA aminoacylation	0.0153846	1	0	0	null	0.356	1	0.00527704	0.00271003	-0.961423	0.579	1	0.633
GO:0044249	biological_process	cellular biosynthetic process	0.107692	7	0.0545455	3	-0.981384	0.294	1	0.0211082	0.0108401	-0.961423	0.264	1	0.633
GO:0009889	biological_process	regulation of biosynthetic process	0.0153846	1	0	0	null	0.356	1	0.00527704	0.00271003	-0.961423	0.579	1	0.633
GO:0043038	biological_process	amino acid activation	0.0153846	1	0	0	null	0.356	1	0.00527704	0.00271003	-0.961423	0.579	1	0.633
GO:0044248	biological_process	cellular catabolic process	0.0307692	2	0	0	null	0.19	1	0.00791557	0.00271003	-1.54639	0.329	1	0.633
GO:0006810	biological_process	transport	0.292308	19	0.290909	16	-0.00691941	0.987	1	0.0527704	0.0460705	-0.195888	0.673	1	0.705
GO:0006139	biological_process	nucleobase-containing compound metabolic process	0.0923077	6	0.0181818	1	-2.34395	0.0843	1	0.0184697	0.00542005	-1.76878	0.102	1	0.633
GO:0006015	biological_process	5-phosphoribose 1-diphosphate biosynthetic process	0.0153846	1	0	0	null	0.356	1	0.00527704	0.00271003	-0.961423	0.579	1	0.633
GO:0031668	biological_process	cellular response to extracellular stimulus	0.0153846	1	0	0	null	0.356	1	0.00527704	0.00271003	-0.961423	0.579	1	0.633
GO:0098662	biological_process	inorganic cation transmembrane transport	0.0153846	1	0	0	null	0.356	1	0.00527704	0.00271003	-0.961423	0.579	1	0.633
GO:0000271	biological_process	polysaccharide biosynthetic process	0.0153846	1	0	0	null	0.356	1	0.00527704	0.00271003	-0.961423	0.579	1	0.633
GO:0006807	biological_process	nitrogen compound metabolic process	0.0923077	6	0.0545455	3	-0.758992	0.434	1	0.0184697	0.0108401	-0.768778	0.386	1	0.633
GO:0043043	biological_process	peptide biosynthetic process	0.0153846	1	0.0363636	2	1.24101	0.463	1	0.00527704	0.00813008	0.62354	0.632	1	0.673
GO:0016043	biological_process	cellular component organization	0.0307692	2	0.0181818	1	-0.758992	0.66	1	0.00791557	0.00542005	-0.546385	0.675	1	0.705
GO:0071840	biological_process	cellular component organization or biogenesis	0.0307692	2	0.0181818	1	-0.758992	0.66	1	0.00791557	0.00542005	-0.546385	0.675	1	0.705
GO:0019438	biological_process	aromatic compound biosynthetic process	0.0923077	6	0.0181818	1	-2.34395	0.0843	1	0.0184697	0.00542005	-1.76878	0.102	1	0.633
GO:0009174	biological_process	pyrimidine ribonucleoside monophosphate biosynthetic process	0.0153846	1	0	0	null	0.356	1	0.00527704	0.00271003	-0.961423	0.579	1	0.633
GO:0043604	biological_process	amide biosynthetic process	0.0153846	1	0.0363636	2	1.24101	0.463	1	0.00527704	0.00813008	0.62354	0.632	1	0.673
GO:0009173	biological_process	pyrimidine ribonucleoside monophosphate metabolic process	0.0153846	1	0	0	null	0.356	1	0.00527704	0.00271003	-0.961423	0.579	1	0.633
GO:0019538	biological_process	protein metabolic process	0.0153846	1	0.0363636	2	1.24101	0.463	1	0.00527704	0.00813008	0.62354	0.632	1	0.673
GO:0043603	biological_process	cellular amide metabolic process	0.0153846	1	0.0363636	2	1.24101	0.463	1	0.00527704	0.00813008	0.62354	0.632	1	0.673
GO:0000917	biological_process	division septum assembly	0.0153846	1	0	0	null	0.356	1	0.00527704	0.00271003	-0.961423	0.579	1	0.633
GO:0009056	biological_process	catabolic process	0.0307692	2	0	0	null	0.19	1	0.00791557	0.00271003	-1.54639	0.329	1	0.633
GO:0006222	biological_process	UMP biosynthetic process	0.0153846	1	0	0	null	0.356	1	0.00527704	0.00271003	-0.961423	0.579	1	0.633
GO:0008643	biological_process	carbohydrate transport	0.0461538	3	0.0181818	1	-1.34395	0.395	1	0.0105541	0.00542005	-0.961423	0.431	1	0.633
GO:0000910	biological_process	cytokinesis	0.0153846	1	0	0	null	0.356	1	0.00527704	0.00271003	-0.961423	0.579	1	0.633
GO:0006220	biological_process	pyrimidine nucleotide metabolic process	0.0153846	1	0	0	null	0.356	1	0.00527704	0.00271003	-0.961423	0.579	1	0.633
GO:0009059	biological_process	macromolecule biosynthetic process	0.0923077	6	0.0545455	3	-0.758992	0.434	1	0.0184697	0.0108401	-0.768778	0.386	1	0.633
GO:0006221	biological_process	pyrimidine nucleotide biosynthetic process	0.0153846	1	0	0	null	0.356	1	0.00527704	0.00271003	-0.961423	0.579	1	0.633
GO:0046434	biological_process	organophosphate catabolic process	0.0307692	2	0	0	null	0.19	1	0.00791557	0.00271003	-1.54639	0.329	1	0.633
GO:0009058	biological_process	biosynthetic process	0.107692	7	0.0727273	4	-0.566347	0.508	1	0.0211082	0.0135501	-0.639495	0.429	1	0.633
GO:0009179	biological_process	purine ribonucleoside diphosphate metabolic process	0.0307692	2	0	0	null	0.19	1	0.00791557	0.00271003	-1.54639	0.329	1	0.633
GO:0043170	biological_process	macromolecule metabolic process	0.0923077	6	0.0545455	3	-0.758992	0.434	1	0.0184697	0.0108401	-0.768778	0.386	1	0.633
GO:0032506	biological_process	cytokinetic process	0.0153846	1	0	0	null	0.356	1	0.00527704	0.00271003	-0.961423	0.579	1	0.633
GO:0044260	biological_process	cellular macromolecule metabolic process	0.0307692	2	0.0363636	2	0.241008	0.865	1	0.00791557	0.00813008	0.038577	0.974	1	0.979
GO:0032989	biological_process	cellular component morphogenesis	0.0153846	1	0	0	null	0.356	1	0.00527704	0.00271003	-0.961423	0.579	1	0.633
GO:0009605	biological_process	response to external stimulus	0.0153846	1	0	0	null	0.356	1	0.00527704	0.00271003	-0.961423	0.579	1	0.633
GO:0032502	biological_process	developmental process	0.0153846	1	0	0	null	0.356	1	0.00527704	0.00271003	-0.961423	0.579	1	0.633
GO:0009064	biological_process	glutamine family amino acid metabolic process	0.0153846	1	0	0	null	0.356	1	0.00527704	0.00271003	-0.961423	0.579	1	0.633
GO:0009185	biological_process	ribonucleoside diphosphate metabolic process	0.0307692	2	0	0	null	0.19	1	0.00791557	0.00271003	-1.54639	0.329	1	0.633
GO:1901293	biological_process	nucleoside phosphate biosynthetic process	0.0307692	2	0	0	null	0.19	1	0.00791557	0.00271003	-1.54639	0.329	1	0.633
GO:0009063	biological_process	cellular amino acid catabolic process	0.0153846	1	0	0	null	0.356	1	0.00527704	0.00271003	-0.961423	0.579	1	0.633
GO:1901292	biological_process	nucleoside phosphate catabolic process	0.0307692	2	0	0	null	0.19	1	0.00791557	0.00271003	-1.54639	0.329	1	0.633
GO:0009068	biological_process	aspartate family amino acid catabolic process	0.0153846	1	0	0	null	0.356	1	0.00527704	0.00271003	-0.961423	0.579	1	0.633
GO:0006351	biological_process	transcription, DNA-templated	0.0153846	1	0	0	null	0.356	1	0.00527704	0.00271003	-0.961423	0.579	1	0.633
GO:0009066	biological_process	aspartate family amino acid metabolic process	0.0153846	1	0	0	null	0.356	1	0.00527704	0.00271003	-0.961423	0.579	1	0.633
GO:0044267	biological_process	cellular protein metabolic process	0.0153846	1	0.0363636	2	1.24101	0.463	1	0.00527704	0.00813008	0.62354	0.632	1	0.673
GO:0006355	biological_process	regulation of transcription, DNA-templated	0.0153846	1	0	0	null	0.356	1	0.00527704	0.00271003	-0.961423	0.579	1	0.633
GO:0006352	biological_process	DNA-templated transcription, initiation	0.0615385	4	0.0181818	1	-1.75899	0.236	1	0.0131926	0.00542005	-1.28335	0.27	1	0.633
GO:0008652	biological_process	cellular amino acid biosynthetic process	0.0153846	1	0	0	null	0.356	1	0.00527704	0.00271003	-0.961423	0.579	1	0.633
GO:0009069	biological_process	serine family amino acid metabolic process	0.0153846	1	0	0	null	0.356	1	0.00527704	0.00271003	-0.961423	0.579	1	0.633
GO:0006353	biological_process	DNA-templated transcription, termination	0.0153846	1	0	0	null	0.356	1	0.00527704	0.00271003	-0.961423	0.579	1	0.633
GO:0009987	biological_process	cellular process	0.138462	9	0.0909091	5	-0.606989	0.419	1	0.0263852	0.0162602	-0.698389	0.339	1	0.633
GO:0048869	biological_process	cellular developmental process	0.0153846	1	0	0	null	0.356	1	0.00527704	0.00271003	-0.961423	0.579	1	0.633
GO:0044270	biological_process	cellular nitrogen compound catabolic process	0.0307692	2	0	0	null	0.19	1	0.00791557	0.00271003	-1.54639	0.329	1	0.633
GO:1901606	biological_process	alpha-amino acid catabolic process	0.0153846	1	0	0	null	0.356	1	0.00527704	0.00271003	-0.961423	0.579	1	0.633
GO:1901605	biological_process	alpha-amino acid metabolic process	0.0153846	1	0	0	null	0.356	1	0.00527704	0.00271003	-0.961423	0.579	1	0.633
GO:0044271	biological_process	cellular nitrogen compound biosynthetic process	0.0923077	6	0.0545455	3	-0.758992	0.434	1	0.0184697	0.0108401	-0.768778	0.386	1	0.633
GO:0051234	biological_process	establishment of localization	0.292308	19	0.290909	16	-0.00691941	0.987	1	0.0527704	0.0460705	-0.195888	0.673	1	0.705
GO:1901607	biological_process	alpha-amino acid biosynthetic process	0.0153846	1	0	0	null	0.356	1	0.00527704	0.00271003	-0.961423	0.579	1	0.633
GO:0015979	biological_process	photosynthesis	0	0	0.0181818	1	null	0.275	1	0.00263852	0.00542005	1.03858	0.547	1	0.633
GO:0015977	biological_process	carbon fixation	0	0	0.0181818	1	null	0.275	1	0.00263852	0.00542005	1.03858	0.547	1	0.633
GO:0009279	cellular_component	cell outer membrane	0.0615385	4	0.0181818	1	-1.75899	0.236	1	0.04	0.0173913	-1.20163	0.298	1	0.759
GO:0043226	cellular_component	organelle	0.0153846	1	0	0	null	0.356	1	0.016	0.00869565	-0.879706	0.611	1	0.759
GO:0000015	cellular_component	phosphopyruvate hydratase complex	0.0153846	1	0	0	null	0.356	1	0.016	0.00869565	-0.879706	0.611	1	0.759
GO:0043227	cellular_component	membrane-bounded organelle	0.0153846	1	0	0	null	0.356	1	0.016	0.00869565	-0.879706	0.611	1	0.759
GO:0005874	cellular_component	microtubule	0.0153846	1	0	0	null	0.356	1	0.016	0.00869565	-0.879706	0.611	1	0.759
unknowncmp	cellular_component	unknown cellular component	0.6	39	0.618182	34	0.0430687	0.839	1	0.32	0.304348	-0.0723508	0.794	1	0.836
GO:0031317	cellular_component	tripartite ATP-independent periplasmic transporter complex	0.123077	8	0.163636	9	0.410933	0.526	1	0.072	0.0869565	0.272297	0.668	1	0.759
GO:0098533	cellular_component	ATPase dependent transmembrane transport complex	0.107692	7	0.0909091	5	-0.244419	0.76	1	0.064	0.0521739	-0.294743	0.696	1	0.759
GO:0043230	cellular_component	extracellular organelle	0.0153846	1	0	0	null	0.356	1	0.016	0.00869565	-0.879706	0.611	1	0.759
GO:0005829	cellular_component	cytosol	0.0153846	1	0	0	null	0.356	1	0.016	0.00869565	-0.879706	0.611	1	0.759
GO:0033178	cellular_component	proton-transporting two-sector ATPase complex, catalytic domain	0.0153846	1	0	0	null	0.356	1	0.016	0.00869565	-0.879706	0.611	1	0.759
GO:0043190	cellular_component	ATP-binding cassette (ABC) transporter complex	0.107692	7	0.0909091	5	-0.244419	0.76	1	0.064	0.0521739	-0.294743	0.696	1	0.759
GO:0033655	cellular_component	host cell cytoplasm part	0.0153846	1	0	0	null	0.356	1	0.016	0.00869565	-0.879706	0.611	1	0.759
GO:0099080	cellular_component	supramolecular complex	0.0153846	1	0	0	null	0.356	1	0.016	0.00869565	-0.879706	0.611	1	0.759
GO:0099081	cellular_component	supramolecular polymer	0.0153846	1	0	0	null	0.356	1	0.016	0.00869565	-0.879706	0.611	1	0.759
GO:0044445	cellular_component	cytosolic part	0.0307692	2	0	0	null	0.19	1	0.024	0.00869565	-1.46467	0.355	1	0.759
GO:0044444	cellular_component	cytoplasmic part	0.0461538	3	0	0	null	0.107	1	0.032	0.00869565	-1.87971	0.207	1	0.759
GO:0000786	cellular_component	nucleosome	0.0615385	4	0.0181818	1	-1.75899	0.236	1	0.04	0.0173913	-1.20163	0.298	1	0.759
GO:0044446	cellular_component	intracellular organelle part	0.0769231	5	0.0181818	1	-2.08092	0.141	1	0.048	0.0173913	-1.46467	0.187	1	0.759
GO:0005886	cellular_component	plasma membrane	0.0153846	1	0.0181818	1	0.241008	0.905	1	0.016	0.0173913	0.120294	0.933	1	0.955
GO:1990220	cellular_component	GroEL-GroES complex	0.0153846	1	0	0	null	0.356	1	0.016	0.00869565	-0.879706	0.611	1	0.759
GO:0045261	cellular_component	proton-transporting ATP synthase complex, catalytic core F(1)	0.0153846	1	0	0	null	0.356	1	0.016	0.00869565	-0.879706	0.611	1	0.759
GO:0099512	cellular_component	supramolecular fiber	0.0153846	1	0	0	null	0.356	1	0.016	0.00869565	-0.879706	0.611	1	0.759
GO:0099513	cellular_component	polymeric cytoskeletal fiber	0.0153846	1	0	0	null	0.356	1	0.016	0.00869565	-0.879706	0.611	1	0.759
GO:0033643	cellular_component	host cell part	0.0153846	1	0	0	null	0.356	1	0.016	0.00869565	-0.879706	0.611	1	0.759
GO:0065010	cellular_component	extracellular membrane-bounded organelle	0.0153846	1	0	0	null	0.356	1	0.016	0.00869565	-0.879706	0.611	1	0.759
GO:0032993	cellular_component	protein-DNA complex	0.0615385	4	0.0181818	1	-1.75899	0.236	1	0.04	0.0173913	-1.20163	0.298	1	0.759
GO:0032991	cellular_component	protein-containing complex	0.338462	22	0.272727	15	-0.311533	0.437	1	0.184	0.13913	-0.403268	0.347	1	0.759
GO:0033646	cellular_component	host intracellular part	0.0153846	1	0	0	null	0.356	1	0.016	0.00869565	-0.879706	0.611	1	0.759
GO:0031224	cellular_component	intrinsic component of membrane	0.123077	8	0.0909091	5	-0.437064	0.572	1	0.072	0.0521739	-0.464668	0.526	1	0.759
GO:1902494	cellular_component	catalytic complex	0.123077	8	0.0909091	5	-0.437064	0.572	1	0.072	0.0521739	-0.464668	0.526	1	0.759
GO:0044815	cellular_component	DNA packaging complex	0.0615385	4	0.0181818	1	-1.75899	0.236	1	0.04	0.0173913	-1.20163	0.298	1	0.759
GO:0032153	cellular_component	cell division site	0.0153846	1	0	0	null	0.356	1	0.016	0.00869565	-0.879706	0.611	1	0.759
GO:1902495	cellular_component	transmembrane transporter complex	0.107692	7	0.0909091	5	-0.244419	0.76	1	0.064	0.0521739	-0.294743	0.696	1	0.759
GO:0020003	cellular_component	symbiont-containing vacuole	0.0153846	1	0	0	null	0.356	1	0.016	0.00869565	-0.879706	0.611	1	0.759
GO:0042597	cellular_component	periplasmic space	0.123077	8	0.2	11	0.70044	0.25	1	0.072	0.104348	0.535332	0.376	1	0.759
GO:0005576	cellular_component	extracellular region	0.0153846	1	0	0	null	0.356	1	0.016	0.00869565	-0.879706	0.611	1	0.759
GO:0005575	cellular_component	cellular_component	1	65	1	55	0	NAN	NAN	0.528	0.486957	-0.116745	0.525	1	0.759
GO:1990351	cellular_component	transporter complex	0.230769	15	0.254545	14	0.141472	0.762	1	0.128	0.130435	0.0271848	0.955	1	0.955
GO:0044217	cellular_component	other organism part	0.0153846	1	0	0	null	0.356	1	0.016	0.00869565	-0.879706	0.611	1	0.759
GO:0044459	cellular_component	plasma membrane part	0.107692	7	0.0909091	5	-0.244419	0.76	1	0.064	0.0521739	-0.294743	0.696	1	0.759
GO:0098796	cellular_component	membrane protein complex	0.123077	8	0.0909091	5	-0.437064	0.572	1	0.072	0.0521739	-0.464668	0.526	1	0.759
GO:1904949	cellular_component	ATPase complex	0.107692	7	0.0909091	5	-0.244419	0.76	1	0.064	0.0521739	-0.294743	0.696	1	0.759
GO:0098797	cellular_component	plasma membrane protein complex	0.107692	7	0.0909091	5	-0.244419	0.76	1	0.064	0.0521739	-0.294743	0.696	1	0.759
GO:0044462	cellular_component	external encapsulating structure part	0.0615385	4	0.0181818	1	-1.75899	0.236	1	0.04	0.0173913	-1.20163	0.298	1	0.759
GO:0030288	cellular_component	outer membrane-bounded periplasmic space	0	0	0.0363636	2	null	0.121	1	0.008	0.026087	1.70526	0.274	1	0.759
GO:0019867	cellular_component	outer membrane	0.0615385	4	0.0181818	1	-1.75899	0.236	1	0.04	0.0173913	-1.20163	0.298	1	0.759
GO:0044421	cellular_component	extracellular region part	0.0153846	1	0	0	null	0.356	1	0.016	0.00869565	-0.879706	0.611	1	0.759
GO:0044464	cellular_component	cell part	0.4	26	0.345455	19	-0.211504	0.539	1	0.216	0.173913	-0.312665	0.412	1	0.759
GO:0044422	cellular_component	organelle part	0.0769231	5	0.0181818	1	-2.08092	0.141	1	0.048	0.0173913	-1.46467	0.187	1	0.759
GO:0044425	cellular_component	membrane part	0.230769	15	0.181818	10	-0.343954	0.511	1	0.128	0.0956522	-0.420274	0.428	1	0.759
GO:0044424	cellular_component	intracellular part	0.123077	8	0.0545455	3	-1.17403	0.195	1	0.072	0.0347826	-1.04963	0.203	1	0.759
GO:0044427	cellular_component	chromosomal part	0.0615385	4	0.0181818	1	-1.75899	0.236	1	0.04	0.0173913	-1.20163	0.298	1	0.759
GO:0009986	cellular_component	cell surface	0.0153846	1	0	0	null	0.356	1	0.016	0.00869565	-0.879706	0.611	1	0.759
GO:0005737	cellular_component	cytoplasm	0.0461538	3	0.0363636	2	-0.343954	0.789	1	0.032	0.026087	-0.294743	0.786	1	0.836
GO:0044430	cellular_component	cytoskeletal part	0.0153846	1	0	0	null	0.356	1	0.016	0.00869565	-0.879706	0.611	1	0.759
GO:0016020	cellular_component	membrane	0.123077	8	0.127273	7	0.048363	0.945	1	0.072	0.0695652	-0.0496308	0.941	1	0.955
GO:0016021	cellular_component	integral component of membrane	0.123077	8	0.0909091	5	-0.437064	0.572	1	0.072	0.0521739	-0.464668	0.526	1	0.759
GO:0016465	cellular_component	chaperonin ATPase complex	0.0153846	1	0	0	null	0.356	1	0.016	0.00869565	-0.879706	0.611	1	0.759
GO:0101031	cellular_component	chaperone complex	0.0153846	1	0	0	null	0.356	1	0.016	0.00869565	-0.879706	0.611	1	0.759
GO:0016887	molecular_function	ATPase activity	0.0153846	1	0	0	null	0.356	1	0.00833333	0.00434783	-0.938599	0.588	1	0.729
GO:0060089	molecular_function	molecular transducer activity	0.0153846	1	0	0	null	0.356	1	0.00833333	0.00434783	-0.938599	0.588	1	0.729
GO:0015399	molecular_function	primary active transmembrane transporter activity	0.0153846	1	0	0	null	0.356	1	0.00833333	0.00434783	-0.938599	0.588	1	0.729
GO:0016801	molecular_function	hydrolase activity, acting on ether bonds	0.0153846	1	0	0	null	0.356	1	0.00833333	0.00434783	-0.938599	0.588	1	0.729
GO:0016802	molecular_function	trialkylsulfonium hydrolase activity	0.0153846	1	0	0	null	0.356	1	0.00833333	0.00434783	-0.938599	0.588	1	0.729
GO:0016407	molecular_function	acetyltransferase activity	0.0153846	1	0	0	null	0.356	1	0.00833333	0.00434783	-0.938599	0.588	1	0.729
GO:0015276	molecular_function	ligand-gated ion channel activity	0.0153846	1	0	0	null	0.356	1	0.00833333	0.00434783	-0.938599	0.588	1	0.729
GO:0008066	molecular_function	glutamate receptor activity	0.0153846	1	0	0	null	0.356	1	0.00833333	0.00434783	-0.938599	0.588	1	0.729
GO:0016408	molecular_function	C-acyltransferase activity	0.0153846	1	0	0	null	0.356	1	0.00833333	0.00434783	-0.938599	0.588	1	0.729
GO:0022803	molecular_function	passive transmembrane transporter activity	0.0153846	1	0	0	null	0.356	1	0.00833333	0.00434783	-0.938599	0.588	1	0.729
GO:0008186	molecular_function	RNA-dependent ATPase activity	0.0153846	1	0	0	null	0.356	1	0.00833333	0.00434783	-0.938599	0.588	1	0.729
GO:0022804	molecular_function	active transmembrane transporter activity	0.0153846	1	0.0181818	1	0.241008	0.905	1	0.00833333	0.00869565	0.0614005	0.966	1	0.966
GO:0005198	molecular_function	structural molecule activity	0.0307692	2	0.0181818	1	-0.758992	0.66	1	0.0125	0.00869565	-0.523562	0.688	1	0.811
GO:0005230	molecular_function	extracellular ligand-gated ion channel activity	0.0153846	1	0	0	null	0.356	1	0.00833333	0.00434783	-0.938599	0.588	1	0.729
GO:0036094	molecular_function	small molecule binding	0.0615385	4	0.0363636	2	-0.758992	0.528	1	0.0208333	0.0130435	-0.675565	0.514	1	0.729
GO:0004386	molecular_function	helicase activity	0.0153846	1	0	0	null	0.356	1	0.00833333	0.00434783	-0.938599	0.588	1	0.729
GO:0008982	molecular_function	protein-N(PI)-phosphohistidine-sugar phosphotransferase activity	0	0	0.0181818	1	null	0.275	1	0.00416667	0.00869565	1.0614	0.538	1	0.729
GO:0003697	molecular_function	single-stranded DNA binding	0.0153846	1	0	0	null	0.356	1	0.00833333	0.00434783	-0.938599	0.588	1	0.729
GO:0022890	molecular_function	inorganic cation transmembrane transporter activity	0.0153846	1	0	0	null	0.356	1	0.00833333	0.00434783	-0.938599	0.588	1	0.729
GO:0004812	molecular_function	aminoacyl-tRNA ligase activity	0.0153846	1	0	0	null	0.356	1	0.00833333	0.00434783	-0.938599	0.588	1	0.729
GO:0003723	molecular_function	RNA binding	0.0307692	2	0.0363636	2	0.241008	0.865	1	0.0125	0.0130435	0.0614005	0.958	1	0.966
GO:0004814	molecular_function	arginine-tRNA ligase activity	0.0153846	1	0	0	null	0.356	1	0.00833333	0.00434783	-0.938599	0.588	1	0.729
GO:0097367	molecular_function	carbohydrate derivative binding	0.0615385	4	0.0363636	2	-0.758992	0.528	1	0.0208333	0.0130435	-0.675565	0.514	1	0.729
GO:0046982	molecular_function	protein heterodimerization activity	0.0615385	4	0.0181818	1	-1.75899	0.236	1	0.0208333	0.00869565	-1.26053	0.277	1	0.729
GO:0016491	molecular_function	oxidoreductase activity	0.0153846	1	0.0545455	3	1.82597	0.234	1	0.00833333	0.0173913	1.0614	0.382	1	0.729
GO:0019001	molecular_function	guanyl nucleotide binding	0.0461538	3	0.0363636	2	-0.343954	0.789	1	0.0166667	0.0130435	-0.353637	0.746	1	0.811
GO:0005509	molecular_function	calcium ion binding	0.0153846	1	0.0363636	2	1.24101	0.463	1	0.00833333	0.0130435	0.646363	0.619	1	0.742
GO:0051087	molecular_function	chaperone binding	0.0153846	1	0	0	null	0.356	1	0.00833333	0.00434783	-0.938599	0.588	1	0.729
GO:0016772	molecular_function	transferase activity, transferring phosphorus-containing groups	0.0153846	1	0.0181818	1	0.241008	0.905	1	0.00833333	0.00869565	0.0614005	0.966	1	0.966
GO:0016773	molecular_function	phosphotransferase activity, alcohol group as acceptor	0.0153846	1	0.0181818	1	0.241008	0.905	1	0.00833333	0.00869565	0.0614005	0.966	1	0.966
GO:0031072	molecular_function	heat shock protein binding	0.0153846	1	0	0	null	0.356	1	0.00833333	0.00434783	-0.938599	0.588	1	0.729
GO:0034062	molecular_function	5'-3' RNA polymerase activity	0.0153846	1	0	0	null	0.356	1	0.00833333	0.00434783	-0.938599	0.588	1	0.729
GO:0019904	molecular_function	protein domain specific binding	0.0153846	1	0	0	null	0.356	1	0.00833333	0.00434783	-0.938599	0.588	1	0.729
GO:0016879	molecular_function	ligase activity, forming carbon-nitrogen bonds	0.0153846	1	0	0	null	0.356	1	0.00833333	0.00434783	-0.938599	0.588	1	0.729
GO:0060590	molecular_function	ATPase regulator activity	0.0153846	1	0	0	null	0.356	1	0.00833333	0.00434783	-0.938599	0.588	1	0.729
GO:0032561	molecular_function	guanyl ribonucleotide binding	0.0461538	3	0.0363636	2	-0.343954	0.789	1	0.0166667	0.0130435	-0.353637	0.746	1	0.811
GO:0038023	molecular_function	signaling receptor activity	0.0153846	1	0	0	null	0.356	1	0.00833333	0.00434783	-0.938599	0.588	1	0.729
GO:0046983	molecular_function	protein dimerization activity	0.0769231	5	0.0181818	1	-2.08092	0.141	1	0.025	0.00869565	-1.52356	0.172	1	0.729
GO:0008233	molecular_function	peptidase activity	0.0153846	1	0	0	null	0.356	1	0.00833333	0.00434783	-0.938599	0.588	1	0.729
GO:0005488	molecular_function	binding	0.276923	18	0.254545	14	-0.121562	0.782	1	0.0791667	0.0652174	-0.279636	0.56	1	0.729
GO:0004820	molecular_function	glycine-tRNA ligase activity	0.0153846	1	0	0	null	0.356	1	0.00833333	0.00434783	-0.938599	0.588	1	0.729
GO:0032559	molecular_function	adenyl ribonucleotide binding	0.0307692	2	0	0	null	0.19	1	0.0125	0.00434783	-1.52356	0.336	1	0.729
GO:0005515	molecular_function	protein binding	0.107692	7	0.0181818	1	-2.56635	0.0502	1	0.0333333	0.00869565	-1.9386	0.0643	1	0.729
GO:0046872	molecular_function	metal ion binding	0.153846	10	0.218182	12	0.504043	0.364	1	0.0458333	0.0565217	0.302409	0.599	1	0.733
GO:0003979	molecular_function	UDP-glucose 6-dehydrogenase activity	0.0153846	1	0	0	null	0.356	1	0.00833333	0.00434783	-0.938599	0.588	1	0.729
GO:0032553	molecular_function	ribonucleotide binding	0.0615385	4	0.0363636	2	-0.758992	0.528	1	0.0208333	0.0130435	-0.675565	0.514	1	0.729
GO:0070279	molecular_function	vitamin B6 binding	0.0153846	1	0	0	null	0.356	1	0.00833333	0.00434783	-0.938599	0.588	1	0.729
GO:0015318	molecular_function	inorganic molecular entity transmembrane transporter activity	0.0153846	1	0	0	null	0.356	1	0.00833333	0.00434783	-0.938599	0.588	1	0.729
GO:0016884	molecular_function	carbon-nitrogen ligase activity, with glutamine as amido-N-donor	0.0153846	1	0	0	null	0.356	1	0.00833333	0.00434783	-0.938599	0.588	1	0.729
GO:0032555	molecular_function	purine ribonucleotide binding	0.0615385	4	0.0363636	2	-0.758992	0.528	1	0.0208333	0.0130435	-0.675565	0.514	1	0.729
GO:0103111	molecular_function	D-glucosamine PTS permease activity	0	0	0.0181818	1	null	0.275	1	0.00416667	0.00869565	1.0614	0.538	1	0.729
GO:0140101	molecular_function	catalytic activity, acting on a tRNA	0.0153846	1	0	0	null	0.356	1	0.00833333	0.00434783	-0.938599	0.588	1	0.729
GO:0016624	molecular_function	oxidoreductase activity, acting on the aldehyde or oxo group of donors, disulfide as acceptor	0.0153846	1	0	0	null	0.356	1	0.00833333	0.00434783	-0.938599	0.588	1	0.729
GO:0016866	molecular_function	intramolecular transferase activity	0.0153846	1	0	0	null	0.356	1	0.00833333	0.00434783	-0.938599	0.588	1	0.729
GO:0046914	molecular_function	transition metal ion binding	0.0153846	1	0	0	null	0.356	1	0.00833333	0.00434783	-0.938599	0.588	1	0.729
GO:0016746	molecular_function	transferase activity, transferring acyl groups	0.0153846	1	0	0	null	0.356	1	0.00833333	0.00434783	-0.938599	0.588	1	0.729
GO:0016747	molecular_function	transferase activity, transferring acyl groups other than amino-acyl groups	0.0153846	1	0	0	null	0.356	1	0.00833333	0.00434783	-0.938599	0.588	1	0.729
GO:0016868	molecular_function	intramolecular transferase activity, phosphotransferases	0.0153846	1	0	0	null	0.356	1	0.00833333	0.00434783	-0.938599	0.588	1	0.729
GO:1901363	molecular_function	heterocyclic compound binding	0.123077	8	0.0727273	4	-0.758992	0.36	1	0.0375	0.0217391	-0.786596	0.315	1	0.729
GO:0032550	molecular_function	purine ribonucleoside binding	0.0461538	3	0.0363636	2	-0.343954	0.789	1	0.0166667	0.0130435	-0.353637	0.746	1	0.811
GO:0016903	molecular_function	oxidoreductase activity, acting on the aldehyde or oxo group of donors	0.0153846	1	0	0	null	0.356	1	0.00833333	0.00434783	-0.938599	0.588	1	0.729
GO:0008324	molecular_function	cation transmembrane transporter activity	0.0153846	1	0.0181818	1	0.241008	0.905	1	0.00833333	0.00869565	0.0614005	0.966	1	0.966
GO:0004088	molecular_function	carbamoyl-phosphate synthase (glutamine-hydrolyzing) activity	0.0153846	1	0	0	null	0.356	1	0.00833333	0.00434783	-0.938599	0.588	1	0.729
GO:0005215	molecular_function	transporter activity	0.123077	8	0.127273	7	0.048363	0.945	1	0.0375	0.0347826	-0.108524	0.875	1	0.939
GO:0003674	molecular_function	molecular_function	1	65	1	55	0	NAN	NAN	0.275	0.243478	-0.175639	0.436	1	0.729
GO:0000166	molecular_function	nucleotide binding	0.0615385	4	0.0363636	2	-0.758992	0.528	1	0.0208333	0.0130435	-0.675565	0.514	1	0.729
GO:0000287	molecular_function	magnesium ion binding	0.0307692	2	0.0181818	1	-0.758992	0.66	1	0.0125	0.00869565	-0.523562	0.688	1	0.811
GO:0001883	molecular_function	purine nucleoside binding	0.0461538	3	0.0363636	2	-0.343954	0.789	1	0.0166667	0.0130435	-0.353637	0.746	1	0.811
GO:0004634	molecular_function	phosphopyruvate hydratase activity	0.0153846	1	0	0	null	0.356	1	0.00833333	0.00434783	-0.938599	0.588	1	0.729
GO:0032549	molecular_function	ribonucleoside binding	0.0461538	3	0.0363636	2	-0.343954	0.789	1	0.0166667	0.0130435	-0.353637	0.746	1	0.811
GO:0044183	molecular_function	protein binding involved in protein folding	0.0153846	1	0	0	null	0.356	1	0.00833333	0.00434783	-0.938599	0.588	1	0.729
GO:0043492	molecular_function	ATPase activity, coupled to movement of substances	0.0153846	1	0	0	null	0.356	1	0.00833333	0.00434783	-0.938599	0.588	1	0.729
GO:0003824	molecular_function	catalytic activity	0.0615385	4	0.0727273	4	0.241008	0.807	1	0.0208333	0.0217391	0.0614005	0.946	1	0.966
GO:0097747	molecular_function	RNA polymerase activity	0.0153846	1	0	0	null	0.356	1	0.00833333	0.00434783	-0.938599	0.588	1	0.729
GO:0140098	molecular_function	catalytic activity, acting on RNA	0.0153846	1	0	0	null	0.356	1	0.00833333	0.00434783	-0.938599	0.588	1	0.729
GO:0015405	molecular_function	P-P-bond-hydrolysis-driven transmembrane transporter activity	0.0153846	1	0	0	null	0.356	1	0.00833333	0.00434783	-0.938599	0.588	1	0.729
GO:0051787	molecular_function	misfolded protein binding	0.0153846	1	0	0	null	0.356	1	0.00833333	0.00434783	-0.938599	0.588	1	0.729
GO:0016874	molecular_function	ligase activity	0.0153846	1	0	0	null	0.356	1	0.00833333	0.00434783	-0.938599	0.588	1	0.729
GO:0016875	molecular_function	ligase activity, forming carbon-oxygen bonds	0.0153846	1	0	0	null	0.356	1	0.00833333	0.00434783	-0.938599	0.588	1	0.729
GO:0140096	molecular_function	catalytic activity, acting on a protein	0.0153846	1	0	0	null	0.356	1	0.00833333	0.00434783	-0.938599	0.588	1	0.729
GO:0015267	molecular_function	channel activity	0.0153846	1	0	0	null	0.356	1	0.00833333	0.00434783	-0.938599	0.588	1	0.729
GO:0016614	molecular_function	oxidoreductase activity, acting on CH-OH group of donors	0.0153846	1	0.0363636	2	1.24101	0.463	1	0.00833333	0.0130435	0.646363	0.619	1	0.742
GO:0022857	molecular_function	transmembrane transporter activity	0.123077	8	0.127273	7	0.048363	0.945	1	0.0375	0.0347826	-0.108524	0.875	1	0.939
GO:0016616	molecular_function	oxidoreductase activity, acting on the CH-OH group of donors, NAD or NADP as acceptor	0.0153846	1	0	0	null	0.356	1	0.00833333	0.00434783	-0.938599	0.588	1	0.729
GO:0015144	molecular_function	carbohydrate transmembrane transporter activity	0	0	0.0181818	1	null	0.275	1	0.00416667	0.00869565	1.0614	0.538	1	0.729
GO:0022853	molecular_function	active ion transmembrane transporter activity	0.0153846	1	0	0	null	0.356	1	0.00833333	0.00434783	-0.938599	0.588	1	0.729
GO:0004013	molecular_function	adenosylhomocysteinase activity	0.0153846	1	0	0	null	0.356	1	0.00833333	0.00434783	-0.938599	0.588	1	0.729
GO:0003684	molecular_function	damaged DNA binding	0.0153846	1	0	0	null	0.356	1	0.00833333	0.00434783	-0.938599	0.588	1	0.729
GO:0004497	molecular_function	monooxygenase activity	0	0	0.0181818	1	null	0.275	1	0.00416667	0.00869565	1.0614	0.538	1	0.729
GO:0003951	molecular_function	NAD+ kinase activity	0.0153846	1	0	0	null	0.356	1	0.00833333	0.00434783	-0.938599	0.588	1	0.729
GO:0003676	molecular_function	nucleic acid binding	0.0923077	6	0.0727273	4	-0.343954	0.699	1	0.0291667	0.0217391	-0.424026	0.61	1	0.741
GO:0005216	molecular_function	ion channel activity	0.0153846	1	0	0	null	0.356	1	0.00833333	0.00434783	-0.938599	0.588	1	0.729
GO:0003677	molecular_function	DNA binding	0.0769231	5	0.0363636	2	-1.08092	0.345	1	0.025	0.0130435	-0.938599	0.344	1	0.729
GO:0004888	molecular_function	transmembrane signaling receptor activity	0.0153846	1	0	0	null	0.356	1	0.00833333	0.00434783	-0.938599	0.588	1	0.729
GO:0048037	molecular_function	cofactor binding	0.0153846	1	0	0	null	0.356	1	0.00833333	0.00434783	-0.938599	0.588	1	0.729
GO:0030594	molecular_function	neurotransmitter receptor activity	0.0153846	1	0	0	null	0.356	1	0.00833333	0.00434783	-0.938599	0.588	1	0.729
GO:0016462	molecular_function	pyrophosphatase activity	0.0461538	3	0.0363636	2	-0.343954	0.789	1	0.0166667	0.0130435	-0.353637	0.746	1	0.811
GO:0016740	molecular_function	transferase activity	0.0153846	1	0.0181818	1	0.241008	0.905	1	0.00833333	0.00869565	0.0614005	0.966	1	0.966
GO:0016620	molecular_function	oxidoreductase activity, acting on the aldehyde or oxo group of donors, NAD or NADP as acceptor	0.0153846	1	0	0	null	0.356	1	0.00833333	0.00434783	-0.938599	0.588	1	0.729
GO:0030234	molecular_function	enzyme regulator activity	0.0153846	1	0	0	null	0.356	1	0.00833333	0.00434783	-0.938599	0.588	1	0.729
GO:0016984	molecular_function	ribulose-bisphosphate carboxylase activity	0	0	0.0181818	1	null	0.275	1	0.00416667	0.00869565	1.0614	0.538	1	0.729
GO:0015078	molecular_function	proton transmembrane transporter activity	0.0153846	1	0	0	null	0.356	1	0.00833333	0.00434783	-0.938599	0.588	1	0.729
GO:0008144	molecular_function	drug binding	0.0307692	2	0	0	null	0.19	1	0.0125	0.00434783	-1.52356	0.336	1	0.729
GO:0015077	molecular_function	monovalent inorganic cation transmembrane transporter activity	0.0153846	1	0	0	null	0.356	1	0.00833333	0.00434783	-0.938599	0.588	1	0.729
GO:0015075	molecular_function	ion transmembrane transporter activity	0.0153846	1	0.0181818	1	0.241008	0.905	1	0.00833333	0.00869565	0.0614005	0.966	1	0.966
GO:1901265	molecular_function	nucleoside phosphate binding	0.0615385	4	0.0363636	2	-0.758992	0.528	1	0.0208333	0.0130435	-0.675565	0.514	1	0.729
GO:0046538	molecular_function	2,3-bisphosphoglycerate-dependent phosphoglycerate mutase activity	0.0153846	1	0	0	null	0.356	1	0.00833333	0.00434783	-0.938599	0.588	1	0.729
GO:0000774	molecular_function	adenyl-nucleotide exchange factor activity	0.0153846	1	0	0	null	0.356	1	0.00833333	0.00434783	-0.938599	0.588	1	0.729
GO:0046933	molecular_function	proton-transporting ATP synthase activity, rotational mechanism	0.0153846	1	0	0	null	0.356	1	0.00833333	0.00434783	-0.938599	0.588	1	0.729
GO:0052930	molecular_function	methanol ferricytochrome-c oxidoreductase activity	0	0	0.0363636	2	null	0.121	1	0.00416667	0.0130435	1.64636	0.295	1	0.729
GO:0098772	molecular_function	molecular function regulator	0.0153846	1	0	0	null	0.356	1	0.00833333	0.00434783	-0.938599	0.588	1	0.729
GO:0035639	molecular_function	purine ribonucleoside triphosphate binding	0.0615385	4	0.0363636	2	-0.758992	0.528	1	0.0208333	0.0130435	-0.675565	0.514	1	0.729
GO:0051287	molecular_function	NAD binding	0.0153846	1	0	0	null	0.356	1	0.00833333	0.00434783	-0.938599	0.588	1	0.729
GO:0003924	molecular_function	GTPase activity	0.0461538	3	0.0363636	2	-0.343954	0.789	1	0.0166667	0.0130435	-0.353637	0.746	1	0.811
GO:0004739	molecular_function	pyruvate dehydrogenase (acetyl-transferring) activity	0.0153846	1	0	0	null	0.356	1	0.00833333	0.00434783	-0.938599	0.588	1	0.729
GO:0004738	molecular_function	pyruvate dehydrogenase activity	0.0153846	1	0	0	null	0.356	1	0.00833333	0.00434783	-0.938599	0.588	1	0.729
GO:0004619	molecular_function	phosphoglycerate mutase activity	0.0153846	1	0	0	null	0.356	1	0.00833333	0.00434783	-0.938599	0.588	1	0.729
GO:0016453	molecular_function	C-acetyltransferase activity	0.0153846	1	0	0	null	0.356	1	0.00833333	0.00434783	-0.938599	0.588	1	0.729
GO:0052933	molecular_function	alcohol dehydrogenase (cytochrome c(L)) activity	0	0	0.0363636	2	null	0.121	1	0.00416667	0.0130435	1.64636	0.295	1	0.729
GO:0019842	molecular_function	vitamin binding	0.0153846	1	0	0	null	0.356	1	0.00833333	0.00434783	-0.938599	0.588	1	0.729
GO:0052931	molecular_function	ethanol cytochrome-c oxidoreductase activity	0	0	0.0363636	2	null	0.121	1	0.00416667	0.0130435	1.64636	0.295	1	0.729
GO:0016853	molecular_function	isomerase activity	0.0153846	1	0	0	null	0.356	1	0.00833333	0.00434783	-0.938599	0.588	1	0.729
GO:0052932	molecular_function	2-chloroethanol cytochrome-c oxidoreductase activity	0	0	0.0363636	2	null	0.121	1	0.00416667	0.0130435	1.64636	0.295	1	0.729
GO:0022839	molecular_function	ion gated channel activity	0.0153846	1	0	0	null	0.356	1	0.00833333	0.00434783	-0.938599	0.588	1	0.729
GO:0044769	molecular_function	ATPase activity, coupled to transmembrane movement of ions, rotational mechanism	0.0153846	1	0	0	null	0.356	1	0.00833333	0.00434783	-0.938599	0.588	1	0.729
GO:0042625	molecular_function	ATPase coupled ion transmembrane transporter activity	0.0153846	1	0	0	null	0.356	1	0.00833333	0.00434783	-0.938599	0.588	1	0.729
GO:0042626	molecular_function	ATPase activity, coupled to transmembrane movement of substances	0.0153846	1	0	0	null	0.356	1	0.00833333	0.00434783	-0.938599	0.588	1	0.729
GO:0008270	molecular_function	zinc ion binding	0.0153846	1	0	0	null	0.356	1	0.00833333	0.00434783	-0.938599	0.588	1	0.729
GO:0016835	molecular_function	carbon-oxygen lyase activity	0.0153846	1	0	0	null	0.356	1	0.00833333	0.00434783	-0.938599	0.588	1	0.729
GO:0019829	molecular_function	cation-transporting ATPase activity	0.0153846	1	0	0	null	0.356	1	0.00833333	0.00434783	-0.938599	0.588	1	0.729
GO:0022835	molecular_function	transmitter-gated channel activity	0.0153846	1	0	0	null	0.356	1	0.00833333	0.00434783	-0.938599	0.588	1	0.729
GO:0016836	molecular_function	hydro-lyase activity	0.0153846	1	0	0	null	0.356	1	0.00833333	0.00434783	-0.938599	0.588	1	0.729
GO:0022836	molecular_function	gated channel activity	0.0153846	1	0	0	null	0.356	1	0.00833333	0.00434783	-0.938599	0.588	1	0.729
GO:0022838	molecular_function	substrate-specific channel activity	0.0153846	1	0	0	null	0.356	1	0.00833333	0.00434783	-0.938599	0.588	1	0.729
GO:0005200	molecular_function	structural constituent of cytoskeleton	0.0153846	1	0	0	null	0.356	1	0.00833333	0.00434783	-0.938599	0.588	1	0.729
GO:0022834	molecular_function	ligand-gated channel activity	0.0153846	1	0	0	null	0.356	1	0.00833333	0.00434783	-0.938599	0.588	1	0.729
GO:0001882	molecular_function	nucleoside binding	0.0461538	3	0.0363636	2	-0.343954	0.789	1	0.0166667	0.0130435	-0.353637	0.746	1	0.811
GO:0042623	molecular_function	ATPase activity, coupled	0.0153846	1	0	0	null	0.356	1	0.00833333	0.00434783	-0.938599	0.588	1	0.729
GO:0003899	molecular_function	DNA-directed 5'-3' RNA polymerase activity	0.0153846	1	0	0	null	0.356	1	0.00833333	0.00434783	-0.938599	0.588	1	0.729
GO:0004749	molecular_function	ribose phosphate diphosphokinase activity	0.0153846	1	0	0	null	0.356	1	0.00833333	0.00434783	-0.938599	0.588	1	0.729
GO:0018468	molecular_function	alcohol dehydrogenase (acceptor) activity	0	0	0.0363636	2	null	0.121	1	0.00416667	0.0130435	1.64636	0.295	1	0.729
GO:0030170	molecular_function	pyridoxal phosphate binding	0.0153846	1	0	0	null	0.356	1	0.00833333	0.00434783	-0.938599	0.588	1	0.729
GO:0022824	molecular_function	transmitter-gated ion channel activity	0.0153846	1	0	0	null	0.356	1	0.00833333	0.00434783	-0.938599	0.588	1	0.729
GO:0043167	molecular_function	ion binding	0.2	13	0.218182	12	0.125531	0.807	1	0.0583333	0.0565217	-0.0455147	0.933	1	0.966
GO:0016829	molecular_function	lyase activity	0.0153846	1	0.0181818	1	0.241008	0.905	1	0.00833333	0.00869565	0.0614005	0.966	1	0.966
GO:0043169	molecular_function	cation binding	0.153846	10	0.218182	12	0.504043	0.364	1	0.0458333	0.0565217	0.302409	0.599	1	0.733
GO:0043168	molecular_function	anion binding	0.0615385	4	0.0363636	2	-0.758992	0.528	1	0.0208333	0.0130435	-0.675565	0.514	1	0.729
GO:0060589	molecular_function	nucleoside-triphosphatase regulator activity	0.0153846	1	0	0	null	0.356	1	0.00833333	0.00434783	-0.938599	0.588	1	0.729
GO:0005525	molecular_function	GTP binding	0.0461538	3	0.0363636	2	-0.343954	0.789	1	0.0166667	0.0130435	-0.353637	0.746	1	0.811
GO:0008519	molecular_function	ammonium transmembrane transporter activity	0	0	0.0181818	1	null	0.275	1	0.00416667	0.00869565	1.0614	0.538	1	0.729
GO:0005524	molecular_function	ATP binding	0.0307692	2	0	0	null	0.19	1	0.0125	0.00434783	-1.52356	0.336	1	0.729
GO:0003746	molecular_function	translation elongation factor activity	0.0307692	2	0.0363636	2	0.241008	0.865	1	0.0125	0.0130435	0.0614005	0.958	1	0.966
unknownfun	molecular_function	unknown molecular function	0.6	39	0.6	33	0	1	1	0.166667	0.147826	-0.173065	0.575	1	0.729
GO:0016830	molecular_function	carbon-carbon lyase activity	0	0	0.0181818	1	null	0.275	1	0.00416667	0.00869565	1.0614	0.538	1	0.729
GO:0016831	molecular_function	carboxy-lyase activity	0	0	0.0181818	1	null	0.275	1	0.00416667	0.00869565	1.0614	0.538	1	0.729
GO:0016898	molecular_function	oxidoreductase activity, acting on the CH-OH group of donors, cytochrome as acceptor	0	0	0.0363636	2	null	0.121	1	0.00416667	0.0130435	1.64636	0.295	1	0.729
GO:0016778	molecular_function	diphosphotransferase activity	0.0153846	1	0	0	null	0.356	1	0.00833333	0.00434783	-0.938599	0.588	1	0.729
GO:0008094	molecular_function	DNA-dependent ATPase activity	0.0153846	1	0	0	null	0.356	1	0.00833333	0.00434783	-0.938599	0.588	1	0.729
GO:0016779	molecular_function	nucleotidyltransferase activity	0.0153846	1	0	0	null	0.356	1	0.00833333	0.00434783	-0.938599	0.588	1	0.729
GO:0042802	molecular_function	identical protein binding	0.0153846	1	0	0	null	0.356	1	0.00833333	0.00434783	-0.938599	0.588	1	0.729
GO:0042803	molecular_function	protein homodimerization activity	0.0153846	1	0	0	null	0.356	1	0.00833333	0.00434783	-0.938599	0.588	1	0.729
GO:0008890	molecular_function	glycine C-acetyltransferase activity	0.0153846	1	0	0	null	0.356	1	0.00833333	0.00434783	-0.938599	0.588	1	0.729
GO:0016817	molecular_function	hydrolase activity, acting on acid anhydrides	0.0461538	3	0.0363636	2	-0.343954	0.789	1	0.0166667	0.0130435	-0.353637	0.746	1	0.811
GO:0016818	molecular_function	hydrolase activity, acting on acid anhydrides, in phosphorus-containing anhydrides	0.0461538	3	0.0363636	2	-0.343954	0.789	1	0.0166667	0.0130435	-0.353637	0.746	1	0.811
GO:0051082	molecular_function	unfolded protein binding	0.0307692	2	0	0	null	0.19	1	0.0125	0.00434783	-1.52356	0.336	1	0.729
GO:0008135	molecular_function	translation factor activity, RNA binding	0.0307692	2	0.0363636	2	0.241008	0.865	1	0.0125	0.0130435	0.0614005	0.958	1	0.966
GO:0004970	molecular_function	ionotropic glutamate receptor activity	0.0153846	1	0	0	null	0.356	1	0.00833333	0.00434783	-0.938599	0.588	1	0.729
GO:0050661	molecular_function	NADP binding	0.0153846	1	0	0	null	0.356	1	0.00833333	0.00434783	-0.938599	0.588	1	0.729
GO:0050662	molecular_function	coenzyme binding	0.0153846	1	0	0	null	0.356	1	0.00833333	0.00434783	-0.938599	0.588	1	0.729
GO:0097159	molecular_function	organic cyclic compound binding	0.123077	8	0.0727273	4	-0.758992	0.36	1	0.0375	0.0217391	-0.786596	0.315	1	0.729
GO:0017076	molecular_function	purine nucleotide binding	0.0615385	4	0.0363636	2	-0.758992	0.528	1	0.0208333	0.0130435	-0.675565	0.514	1	0.729
GO:0017111	molecular_function	nucleoside-triphosphatase activity	0.0461538	3	0.0363636	2	-0.343954	0.789	1	0.0166667	0.0130435	-0.353637	0.746	1	0.811
GO:0030554	molecular_function	adenyl nucleotide binding	0.0307692	2	0	0	null	0.19	1	0.0125	0.00434783	-1.52356	0.336	1	0.729
GO:0016301	molecular_function	kinase activity	0.0153846	1	0	0	null	0.356	1	0.00833333	0.00434783	-0.938599	0.588	1	0.729
GO:0016787	molecular_function	hydrolase activity	0.0461538	3	0.0363636	2	-0.343954	0.789	1	0.0166667	0.0130435	-0.353637	0.746	1	0.811

## Sheet: day 8 pH 7 vs pH 8
# MetaGOmics GO comparison report
# MetaGOmics version: 0.1.1
# Run date: Sun Jun 16 00:29:53 PDT 2019
# Run1 = day 8 pH 7.1
# Run2 = day 8 pH 8.2
GO acc	GO aspect	GO name	Run 1 ratio	Run 1 PSM count	Run 2 ratio	Run 2 PSM count	Log(2) fold change	Raw p-value	Bonf. corr. p-value	Laplace corr. Run 1 ratio	Laplace corr. Run 2 ratio	Laplace corr. Log(2) fold change	Laplace corr. Raw p-value	Laplace corr. Bonf. corr p-value	Laplace corr. q-value
GO:0006281	biological_process	DNA repair	0.00826446	1	0	0	null	0.662	1	0.00461894	0.00298507	-0.629794	0.719	1	0.798
GO:0043900	biological_process	regulation of multi-organism process	0.00826446	1	0	0	null	0.662	1	0.00461894	0.00298507	-0.629794	0.719	1	0.798
GO:0043903	biological_process	regulation of symbiosis, encompassing mutualism through parasitism	0.00826446	1	0	0	null	0.662	1	0.00461894	0.00298507	-0.629794	0.719	1	0.798
GO:0070727	biological_process	cellular macromolecule localization	0.00826446	1	0	0	null	0.662	1	0.00461894	0.00298507	-0.629794	0.719	1	0.798
GO:0007010	biological_process	cytoskeleton organization	0.0330579	4	0.0869565	2	1.3953	0.236	1	0.0115473	0.00895522	-0.36676	0.726	1	0.798
GO:0015672	biological_process	monovalent inorganic cation transport	0.0661157	8	0.26087	6	1.98026	0.00385	1	0.0207852	0.0208955	0.00763585	0.992	1	0.992
GO:0006163	biological_process	purine nucleotide metabolic process	0.0661157	8	0.347826	8	2.3953	8.12e-05	0.0253	0.0207852	0.0268657	0.370206	0.581	1	0.798
GO:0006164	biological_process	purine nucleotide biosynthetic process	0.0661157	8	0.347826	8	2.3953	8.12e-05	0.0253	0.0207852	0.0268657	0.370206	0.581	1	0.798
GO:1901222	biological_process	regulation of NIK/NF-kappaB signaling	0.00826446	1	0	0	null	0.662	1	0.00461894	0.00298507	-0.629794	0.719	1	0.798
GO:0008104	biological_process	protein localization	0.00826446	1	0	0	null	0.662	1	0.00461894	0.00298507	-0.629794	0.719	1	0.798
GO:1901224	biological_process	positive regulation of NIK/NF-kappaB signaling	0.00826446	1	0	0	null	0.662	1	0.00461894	0.00298507	-0.629794	0.719	1	0.798
GO:0042133	biological_process	neurotransmitter metabolic process	0.0165289	2	0.0869565	2	2.3953	0.0596	1	0.00692841	0.00895522	0.370206	0.752	1	0.798
GO:0006165	biological_process	nucleoside diphosphate phosphorylation	0.0165289	2	0.217391	5	3.71723	4.02e-05	0.0126	0.00692841	0.0179104	1.37021	0.161	1	0.798
GO:0042136	biological_process	neurotransmitter biosynthetic process	0.0165289	2	0.0869565	2	2.3953	0.0596	1	0.00692841	0.00895522	0.370206	0.752	1	0.798
GO:0005996	biological_process	monosaccharide metabolic process	0.0330579	4	0	0	null	0.377	1	0.0115473	0.00298507	-1.95172	0.181	1	0.798
GO:0007017	biological_process	microtubule-based process	0.0330579	4	0.0869565	2	1.3953	0.236	1	0.0115473	0.00895522	-0.36676	0.726	1	0.798
GO:0050794	biological_process	regulation of cellular process	0.00826446	1	0	0	null	0.662	1	0.00461894	0.00298507	-0.629794	0.719	1	0.798
GO:0051641	biological_process	cellular localization	0.00826446	1	0	0	null	0.662	1	0.00461894	0.00298507	-0.629794	0.719	1	0.798
GO:0019362	biological_process	pyridine nucleotide metabolic process	0.0165289	2	0.217391	5	3.71723	4.02e-05	0.0126	0.00692841	0.0179104	1.37021	0.161	1	0.798
GO:0019363	biological_process	pyridine nucleotide biosynthetic process	0.0165289	2	0.217391	5	3.71723	4.02e-05	0.0126	0.00692841	0.0179104	1.37021	0.161	1	0.798
GO:0140115	biological_process	export across plasma membrane	0.00826446	1	0	0	null	0.662	1	0.00461894	0.00298507	-0.629794	0.719	1	0.798
GO:0065007	biological_process	biological regulation	0.0247934	3	0.0869565	2	1.81034	0.136	1	0.00923788	0.00895522	-0.0448316	0.967	1	0.98
GO:0065008	biological_process	regulation of biological quality	0.0165289	2	0.0869565	2	2.3953	0.0596	1	0.00692841	0.00895522	0.370206	0.752	1	0.798
GO:0030261	biological_process	chromosome condensation	0.0165289	2	0	0	null	0.535	1	0.00692841	0.00298507	-1.21476	0.452	1	0.798
GO:0006177	biological_process	GMP biosynthetic process	0.00826446	1	0	0	null	0.662	1	0.00461894	0.00298507	-0.629794	0.719	1	0.798
GO:0009201	biological_process	ribonucleoside triphosphate biosynthetic process	0.0661157	8	0.347826	8	2.3953	8.12e-05	0.0253	0.0207852	0.0268657	0.370206	0.581	1	0.798
GO:0006732	biological_process	coenzyme metabolic process	0.0330579	4	0.304348	7	3.20266	7.12e-06	0.00222	0.0115473	0.0238806	1.04828	0.189	1	0.798
GO:0006974	biological_process	cellular response to DNA damage stimulus	0.00826446	1	0	0	null	0.662	1	0.00461894	0.00298507	-0.629794	0.719	1	0.798
GO:0042026	biological_process	protein refolding	0.0247934	3	0	0	null	0.445	1	0.00923788	0.00298507	-1.62979	0.285	1	0.798
GO:0006733	biological_process	oxidoreduction coenzyme metabolic process	0.0165289	2	0.217391	5	3.71723	4.02e-05	0.0126	0.00692841	0.0179104	1.37021	0.161	1	0.798
GO:0009206	biological_process	purine ribonucleoside triphosphate biosynthetic process	0.0661157	8	0.347826	8	2.3953	8.12e-05	0.0253	0.0207852	0.0268657	0.370206	0.581	1	0.798
GO:0006730	biological_process	one-carbon metabolic process	0.0165289	2	0.0869565	2	2.3953	0.0596	1	0.00692841	0.00895522	0.370206	0.752	1	0.798
GO:0009205	biological_process	purine ribonucleoside triphosphate metabolic process	0.0661157	8	0.347826	8	2.3953	8.12e-05	0.0253	0.0207852	0.0268657	0.370206	0.581	1	0.798
GO:0072330	biological_process	monocarboxylic acid biosynthetic process	0.0247934	3	0.217391	5	3.13227	0.000219	0.0682	0.00923788	0.0179104	0.955168	0.293	1	0.798
GO:0006725	biological_process	cellular aromatic compound metabolic process	0.0743802	9	0.391304	9	2.3953	2.52e-05	0.00787	0.0230947	0.0298507	0.370206	0.56	1	0.798
GO:0023056	biological_process	positive regulation of signaling	0.00826446	1	0	0	null	0.662	1	0.00461894	0.00298507	-0.629794	0.719	1	0.798
GO:0044571	biological_process	[2Fe-2S] cluster assembly	0.00826446	1	0	0	null	0.662	1	0.00461894	0.00298507	-0.629794	0.719	1	0.798
GO:0023051	biological_process	regulation of signaling	0.00826446	1	0	0	null	0.662	1	0.00461894	0.00298507	-0.629794	0.719	1	0.798
GO:0019359	biological_process	nicotinamide nucleotide biosynthetic process	0.0165289	2	0.217391	5	3.71723	4.02e-05	0.0126	0.00692841	0.0179104	1.37021	0.161	1	0.798
GO:0034613	biological_process	cellular protein localization	0.00826446	1	0	0	null	0.662	1	0.00461894	0.00298507	-0.629794	0.719	1	0.798
GO:1901361	biological_process	organic cyclic compound catabolic process	0.0165289	2	0.217391	5	3.71723	4.02e-05	0.0126	0.00692841	0.0179104	1.37021	0.161	1	0.798
GO:1901360	biological_process	organic cyclic compound metabolic process	0.0743802	9	0.391304	9	2.3953	2.52e-05	0.00787	0.0230947	0.0298507	0.370206	0.56	1	0.798
GO:0009772	biological_process	photosynthetic electron transport in photosystem II	0.0247934	3	0.0434783	1	0.810339	0.617	1	0.00923788	0.00597015	-0.629794	0.61	1	0.798
GO:1901362	biological_process	organic cyclic compound biosynthetic process	0.0743802	9	0.391304	9	2.3953	2.52e-05	0.00787	0.0230947	0.0298507	0.370206	0.56	1	0.798
GO:0006260	biological_process	DNA replication	0.00826446	1	0	0	null	0.662	1	0.00461894	0.00298507	-0.629794	0.719	1	0.798
GO:0006261	biological_process	DNA-dependent DNA replication	0.00826446	1	0	0	null	0.662	1	0.00461894	0.00298507	-0.629794	0.719	1	0.798
GO:0042278	biological_process	purine nucleoside metabolic process	0.00826446	1	0	0	null	0.662	1	0.00461894	0.00298507	-0.629794	0.719	1	0.798
GO:0006820	biological_process	anion transport	0.00826446	1	0	0	null	0.662	1	0.00461894	0.00298507	-0.629794	0.719	1	0.798
GO:0051301	biological_process	cell division	0.0165289	2	0	0	null	0.535	1	0.00692841	0.00298507	-1.21476	0.452	1	0.798
GO:0006814	biological_process	sodium ion transport	0.0165289	2	0	0	null	0.535	1	0.00692841	0.00298507	-1.21476	0.452	1	0.798
GO:0016070	biological_process	RNA metabolic process	0.00826446	1	0.0434783	1	2.3953	0.186	1	0.00461894	0.00597015	0.370206	0.796	1	0.834
GO:0006811	biological_process	ion transport	0.0826446	10	0.26087	6	1.65834	0.0127	1	0.0254042	0.0208955	-0.281871	0.682	1	0.798
GO:0009408	biological_process	response to heat	0.00826446	1	0	0	null	0.662	1	0.00461894	0.00298507	-0.629794	0.719	1	0.798
GO:0006812	biological_process	cation transport	0.0743802	9	0.26087	6	1.81034	0.00728	1	0.0230947	0.0208955	-0.144367	0.837	1	0.865
GO:0018130	biological_process	heterocycle biosynthetic process	0.0743802	9	0.391304	9	2.3953	2.52e-05	0.00787	0.0230947	0.0298507	0.370206	0.56	1	0.798
GO:0072488	biological_process	ammonium transmembrane transport	0.00826446	1	0	0	null	0.662	1	0.00461894	0.00298507	-0.629794	0.719	1	0.798
GO:0030001	biological_process	metal ion transport	0.0165289	2	0	0	null	0.535	1	0.00692841	0.00298507	-1.21476	0.452	1	0.798
GO:0032787	biological_process	monocarboxylic acid metabolic process	0.0247934	3	0.217391	5	3.13227	0.000219	0.0682	0.00923788	0.0179104	0.955168	0.293	1	0.798
GO:0042723	biological_process	thiamine-containing compound metabolic process	0.00826446	1	0	0	null	0.662	1	0.00461894	0.00298507	-0.629794	0.719	1	0.798
GO:0042724	biological_process	thiamine-containing compound biosynthetic process	0.00826446	1	0	0	null	0.662	1	0.00461894	0.00298507	-0.629794	0.719	1	0.798
GO:0071705	biological_process	nitrogen compound transport	0.0247934	3	0	0	null	0.445	1	0.00923788	0.00298507	-1.62979	0.285	1	0.798
GO:1901135	biological_process	carbohydrate derivative metabolic process	0.0661157	8	0.347826	8	2.3953	8.12e-05	0.0253	0.0207852	0.0268657	0.370206	0.581	1	0.798
GO:1901137	biological_process	carbohydrate derivative biosynthetic process	0.0661157	8	0.347826	8	2.3953	8.12e-05	0.0253	0.0207852	0.0268657	0.370206	0.581	1	0.798
GO:0006950	biological_process	response to stress	0.0165289	2	0	0	null	0.535	1	0.00692841	0.00298507	-1.21476	0.452	1	0.798
GO:0005975	biological_process	carbohydrate metabolic process	0.0661157	8	0.217391	5	1.71723	0.0203	1	0.0207852	0.0179104	-0.214757	0.775	1	0.82
GO:0010647	biological_process	positive regulation of cell communication	0.00826446	1	0	0	null	0.662	1	0.00461894	0.00298507	-0.629794	0.719	1	0.798
GO:0019693	biological_process	ribose phosphate metabolic process	0.0661157	8	0.347826	8	2.3953	8.12e-05	0.0253	0.0207852	0.0268657	0.370206	0.581	1	0.798
GO:0032774	biological_process	RNA biosynthetic process	0.00826446	1	0.0434783	1	2.3953	0.186	1	0.00461894	0.00597015	0.370206	0.796	1	0.834
GO:0010646	biological_process	regulation of cell communication	0.00826446	1	0	0	null	0.662	1	0.00461894	0.00298507	-0.629794	0.719	1	0.798
GO:0055114	biological_process	oxidation-reduction process	0.173554	21	0.478261	11	1.46242	0.00127	0.397	0.0508083	0.0358209	-0.504263	0.317	1	0.798
GO:0071704	biological_process	organic substance metabolic process	0.206612	25	0.565217	13	1.45188	0.000348	0.108	0.0600462	0.041791	-0.522879	0.259	1	0.798
GO:0071702	biological_process	organic substance transport	0.0413223	5	0	0	null	0.321	1	0.0138568	0.00298507	-2.21476	0.116	1	0.798
GO:0006082	biological_process	organic acid metabolic process	0.0661157	8	0.347826	8	2.3953	8.12e-05	0.0253	0.0207852	0.0268657	0.370206	0.581	1	0.798
GO:0046939	biological_process	nucleotide phosphorylation	0.0165289	2	0.217391	5	3.71723	4.02e-05	0.0126	0.00692841	0.0179104	1.37021	0.161	1	0.798
GO:0031163	biological_process	metallo-sulfur cluster assembly	0.00826446	1	0	0	null	0.662	1	0.00461894	0.00298507	-0.629794	0.719	1	0.798
GO:0009110	biological_process	vitamin biosynthetic process	0.00826446	1	0	0	null	0.662	1	0.00461894	0.00298507	-0.629794	0.719	1	0.798
GO:0009116	biological_process	nucleoside metabolic process	0.00826446	1	0	0	null	0.662	1	0.00461894	0.00298507	-0.629794	0.719	1	0.798
GO:0042451	biological_process	purine nucleoside biosynthetic process	0.00826446	1	0	0	null	0.662	1	0.00461894	0.00298507	-0.629794	0.719	1	0.798
GO:0006520	biological_process	cellular amino acid metabolic process	0.0495868	6	0.130435	3	1.3953	0.142	1	0.0161663	0.0119403	-0.437149	0.625	1	0.798
GO:0006760	biological_process	folic acid-containing compound metabolic process	0.0165289	2	0.0869565	2	2.3953	0.0596	1	0.00692841	0.00895522	0.370206	0.752	1	0.798
GO:0042455	biological_process	ribonucleoside biosynthetic process	0.00826446	1	0	0	null	0.662	1	0.00461894	0.00298507	-0.629794	0.719	1	0.798
GO:0009119	biological_process	ribonucleoside metabolic process	0.00826446	1	0	0	null	0.662	1	0.00461894	0.00298507	-0.629794	0.719	1	0.798
GO:0006766	biological_process	vitamin metabolic process	0.00826446	1	0	0	null	0.662	1	0.00461894	0.00298507	-0.629794	0.719	1	0.798
GO:0009117	biological_process	nucleotide metabolic process	0.0661157	8	0.347826	8	2.3953	8.12e-05	0.0253	0.0207852	0.0268657	0.370206	0.581	1	0.798
GO:0006757	biological_process	ATP generation from ADP	0.0165289	2	0.217391	5	3.71723	4.02e-05	0.0126	0.00692841	0.0179104	1.37021	0.161	1	0.798
GO:0006518	biological_process	peptide metabolic process	0.0661157	8	0.0869565	2	0.395301	0.719	1	0.0207852	0.00895522	-1.21476	0.19	1	0.798
GO:0001505	biological_process	regulation of neurotransmitter levels	0.0165289	2	0.0869565	2	2.3953	0.0596	1	0.00692841	0.00895522	0.370206	0.752	1	0.798
GO:0035999	biological_process	tetrahydrofolate interconversion	0.0165289	2	0.0869565	2	2.3953	0.0596	1	0.00692841	0.00895522	0.370206	0.752	1	0.798
GO:0090304	biological_process	nucleic acid metabolic process	0.00826446	1	0.0434783	1	2.3953	0.186	1	0.00461894	0.00597015	0.370206	0.796	1	0.834
GO:0008150	biological_process	biological_process	1	121	1	23	0	NAN	NAN	0.281755	0.0716418	-1.97557	1.85e-13	5.77e-11	5.77e-11
GO:0006094	biological_process	gluconeogenesis	0.00826446	1	0	0	null	0.662	1	0.00461894	0.00298507	-0.629794	0.719	1	0.798
GO:0006091	biological_process	generation of precursor metabolites and energy	0.0826446	10	0.391304	9	2.2433	6.09e-05	0.019	0.0254042	0.0298507	0.232702	0.708	1	0.798
GO:0009123	biological_process	nucleoside monophosphate metabolic process	0.0661157	8	0.347826	8	2.3953	8.12e-05	0.0253	0.0207852	0.0268657	0.370206	0.581	1	0.798
GO:0008152	biological_process	metabolic process	0.231405	28	0.652174	15	1.49484	5.3e-05	0.0165	0.0669746	0.0477612	-0.487775	0.261	1	0.798
GO:0006096	biological_process	glycolytic process	0.0165289	2	0.217391	5	3.71723	4.02e-05	0.0126	0.00692841	0.0179104	1.37021	0.161	1	0.798
GO:0009127	biological_process	purine nucleoside monophosphate biosynthetic process	0.0661157	8	0.347826	8	2.3953	8.12e-05	0.0253	0.0207852	0.0268657	0.370206	0.581	1	0.798
GO:0006772	biological_process	thiamine metabolic process	0.00826446	1	0	0	null	0.662	1	0.00461894	0.00298507	-0.629794	0.719	1	0.798
GO:0046700	biological_process	heterocycle catabolic process	0.0165289	2	0.217391	5	3.71723	4.02e-05	0.0126	0.00692841	0.0179104	1.37021	0.161	1	0.798
GO:0009126	biological_process	purine nucleoside monophosphate metabolic process	0.0661157	8	0.347826	8	2.3953	8.12e-05	0.0253	0.0207852	0.0268657	0.370206	0.581	1	0.798
GO:0046942	biological_process	carboxylic acid transport	0.00826446	1	0	0	null	0.662	1	0.00461894	0.00298507	-0.629794	0.719	1	0.798
GO:0009124	biological_process	nucleoside monophosphate biosynthetic process	0.0661157	8	0.347826	8	2.3953	8.12e-05	0.0253	0.0207852	0.0268657	0.370206	0.581	1	0.798
GO:0006414	biological_process	translational elongation	0.0661157	8	0.130435	3	0.980264	0.287	1	0.0207852	0.0119403	-0.799719	0.346	1	0.798
GO:0006412	biological_process	translation	0.0661157	8	0.0869565	2	0.395301	0.719	1	0.0207852	0.00895522	-1.21476	0.19	1	0.798
GO:0043436	biological_process	oxoacid metabolic process	0.0661157	8	0.347826	8	2.3953	8.12e-05	0.0253	0.0207852	0.0268657	0.370206	0.581	1	0.798
GO:0046394	biological_process	carboxylic acid biosynthetic process	0.0661157	8	0.347826	8	2.3953	8.12e-05	0.0253	0.0207852	0.0268657	0.370206	0.581	1	0.798
GO:0046031	biological_process	ADP metabolic process	0.0165289	2	0.217391	5	3.71723	4.02e-05	0.0126	0.00692841	0.0179104	1.37021	0.161	1	0.798
GO:0045184	biological_process	establishment of protein localization	0.00826446	1	0	0	null	0.662	1	0.00461894	0.00298507	-0.629794	0.719	1	0.798
GO:0006767	biological_process	water-soluble vitamin metabolic process	0.00826446	1	0	0	null	0.662	1	0.00461894	0.00298507	-0.629794	0.719	1	0.798
GO:0051179	biological_process	localization	0.239669	29	0.347826	8	0.53732	0.277	1	0.0692841	0.0268657	-1.36676	0.00793	1	0.495
GO:0046034	biological_process	ATP metabolic process	0.0661157	8	0.347826	8	2.3953	8.12e-05	0.0253	0.0207852	0.0268657	0.370206	0.581	1	0.798
GO:0034655	biological_process	nucleobase-containing compound catabolic process	0.0165289	2	0.217391	5	3.71723	4.02e-05	0.0126	0.00692841	0.0179104	1.37021	0.161	1	0.798
GO:0072657	biological_process	protein localization to membrane	0.00826446	1	0	0	null	0.662	1	0.00461894	0.00298507	-0.629794	0.719	1	0.798
GO:0034654	biological_process	nucleobase-containing compound biosynthetic process	0.0661157	8	0.391304	9	2.56523	9.4e-06	0.00293	0.0207852	0.0298507	0.522209	0.423	1	0.798
GO:0046390	biological_process	ribose phosphate biosynthetic process	0.0661157	8	0.347826	8	2.3953	8.12e-05	0.0253	0.0207852	0.0268657	0.370206	0.581	1	0.798
GO:0006090	biological_process	pyruvate metabolic process	0.0165289	2	0.217391	5	3.71723	4.02e-05	0.0126	0.00692841	0.0179104	1.37021	0.161	1	0.798
GO:0015696	biological_process	ammonium transport	0.00826446	1	0	0	null	0.662	1	0.00461894	0.00298507	-0.629794	0.719	1	0.798
GO:1902531	biological_process	regulation of intracellular signal transduction	0.00826446	1	0	0	null	0.662	1	0.00461894	0.00298507	-0.629794	0.719	1	0.798
GO:0007154	biological_process	cell communication	0.00826446	1	0	0	null	0.662	1	0.00461894	0.00298507	-0.629794	0.719	1	0.798
GO:1901565	biological_process	organonitrogen compound catabolic process	0.0247934	3	0.0434783	1	0.810339	0.617	1	0.00923788	0.00597015	-0.629794	0.61	1	0.798
GO:1901564	biological_process	organonitrogen compound metabolic process	0.165289	20	0.478261	11	1.5328	0.000815	0.254	0.0484988	0.0358209	-0.437149	0.39	1	0.798
GO:0046037	biological_process	GMP metabolic process	0.00826446	1	0	0	null	0.662	1	0.00461894	0.00298507	-0.629794	0.719	1	0.798
GO:1902533	biological_process	positive regulation of intracellular signal transduction	0.00826446	1	0	0	null	0.662	1	0.00461894	0.00298507	-0.629794	0.719	1	0.798
GO:1901566	biological_process	organonitrogen compound biosynthetic process	0.140496	17	0.478261	11	1.76727	0.000176	0.0548	0.0415704	0.0358209	-0.214757	0.683	1	0.798
GO:0048584	biological_process	positive regulation of response to stimulus	0.00826446	1	0	0	null	0.662	1	0.00461894	0.00298507	-0.629794	0.719	1	0.798
GO:0048583	biological_process	regulation of response to stimulus	0.00826446	1	0	0	null	0.662	1	0.00461894	0.00298507	-0.629794	0.719	1	0.798
GO:0051188	biological_process	cofactor biosynthetic process	0.0165289	2	0.217391	5	3.71723	4.02e-05	0.0126	0.00692841	0.0179104	1.37021	0.161	1	0.798
GO:0019264	biological_process	glycine biosynthetic process from serine	0.0165289	2	0.0869565	2	2.3953	0.0596	1	0.00692841	0.00895522	0.370206	0.752	1	0.798
GO:0051186	biological_process	cofactor metabolic process	0.0413223	5	0.304348	7	2.88073	2.87e-05	0.00895	0.0138568	0.0238806	0.785243	0.303	1	0.798
GO:0018298	biological_process	protein-chromophore linkage	0.0495868	6	0.0434783	1	-0.189661	0.901	1	0.0161663	0.00597015	-1.43715	0.193	1	0.798
GO:0033554	biological_process	cellular response to stress	0.00826446	1	0	0	null	0.662	1	0.00461894	0.00298507	-0.629794	0.719	1	0.798
GO:0016310	biological_process	phosphorylation	0.0165289	2	0.217391	5	3.71723	4.02e-05	0.0126	0.00692841	0.0179104	1.37021	0.161	1	0.798
GO:0034641	biological_process	cellular nitrogen compound metabolic process	0.123967	15	0.478261	11	1.94784	5.14e-05	0.016	0.0369515	0.0358209	-0.0448316	0.934	1	0.949
GO:0050896	biological_process	response to stimulus	0.0165289	2	0	0	null	0.535	1	0.00692841	0.00298507	-1.21476	0.452	1	0.798
GO:0034404	biological_process	nucleobase-containing small molecule biosynthetic process	0.0247934	3	0.217391	5	3.13227	0.000219	0.0682	0.00923788	0.0179104	0.955168	0.293	1	0.798
GO:0034645	biological_process	cellular macromolecule biosynthetic process	0.0743802	9	0.130435	3	0.810339	0.373	1	0.0230947	0.0119403	-0.951722	0.252	1	0.798
GO:0030163	biological_process	protein catabolic process	0.0247934	3	0.0434783	1	0.810339	0.617	1	0.00923788	0.00597015	-0.629794	0.61	1	0.798
GO:1901576	biological_process	organic substance biosynthetic process	0.165289	20	0.565217	13	1.77381	2.88e-05	0.00897	0.0484988	0.041791	-0.214757	0.658	1	0.798
GO:0042364	biological_process	water-soluble vitamin biosynthetic process	0.00826446	1	0	0	null	0.662	1	0.00461894	0.00298507	-0.629794	0.719	1	0.798
GO:1901575	biological_process	organic substance catabolic process	0.0413223	5	0.26087	6	2.65834	0.000279	0.0872	0.0138568	0.0208955	0.592598	0.453	1	0.798
GO:0006633	biological_process	fatty acid biosynthetic process	0.00826446	1	0	0	null	0.662	1	0.00461894	0.00298507	-0.629794	0.719	1	0.798
GO:0006754	biological_process	ATP biosynthetic process	0.0661157	8	0.347826	8	2.3953	8.12e-05	0.0253	0.0207852	0.0268657	0.370206	0.581	1	0.798
GO:0006996	biological_process	organelle organization	0.0495868	6	0.0869565	2	0.810339	0.473	1	0.0161663	0.00895522	-0.852186	0.382	1	0.798
GO:0009108	biological_process	coenzyme biosynthetic process	0.0165289	2	0.217391	5	3.71723	4.02e-05	0.0126	0.00692841	0.0179104	1.37021	0.161	1	0.798
GO:0043335	biological_process	protein unfolding	0.00826446	1	0	0	null	0.662	1	0.00461894	0.00298507	-0.629794	0.719	1	0.798
GO:0006631	biological_process	fatty acid metabolic process	0.00826446	1	0	0	null	0.662	1	0.00461894	0.00298507	-0.629794	0.719	1	0.798
GO:0009228	biological_process	thiamine biosynthetic process	0.00826446	1	0	0	null	0.662	1	0.00461894	0.00298507	-0.629794	0.719	1	0.798
GO:0007049	biological_process	cell cycle	0.00826446	1	0	0	null	0.662	1	0.00461894	0.00298507	-0.629794	0.719	1	0.798
GO:0006753	biological_process	nucleoside phosphate metabolic process	0.0661157	8	0.347826	8	2.3953	8.12e-05	0.0253	0.0207852	0.0268657	0.370206	0.581	1	0.798
GO:0000097	biological_process	sulfur amino acid biosynthetic process	0.0247934	3	0.0434783	1	0.810339	0.617	1	0.00923788	0.00597015	-0.629794	0.61	1	0.798
GO:0000096	biological_process	sulfur amino acid metabolic process	0.0247934	3	0.0434783	1	0.810339	0.617	1	0.00923788	0.00597015	-0.629794	0.61	1	0.798
GO:0006508	biological_process	proteolysis	0.0330579	4	0.0434783	1	0.395301	0.802	1	0.0115473	0.00597015	-0.951722	0.42	1	0.798
GO:0019253	biological_process	reductive pentose-phosphate cycle	0.0247934	3	0.217391	5	3.13227	0.000219	0.0682	0.00923788	0.0179104	0.955168	0.293	1	0.798
GO:0006629	biological_process	lipid metabolic process	0.00826446	1	0	0	null	0.662	1	0.00461894	0.00298507	-0.629794	0.719	1	0.798
GO:0071103	biological_process	DNA conformation change	0.0165289	2	0	0	null	0.535	1	0.00692841	0.00298507	-1.21476	0.452	1	0.798
GO:0090407	biological_process	organophosphate biosynthetic process	0.0661157	8	0.347826	8	2.3953	8.12e-05	0.0253	0.0207852	0.0268657	0.370206	0.581	1	0.798
GO:0050789	biological_process	regulation of biological process	0.00826446	1	0	0	null	0.662	1	0.00461894	0.00298507	-0.629794	0.719	1	0.798
GO:0009152	biological_process	purine ribonucleotide biosynthetic process	0.0661157	8	0.347826	8	2.3953	8.12e-05	0.0253	0.0207852	0.0268657	0.370206	0.581	1	0.798
GO:0019637	biological_process	organophosphate metabolic process	0.0661157	8	0.347826	8	2.3953	8.12e-05	0.0253	0.0207852	0.0268657	0.370206	0.581	1	0.798
GO:0009150	biological_process	purine ribonucleotide metabolic process	0.0661157	8	0.347826	8	2.3953	8.12e-05	0.0253	0.0207852	0.0268657	0.370206	0.581	1	0.798
GO:0009156	biological_process	ribonucleoside monophosphate biosynthetic process	0.0661157	8	0.347826	8	2.3953	8.12e-05	0.0253	0.0207852	0.0268657	0.370206	0.581	1	0.798
GO:1901068	biological_process	guanosine-containing compound metabolic process	0.00826446	1	0	0	null	0.662	1	0.00461894	0.00298507	-0.629794	0.719	1	0.798
GO:0015031	biological_process	protein transport	0.00826446	1	0	0	null	0.662	1	0.00461894	0.00298507	-0.629794	0.719	1	0.798
GO:0006563	biological_process	L-serine metabolic process	0.0165289	2	0.0869565	2	2.3953	0.0596	1	0.00692841	0.00895522	0.370206	0.752	1	0.798
GO:0048518	biological_process	positive regulation of biological process	0.00826446	1	0	0	null	0.662	1	0.00461894	0.00298507	-0.629794	0.719	1	0.798
GO:0006323	biological_process	DNA packaging	0.0165289	2	0	0	null	0.535	1	0.00692841	0.00298507	-1.21476	0.452	1	0.798
GO:0044281	biological_process	small molecule metabolic process	0.107438	13	0.391304	9	1.86479	0.000523	0.163	0.0323326	0.0298507	-0.115221	0.845	1	0.87
GO:0044283	biological_process	small molecule biosynthetic process	0.0743802	9	0.347826	8	2.22538	0.000195	0.0608	0.0230947	0.0268657	0.218203	0.739	1	0.798
GO:0048522	biological_process	positive regulation of cellular process	0.00826446	1	0	0	null	0.662	1	0.00461894	0.00298507	-0.629794	0.719	1	0.798
GO:0071897	biological_process	DNA biosynthetic process	0.00826446	1	0	0	null	0.662	1	0.00461894	0.00298507	-0.629794	0.719	1	0.798
GO:0009163	biological_process	nucleoside biosynthetic process	0.00826446	1	0	0	null	0.662	1	0.00461894	0.00298507	-0.629794	0.719	1	0.798
GO:0009161	biological_process	ribonucleoside monophosphate metabolic process	0.0661157	8	0.347826	8	2.3953	8.12e-05	0.0253	0.0207852	0.0268657	0.370206	0.581	1	0.798
GO:0009167	biological_process	purine ribonucleoside monophosphate metabolic process	0.0661157	8	0.347826	8	2.3953	8.12e-05	0.0253	0.0207852	0.0268657	0.370206	0.581	1	0.798
GO:0009166	biological_process	nucleotide catabolic process	0.0165289	2	0.217391	5	3.71723	4.02e-05	0.0126	0.00692841	0.0179104	1.37021	0.161	1	0.798
GO:0009165	biological_process	nucleotide biosynthetic process	0.0661157	8	0.347826	8	2.3953	8.12e-05	0.0253	0.0207852	0.0268657	0.370206	0.581	1	0.798
GO:0034220	biological_process	ion transmembrane transport	0.0743802	9	0.26087	6	1.81034	0.00728	1	0.0230947	0.0208955	-0.144367	0.837	1	0.865
GO:1902600	biological_process	proton transmembrane transport	0.0661157	8	0.26087	6	1.98026	0.00385	1	0.0207852	0.0208955	0.00763585	0.992	1	0.992
GO:0006575	biological_process	cellular modified amino acid metabolic process	0.0165289	2	0.0869565	2	2.3953	0.0596	1	0.00692841	0.00895522	0.370206	0.752	1	0.798
GO:0009168	biological_process	purine ribonucleoside monophosphate biosynthetic process	0.0661157	8	0.347826	8	2.3953	8.12e-05	0.0253	0.0207852	0.0268657	0.370206	0.581	1	0.798
GO:0009967	biological_process	positive regulation of signal transduction	0.00826446	1	0	0	null	0.662	1	0.00461894	0.00298507	-0.629794	0.719	1	0.798
GO:0006457	biological_process	protein folding	0.0330579	4	0	0	null	0.377	1	0.0115473	0.00298507	-1.95172	0.181	1	0.798
GO:0009966	biological_process	regulation of signal transduction	0.00826446	1	0	0	null	0.662	1	0.00461894	0.00298507	-0.629794	0.719	1	0.798
GO:0006458	biological_process	'de novo' protein folding	0.00826446	1	0	0	null	0.662	1	0.00461894	0.00298507	-0.629794	0.719	1	0.798
GO:0015718	biological_process	monocarboxylic acid transport	0.00826446	1	0	0	null	0.662	1	0.00461894	0.00298507	-0.629794	0.719	1	0.798
unknownprc	biological_process	unknown biological process	0.528926	64	0.173913	4	-1.6047	0.00177	0.552	0.150115	0.0149254	-3.33023	1.08e-10	3.37e-08	1.69e-08
GO:0019752	biological_process	carboxylic acid metabolic process	0.0661157	8	0.347826	8	2.3953	8.12e-05	0.0253	0.0207852	0.0268657	0.370206	0.581	1	0.798
GO:0015833	biological_process	peptide transport	0.00826446	1	0	0	null	0.662	1	0.00461894	0.00298507	-0.629794	0.719	1	0.798
GO:0015711	biological_process	organic anion transport	0.00826446	1	0	0	null	0.662	1	0.00461894	0.00298507	-0.629794	0.719	1	0.798
GO:1901070	biological_process	guanosine-containing compound biosynthetic process	0.00826446	1	0	0	null	0.662	1	0.00461894	0.00298507	-0.629794	0.719	1	0.798
GO:0043648	biological_process	dicarboxylic acid metabolic process	0.00826446	1	0	0	null	0.662	1	0.00461894	0.00298507	-0.629794	0.719	1	0.798
GO:0042558	biological_process	pteridine-containing compound metabolic process	0.0165289	2	0.0869565	2	2.3953	0.0596	1	0.00692841	0.00895522	0.370206	0.752	1	0.798
GO:0009132	biological_process	nucleoside diphosphate metabolic process	0.0165289	2	0.217391	5	3.71723	4.02e-05	0.0126	0.00692841	0.0179104	1.37021	0.161	1	0.798
GO:0022904	biological_process	respiratory electron transport chain	0	0	0.0434783	1	null	0.0214	1	0.00230947	0.00597015	1.37021	0.42	1	0.798
GO:0009259	biological_process	ribonucleotide metabolic process	0.0661157	8	0.347826	8	2.3953	8.12e-05	0.0253	0.0207852	0.0268657	0.370206	0.581	1	0.798
GO:0009135	biological_process	purine nucleoside diphosphate metabolic process	0.0165289	2	0.217391	5	3.71723	4.02e-05	0.0126	0.00692841	0.0179104	1.37021	0.161	1	0.798
GO:0022900	biological_process	electron transport chain	0.0578512	7	0.173913	4	1.58795	0.0547	1	0.0184758	0.0149254	-0.307866	0.705	1	0.798
GO:0006545	biological_process	glycine biosynthetic process	0.0165289	2	0.0869565	2	2.3953	0.0596	1	0.00692841	0.00895522	0.370206	0.752	1	0.798
GO:0090150	biological_process	establishment of protein localization to membrane	0.00826446	1	0	0	null	0.662	1	0.00461894	0.00298507	-0.629794	0.719	1	0.798
GO:0006544	biological_process	glycine metabolic process	0.0165289	2	0.0869565	2	2.3953	0.0596	1	0.00692841	0.00895522	0.370206	0.752	1	0.798
GO:0046483	biological_process	heterocycle metabolic process	0.0743802	9	0.391304	9	2.3953	2.52e-05	0.00787	0.0230947	0.0298507	0.370206	0.56	1	0.798
GO:0006536	biological_process	glutamate metabolic process	0.00826446	1	0	0	null	0.662	1	0.00461894	0.00298507	-0.629794	0.719	1	0.798
GO:0043094	biological_process	cellular metabolic compound salvage	0.0165289	2	0	0	null	0.535	1	0.00692841	0.00298507	-1.21476	0.452	1	0.798
GO:0006537	biological_process	glutamate biosynthetic process	0.00826446	1	0	0	null	0.662	1	0.00461894	0.00298507	-0.629794	0.719	1	0.798
GO:0072521	biological_process	purine-containing compound metabolic process	0.0661157	8	0.347826	8	2.3953	8.12e-05	0.0253	0.0207852	0.0268657	0.370206	0.581	1	0.798
GO:0046364	biological_process	monosaccharide biosynthetic process	0.00826446	1	0	0	null	0.662	1	0.00461894	0.00298507	-0.629794	0.719	1	0.798
GO:0072525	biological_process	pyridine-containing compound biosynthetic process	0.0165289	2	0.217391	5	3.71723	4.02e-05	0.0126	0.00692841	0.0179104	1.37021	0.161	1	0.798
GO:0072524	biological_process	pyridine-containing compound metabolic process	0.0165289	2	0.217391	5	3.71723	4.02e-05	0.0126	0.00692841	0.0179104	1.37021	0.161	1	0.798
GO:0072522	biological_process	purine-containing compound biosynthetic process	0.0661157	8	0.347826	8	2.3953	8.12e-05	0.0253	0.0207852	0.0268657	0.370206	0.581	1	0.798
GO:2000535	biological_process	regulation of entry of bacterium into host cell	0.00826446	1	0	0	null	0.662	1	0.00461894	0.00298507	-0.629794	0.719	1	0.798
GO:0072528	biological_process	pyrimidine-containing compound biosynthetic process	0.00826446	1	0	0	null	0.662	1	0.00461894	0.00298507	-0.629794	0.719	1	0.798
GO:0072527	biological_process	pyrimidine-containing compound metabolic process	0.00826446	1	0	0	null	0.662	1	0.00461894	0.00298507	-0.629794	0.719	1	0.798
GO:0009141	biological_process	nucleoside triphosphate metabolic process	0.0661157	8	0.347826	8	2.3953	8.12e-05	0.0253	0.0207852	0.0268657	0.370206	0.581	1	0.798
GO:0009260	biological_process	ribonucleotide biosynthetic process	0.0661157	8	0.347826	8	2.3953	8.12e-05	0.0253	0.0207852	0.0268657	0.370206	0.581	1	0.798
GO:0055085	biological_process	transmembrane transport	0.214876	26	0.347826	8	0.694862	0.169	1	0.0623557	0.0268657	-1.21476	0.021	1	0.798
GO:0055086	biological_process	nucleobase-containing small molecule metabolic process	0.0661157	8	0.347826	8	2.3953	8.12e-05	0.0253	0.0207852	0.0268657	0.370206	0.581	1	0.798
GO:0009145	biological_process	purine nucleoside triphosphate biosynthetic process	0.0661157	8	0.347826	8	2.3953	8.12e-05	0.0253	0.0207852	0.0268657	0.370206	0.581	1	0.798
GO:0009266	biological_process	response to temperature stimulus	0.00826446	1	0	0	null	0.662	1	0.00461894	0.00298507	-0.629794	0.719	1	0.798
GO:0006790	biological_process	sulfur compound metabolic process	0.0413223	5	0.0434783	1	0.0733732	0.962	1	0.0138568	0.00597015	-1.21476	0.286	1	0.798
GO:0009144	biological_process	purine nucleoside triphosphate metabolic process	0.0661157	8	0.347826	8	2.3953	8.12e-05	0.0253	0.0207852	0.0268657	0.370206	0.581	1	0.798
GO:0009142	biological_process	nucleoside triphosphate biosynthetic process	0.0661157	8	0.347826	8	2.3953	8.12e-05	0.0253	0.0207852	0.0268657	0.370206	0.581	1	0.798
GO:0008610	biological_process	lipid biosynthetic process	0.00826446	1	0	0	null	0.662	1	0.00461894	0.00298507	-0.629794	0.719	1	0.798
GO:0043650	biological_process	dicarboxylic acid biosynthetic process	0.00826446	1	0	0	null	0.662	1	0.00461894	0.00298507	-0.629794	0.719	1	0.798
GO:0046128	biological_process	purine ribonucleoside metabolic process	0.00826446	1	0	0	null	0.662	1	0.00461894	0.00298507	-0.629794	0.719	1	0.798
GO:0006793	biological_process	phosphorus metabolic process	0.0661157	8	0.347826	8	2.3953	8.12e-05	0.0253	0.0207852	0.0268657	0.370206	0.581	1	0.798
GO:1901657	biological_process	glycosyl compound metabolic process	0.00826446	1	0	0	null	0.662	1	0.00461894	0.00298507	-0.629794	0.719	1	0.798
GO:0043412	biological_process	macromolecule modification	0.0495868	6	0.0434783	1	-0.189661	0.901	1	0.0161663	0.00597015	-1.43715	0.193	1	0.798
GO:0006796	biological_process	phosphate-containing compound metabolic process	0.0661157	8	0.347826	8	2.3953	8.12e-05	0.0253	0.0207852	0.0268657	0.370206	0.581	1	0.798
GO:0046129	biological_process	purine ribonucleoside biosynthetic process	0.00826446	1	0	0	null	0.662	1	0.00461894	0.00298507	-0.629794	0.719	1	0.798
GO:1901659	biological_process	glycosyl compound biosynthetic process	0.00826446	1	0	0	null	0.662	1	0.00461894	0.00298507	-0.629794	0.719	1	0.798
GO:0006555	biological_process	methionine metabolic process	0.0247934	3	0.0434783	1	0.810339	0.617	1	0.00923788	0.00597015	-0.629794	0.61	1	0.798
GO:0051276	biological_process	chromosome organization	0.0165289	2	0	0	null	0.535	1	0.00692841	0.00298507	-1.21476	0.452	1	0.798
GO:0046496	biological_process	nicotinamide nucleotide metabolic process	0.0165289	2	0.217391	5	3.71723	4.02e-05	0.0126	0.00692841	0.0179104	1.37021	0.161	1	0.798
GO:0051716	biological_process	cellular response to stimulus	0.00826446	1	0	0	null	0.662	1	0.00461894	0.00298507	-0.629794	0.719	1	0.798
GO:0016226	biological_process	iron-sulfur cluster assembly	0.00826446	1	0	0	null	0.662	1	0.00461894	0.00298507	-0.629794	0.719	1	0.798
GO:0032259	biological_process	methylation	0.0413223	5	0.130435	3	1.65834	0.0872	1	0.0138568	0.0119403	-0.214757	0.816	1	0.852
GO:0019319	biological_process	hexose biosynthetic process	0.00826446	1	0	0	null	0.662	1	0.00461894	0.00298507	-0.629794	0.719	1	0.798
GO:0019318	biological_process	hexose metabolic process	0.0330579	4	0	0	null	0.377	1	0.0115473	0.00298507	-1.95172	0.181	1	0.798
GO:0019439	biological_process	aromatic compound catabolic process	0.0165289	2	0.217391	5	3.71723	4.02e-05	0.0126	0.00692841	0.0179104	1.37021	0.161	1	0.798
GO:0036211	biological_process	protein modification process	0.0495868	6	0.0434783	1	-0.189661	0.901	1	0.0161663	0.00597015	-1.43715	0.193	1	0.798
GO:0009199	biological_process	ribonucleoside triphosphate metabolic process	0.0661157	8	0.347826	8	2.3953	8.12e-05	0.0253	0.0207852	0.0268657	0.370206	0.581	1	0.798
GO:0022607	biological_process	cellular component assembly	0.00826446	1	0	0	null	0.662	1	0.00461894	0.00298507	-0.629794	0.719	1	0.798
GO:0046653	biological_process	tetrahydrofolate metabolic process	0.0165289	2	0.0869565	2	2.3953	0.0596	1	0.00692841	0.00895522	0.370206	0.752	1	0.798
GO:0044238	biological_process	primary metabolic process	0.190083	23	0.521739	12	1.4567	0.000676	0.211	0.0554273	0.038806	-0.514317	0.286	1	0.798
GO:0006006	biological_process	glucose metabolic process	0.0330579	4	0	0	null	0.377	1	0.0115473	0.00298507	-1.95172	0.181	1	0.798
GO:0044237	biological_process	cellular metabolic process	0.206612	25	0.652174	15	1.65834	1.22e-05	0.00382	0.0600462	0.0477612	-0.330234	0.458	1	0.798
GO:0098660	biological_process	inorganic ion transmembrane transport	0.0661157	8	0.26087	6	1.98026	0.00385	1	0.0207852	0.0208955	0.00763585	0.992	1	0.992
GO:0009628	biological_process	response to abiotic stimulus	0.00826446	1	0	0	null	0.662	1	0.00461894	0.00298507	-0.629794	0.719	1	0.798
GO:0016051	biological_process	carbohydrate biosynthetic process	0.0330579	4	0.217391	5	2.71723	0.000815	0.254	0.0115473	0.0179104	0.63324	0.462	1	0.798
GO:0016052	biological_process	carbohydrate catabolic process	0.0165289	2	0.217391	5	3.71723	4.02e-05	0.0126	0.00692841	0.0179104	1.37021	0.161	1	0.798
GO:0016053	biological_process	organic acid biosynthetic process	0.0661157	8	0.347826	8	2.3953	8.12e-05	0.0253	0.0207852	0.0268657	0.370206	0.581	1	0.798
GO:0098655	biological_process	cation transmembrane transport	0.0743802	9	0.26087	6	1.81034	0.00728	1	0.0230947	0.0208955	-0.144367	0.837	1	0.865
GO:0019685	biological_process	photosynthesis, dark reaction	0.0247934	3	0.217391	5	3.13227	0.000219	0.0682	0.00923788	0.0179104	0.955168	0.293	1	0.798
GO:0017144	biological_process	drug metabolic process	0.0743802	9	0.347826	8	2.22538	0.000195	0.0608	0.0230947	0.0268657	0.218203	0.739	1	0.798
GO:0019684	biological_process	photosynthesis, light reaction	0.0247934	3	0.0434783	1	0.810339	0.617	1	0.00923788	0.00597015	-0.629794	0.61	1	0.798
GO:0009070	biological_process	serine family amino acid biosynthetic process	0.0165289	2	0.0869565	2	2.3953	0.0596	1	0.00692841	0.00895522	0.370206	0.752	1	0.798
GO:0015986	biological_process	ATP synthesis coupled proton transport	0.0495868	6	0.26087	6	2.3953	0.000778	0.243	0.0161663	0.0208955	0.370206	0.627	1	0.798
GO:0015985	biological_process	energy coupled proton transport, down electrochemical gradient	0.0495868	6	0.26087	6	2.3953	0.000778	0.243	0.0161663	0.0208955	0.370206	0.627	1	0.798
GO:0009086	biological_process	methionine biosynthetic process	0.0247934	3	0.0434783	1	0.810339	0.617	1	0.00923788	0.00597015	-0.629794	0.61	1	0.798
GO:0042866	biological_process	pyruvate biosynthetic process	0.0165289	2	0.217391	5	3.71723	4.02e-05	0.0126	0.00692841	0.0179104	1.37021	0.161	1	0.798
GO:0009084	biological_process	glutamine family amino acid biosynthetic process	0.00826446	1	0	0	null	0.662	1	0.00461894	0.00298507	-0.629794	0.719	1	0.798
GO:0120029	biological_process	proton export across plasma membrane	0.00826446	1	0	0	null	0.662	1	0.00461894	0.00298507	-0.629794	0.719	1	0.798
GO:0009765	biological_process	photosynthesis, light harvesting	0.00826446	1	0	0	null	0.662	1	0.00461894	0.00298507	-0.629794	0.719	1	0.798
GO:0006259	biological_process	DNA metabolic process	0.00826446	1	0	0	null	0.662	1	0.00461894	0.00298507	-0.629794	0.719	1	0.798
GO:0044249	biological_process	cellular biosynthetic process	0.14876	18	0.565217	13	1.92582	8.41e-06	0.00262	0.0438799	0.041791	-0.0703667	0.887	1	0.911
GO:0044248	biological_process	cellular catabolic process	0.0165289	2	0.217391	5	3.71723	4.02e-05	0.0126	0.00692841	0.0179104	1.37021	0.161	1	0.798
GO:0006810	biological_process	transport	0.239669	29	0.347826	8	0.53732	0.277	1	0.0692841	0.0268657	-1.36676	0.00793	1	0.495
GO:0006139	biological_process	nucleobase-containing compound metabolic process	0.0661157	8	0.391304	9	2.56523	9.4e-06	0.00293	0.0207852	0.0298507	0.522209	0.423	1	0.798
GO:0009767	biological_process	photosynthetic electron transport chain	0.0247934	3	0.0434783	1	0.810339	0.617	1	0.00923788	0.00597015	-0.629794	0.61	1	0.798
GO:0098662	biological_process	inorganic cation transmembrane transport	0.0661157	8	0.26087	6	1.98026	0.00385	1	0.0207852	0.0208955	0.00763585	0.992	1	0.992
GO:0006807	biological_process	nitrogen compound metabolic process	0.165289	20	0.521739	12	1.65834	0.000164	0.0511	0.0484988	0.038806	-0.321672	0.517	1	0.798
GO:0043043	biological_process	peptide biosynthetic process	0.0661157	8	0.0869565	2	0.395301	0.719	1	0.0207852	0.00895522	-1.21476	0.19	1	0.798
GO:0016043	biological_process	cellular component organization	0.0578512	7	0.0869565	2	0.587946	0.597	1	0.0184758	0.00895522	-1.04483	0.271	1	0.798
GO:0071840	biological_process	cellular component organization or biogenesis	0.0578512	7	0.0869565	2	0.587946	0.597	1	0.0184758	0.00895522	-1.04483	0.271	1	0.798
GO:0019438	biological_process	aromatic compound biosynthetic process	0.0743802	9	0.391304	9	2.3953	2.52e-05	0.00787	0.0230947	0.0298507	0.370206	0.56	1	0.798
GO:0043604	biological_process	amide biosynthetic process	0.0661157	8	0.0869565	2	0.395301	0.719	1	0.0207852	0.00895522	-1.21476	0.19	1	0.798
GO:0019538	biological_process	protein metabolic process	0.115702	14	0.130435	3	0.172909	0.841	1	0.034642	0.0119403	-1.53668	0.0446	1	0.798
GO:0043603	biological_process	cellular amide metabolic process	0.0743802	9	0.173913	4	1.22538	0.127	1	0.0230947	0.0149254	-0.629794	0.417	1	0.798
GO:0009057	biological_process	macromolecule catabolic process	0.0247934	3	0.0434783	1	0.810339	0.617	1	0.00923788	0.00597015	-0.629794	0.61	1	0.798
GO:0009056	biological_process	catabolic process	0.0413223	5	0.26087	6	2.65834	0.000279	0.0872	0.0138568	0.0208955	0.592598	0.453	1	0.798
GO:0009853	biological_process	photorespiration	0.0165289	2	0	0	null	0.535	1	0.00692841	0.00298507	-1.21476	0.452	1	0.798
GO:0006464	biological_process	cellular protein modification process	0.0495868	6	0.0434783	1	-0.189661	0.901	1	0.0161663	0.00597015	-1.43715	0.193	1	0.798
GO:0008643	biological_process	carbohydrate transport	0.0247934	3	0	0	null	0.445	1	0.00923788	0.00298507	-1.62979	0.285	1	0.798
GO:0044255	biological_process	cellular lipid metabolic process	0.00826446	1	0	0	null	0.662	1	0.00461894	0.00298507	-0.629794	0.719	1	0.798
GO:0051470	biological_process	ectoine transport	0.00826446	1	0	0	null	0.662	1	0.00461894	0.00298507	-0.629794	0.719	1	0.798
GO:0009059	biological_process	macromolecule biosynthetic process	0.0743802	9	0.173913	4	1.22538	0.127	1	0.0230947	0.0149254	-0.629794	0.417	1	0.798
GO:0046434	biological_process	organophosphate catabolic process	0.0165289	2	0.217391	5	3.71723	4.02e-05	0.0126	0.00692841	0.0179104	1.37021	0.161	1	0.798
GO:0009058	biological_process	biosynthetic process	0.165289	20	0.565217	13	1.77381	2.88e-05	0.00897	0.0484988	0.041791	-0.214757	0.658	1	0.798
GO:0009179	biological_process	purine ribonucleoside diphosphate metabolic process	0.0165289	2	0.217391	5	3.71723	4.02e-05	0.0126	0.00692841	0.0179104	1.37021	0.161	1	0.798
GO:0043170	biological_process	macromolecule metabolic process	0.123967	15	0.217391	5	0.810339	0.235	1	0.0369515	0.0179104	-1.04483	0.117	1	0.798
GO:0044260	biological_process	cellular macromolecule metabolic process	0.123967	15	0.173913	4	0.488411	0.516	1	0.0369515	0.0149254	-1.30787	0.0634	1	0.798
GO:0015849	biological_process	organic acid transport	0.00826446	1	0	0	null	0.662	1	0.00461894	0.00298507	-0.629794	0.719	1	0.798
GO:0033036	biological_process	macromolecule localization	0.00826446	1	0	0	null	0.662	1	0.00461894	0.00298507	-0.629794	0.719	1	0.798
GO:0009064	biological_process	glutamine family amino acid metabolic process	0.00826446	1	0	0	null	0.662	1	0.00461894	0.00298507	-0.629794	0.719	1	0.798
GO:0009185	biological_process	ribonucleoside diphosphate metabolic process	0.0165289	2	0.217391	5	3.71723	4.02e-05	0.0126	0.00692841	0.0179104	1.37021	0.161	1	0.798
GO:1901293	biological_process	nucleoside phosphate biosynthetic process	0.0661157	8	0.347826	8	2.3953	8.12e-05	0.0253	0.0207852	0.0268657	0.370206	0.581	1	0.798
GO:1901292	biological_process	nucleoside phosphate catabolic process	0.0165289	2	0.217391	5	3.71723	4.02e-05	0.0126	0.00692841	0.0179104	1.37021	0.161	1	0.798
GO:0009067	biological_process	aspartate family amino acid biosynthetic process	0.0247934	3	0.0434783	1	0.810339	0.617	1	0.00923788	0.00597015	-0.629794	0.61	1	0.798
GO:0009066	biological_process	aspartate family amino acid metabolic process	0.0247934	3	0.0434783	1	0.810339	0.617	1	0.00923788	0.00597015	-0.629794	0.61	1	0.798
GO:0044267	biological_process	cellular protein metabolic process	0.115702	14	0.130435	3	0.172909	0.841	1	0.034642	0.0119403	-1.53668	0.0446	1	0.798
GO:0008652	biological_process	cellular amino acid biosynthetic process	0.0495868	6	0.130435	3	1.3953	0.142	1	0.0161663	0.0119403	-0.437149	0.625	1	0.798
GO:0006352	biological_process	DNA-templated transcription, initiation	0	0	0.0434783	1	null	0.0214	1	0.00230947	0.00597015	1.37021	0.42	1	0.798
GO:0009069	biological_process	serine family amino acid metabolic process	0.0165289	2	0.0869565	2	2.3953	0.0596	1	0.00692841	0.00895522	0.370206	0.752	1	0.798
GO:0006353	biological_process	DNA-templated transcription, termination	0.00826446	1	0	0	null	0.662	1	0.00461894	0.00298507	-0.629794	0.719	1	0.798
GO:0009987	biological_process	cellular process	0.256198	31	0.73913	17	1.52857	6.68e-06	0.00208	0.073903	0.0537313	-0.459869	0.261	1	0.798
GO:0042886	biological_process	amide transport	0.00826446	1	0	0	null	0.662	1	0.00461894	0.00298507	-0.629794	0.719	1	0.798
GO:0044270	biological_process	cellular nitrogen compound catabolic process	0.0165289	2	0.217391	5	3.71723	4.02e-05	0.0126	0.00692841	0.0179104	1.37021	0.161	1	0.798
GO:1901605	biological_process	alpha-amino acid metabolic process	0.0495868	6	0.130435	3	1.3953	0.142	1	0.0161663	0.0119403	-0.437149	0.625	1	0.798
GO:0044272	biological_process	sulfur compound biosynthetic process	0.0330579	4	0.0434783	1	0.395301	0.802	1	0.0115473	0.00597015	-0.951722	0.42	1	0.798
GO:0044271	biological_process	cellular nitrogen compound biosynthetic process	0.123967	15	0.478261	11	1.94784	5.14e-05	0.016	0.0369515	0.0358209	-0.0448316	0.934	1	0.949
GO:0051234	biological_process	establishment of localization	0.239669	29	0.347826	8	0.53732	0.277	1	0.0692841	0.0268657	-1.36676	0.00793	1	0.495
GO:1901607	biological_process	alpha-amino acid biosynthetic process	0.0495868	6	0.130435	3	1.3953	0.142	1	0.0161663	0.0119403	-0.437149	0.625	1	0.798
GO:0015979	biological_process	photosynthesis	0.0826446	10	0.304348	7	1.88073	0.00252	0.787	0.0254042	0.0238806	-0.0892257	0.893	1	0.913
GO:0015977	biological_process	carbon fixation	0.0247934	3	0.217391	5	3.13227	0.000219	0.0682	0.00923788	0.0179104	0.955168	0.293	1	0.798
GO:0043229	cellular_component	intracellular organelle	0.0247934	3	0	0	null	0.445	1	0.0187793	0.00869565	-1.11078	0.477	1	0.971
GO:0031361	cellular_component	integral component of thylakoid membrane	0	0	0.0434783	1	null	0.0214	1	0.00469484	0.0173913	1.88922	0.249	1	0.971
GO:0031360	cellular_component	intrinsic component of thylakoid membrane	0	0	0.0434783	1	null	0.0214	1	0.00469484	0.0173913	1.88922	0.249	1	0.971
GO:0009279	cellular_component	cell outer membrane	0.0826446	10	0	0	null	0.153	1	0.0516432	0.00869565	-2.57021	0.0481	1	0.502
GO:0042651	cellular_component	thylakoid membrane	0.0826446	10	0.26087	6	1.65834	0.0127	1	0.0516432	0.0608696	0.237143	0.726	1	0.971
GO:0043226	cellular_component	organelle	0.0330579	4	0	0	null	0.377	1	0.0234742	0.00869565	-1.43271	0.341	1	0.971
GO:0044436	cellular_component	thylakoid part	0.0991736	12	0.26087	6	1.3953	0.0316	1	0.0610329	0.0608696	-0.00386523	0.995	1	0.995
GO:0000015	cellular_component	phosphopyruvate hydratase complex	0.00826446	1	0.217391	5	4.71723	4.21e-06	0.000387	0.00938967	0.0521739	2.47418	0.0165	1	0.38
GO:0043228	cellular_component	non-membrane-bounded organelle	0.0247934	3	0	0	null	0.445	1	0.0187793	0.00869565	-1.11078	0.477	1	0.971
GO:0043227	cellular_component	membrane-bounded organelle	0.00826446	1	0	0	null	0.662	1	0.00938967	0.00869565	-0.11078	0.95	1	0.971
GO:0005874	cellular_component	microtubule	0.0330579	4	0.0869565	2	1.3953	0.236	1	0.0234742	0.026087	0.152254	0.884	1	0.971
unknowncmp	cellular_component	unknown cellular component	0.504132	61	0.217391	5	-1.21351	0.0114	1	0.29108	0.0521739	-2.48001	3.53e-07	3.24e-05	1.62e-05
GO:0031317	cellular_component	tripartite ATP-independent periplasmic transporter complex	0.107438	13	0.0869565	2	-0.305138	0.768	1	0.0657277	0.026087	-1.33317	0.122	1	0.914
GO:0098533	cellular_component	ATPase dependent transmembrane transport complex	0.0247934	3	0	0	null	0.445	1	0.0187793	0.00869565	-1.11078	0.477	1	0.971
GO:0043230	cellular_component	extracellular organelle	0.00826446	1	0	0	null	0.662	1	0.00938967	0.00869565	-0.11078	0.95	1	0.971
GO:0031597	cellular_component	cytosolic proteasome complex	0.00826446	1	0	0	null	0.662	1	0.00938967	0.00869565	-0.11078	0.95	1	0.971
GO:0033178	cellular_component	proton-transporting two-sector ATPase complex, catalytic domain	0.0495868	6	0.26087	6	2.3953	0.000778	0.0715	0.0328638	0.0608696	0.88922	0.231	1	0.971
GO:0043190	cellular_component	ATP-binding cassette (ABC) transporter complex	0.0247934	3	0	0	null	0.445	1	0.0187793	0.00869565	-1.11078	0.477	1	0.971
GO:0033655	cellular_component	host cell cytoplasm part	0.00826446	1	0	0	null	0.662	1	0.00938967	0.00869565	-0.11078	0.95	1	0.971
GO:0099080	cellular_component	supramolecular complex	0.0330579	4	0.0869565	2	1.3953	0.236	1	0.0234742	0.026087	0.152254	0.884	1	0.971
GO:0033177	cellular_component	proton-transporting two-sector ATPase complex, proton-transporting domain	0.00826446	1	0	0	null	0.662	1	0.00938967	0.00869565	-0.11078	0.95	1	0.971
GO:0099081	cellular_component	supramolecular polymer	0.0330579	4	0.0869565	2	1.3953	0.236	1	0.0234742	0.026087	0.152254	0.884	1	0.971
GO:0009523	cellular_component	photosystem II	0.0247934	3	0.0869565	2	1.81034	0.136	1	0.0187793	0.026087	0.474182	0.662	1	0.971
GO:0043232	cellular_component	intracellular non-membrane-bounded organelle	0.0247934	3	0	0	null	0.445	1	0.0187793	0.00869565	-1.11078	0.477	1	0.971
GO:0009522	cellular_component	photosystem I	0.00826446	1	0	0	null	0.662	1	0.00938967	0.00869565	-0.11078	0.95	1	0.971
GO:0045259	cellular_component	proton-transporting ATP synthase complex	0.00826446	1	0	0	null	0.662	1	0.00938967	0.00869565	-0.11078	0.95	1	0.971
GO:0044445	cellular_component	cytosolic part	0.0247934	3	0.217391	5	3.13227	0.000219	0.0201	0.0187793	0.0521739	1.47418	0.0932	1	0.78
GO:0000502	cellular_component	proteasome complex	0.00826446	1	0	0	null	0.662	1	0.00938967	0.00869565	-0.11078	0.95	1	0.971
GO:0009521	cellular_component	photosystem	0.0330579	4	0.0869565	2	1.3953	0.236	1	0.0234742	0.026087	0.152254	0.884	1	0.971
GO:0044444	cellular_component	cytoplasmic part	0.0661157	8	0.26087	6	1.98026	0.00385	0.354	0.0422535	0.0608696	0.526649	0.455	1	0.971
GO:0005840	cellular_component	ribosome	0.0247934	3	0	0	null	0.445	1	0.0187793	0.00869565	-1.11078	0.477	1	0.971
GO:0000786	cellular_component	nucleosome	0.00826446	1	0.0434783	1	2.3953	0.186	1	0.00938967	0.0173913	0.88922	0.529	1	0.971
GO:0044446	cellular_component	intracellular organelle part	0.0578512	7	0.130435	3	1.17291	0.209	1	0.0375587	0.0347826	-0.11078	0.898	1	0.971
GO:0005886	cellular_component	plasma membrane	0.0743802	9	0.26087	6	1.81034	0.00728	0.67	0.0469484	0.0608696	0.374646	0.587	1	0.971
GO:1990220	cellular_component	GroEL-GroES complex	0.00826446	1	0	0	null	0.662	1	0.00938967	0.00869565	-0.11078	0.95	1	0.971
GO:0045261	cellular_component	proton-transporting ATP synthase complex, catalytic core F(1)	0.0495868	6	0.26087	6	2.3953	0.000778	0.0715	0.0328638	0.0608696	0.88922	0.231	1	0.971
GO:0045260	cellular_component	plasma membrane proton-transporting ATP synthase complex	0.00826446	1	0	0	null	0.662	1	0.00938967	0.00869565	-0.11078	0.95	1	0.971
GO:0099512	cellular_component	supramolecular fiber	0.0330579	4	0.0869565	2	1.3953	0.236	1	0.0234742	0.026087	0.152254	0.884	1	0.971
GO:0045263	cellular_component	proton-transporting ATP synthase complex, coupling factor F(o)	0.00826446	1	0	0	null	0.662	1	0.00938967	0.00869565	-0.11078	0.95	1	0.971
GO:0099513	cellular_component	polymeric cytoskeletal fiber	0.0330579	4	0.0869565	2	1.3953	0.236	1	0.0234742	0.026087	0.152254	0.884	1	0.971
GO:0033643	cellular_component	host cell part	0.00826446	1	0	0	null	0.662	1	0.00938967	0.00869565	-0.11078	0.95	1	0.971
GO:0065010	cellular_component	extracellular membrane-bounded organelle	0.00826446	1	0	0	null	0.662	1	0.00938967	0.00869565	-0.11078	0.95	1	0.971
GO:0032993	cellular_component	protein-DNA complex	0.00826446	1	0.0434783	1	2.3953	0.186	1	0.00938967	0.0173913	0.88922	0.529	1	0.971
GO:0032991	cellular_component	protein-containing complex	0.256198	31	0.565217	13	1.14154	0.00319	0.293	0.150235	0.121739	-0.303426	0.478	1	0.971
GO:0031226	cellular_component	intrinsic component of plasma membrane	0.0165289	2	0	0	null	0.535	1	0.0140845	0.00869565	-0.695743	0.671	1	0.971
GO:0033646	cellular_component	host intracellular part	0.00826446	1	0	0	null	0.662	1	0.00938967	0.00869565	-0.11078	0.95	1	0.971
GO:0031224	cellular_component	intrinsic component of membrane	0.132231	16	0.347826	8	1.3953	0.011	1	0.0798122	0.0782609	-0.0283183	0.96	1	0.971
GO:0016469	cellular_component	proton-transporting two-sector ATPase complex	0.00826446	1	0	0	null	0.662	1	0.00938967	0.00869565	-0.11078	0.95	1	0.971
GO:1902494	cellular_component	catalytic complex	0.0330579	4	0.217391	5	2.71723	0.000815	0.075	0.0234742	0.0521739	1.15225	0.168	1	0.971
GO:0044815	cellular_component	DNA packaging complex	0.00826446	1	0.0434783	1	2.3953	0.186	1	0.00938967	0.0173913	0.88922	0.529	1	0.971
GO:1905369	cellular_component	endopeptidase complex	0.00826446	1	0	0	null	0.662	1	0.00938967	0.00869565	-0.11078	0.95	1	0.971
GO:0009376	cellular_component	HslUV protease complex	0.00826446	1	0	0	null	0.662	1	0.00938967	0.00869565	-0.11078	0.95	1	0.971
GO:1905368	cellular_component	peptidase complex	0.00826446	1	0	0	null	0.662	1	0.00938967	0.00869565	-0.11078	0.95	1	0.971
GO:0042717	cellular_component	plasma membrane-derived chromatophore membrane	0.00826446	1	0	0	null	0.662	1	0.00938967	0.00869565	-0.11078	0.95	1	0.971
GO:1902495	cellular_component	transmembrane transporter complex	0.0247934	3	0	0	null	0.445	1	0.0187793	0.00869565	-1.11078	0.477	1	0.971
GO:0030096	cellular_component	plasma membrane-derived thylakoid photosystem II	0.0247934	3	0.0434783	1	0.810339	0.617	1	0.0187793	0.0173913	-0.11078	0.929	1	0.971
GO:0020003	cellular_component	symbiont-containing vacuole	0.00826446	1	0	0	null	0.662	1	0.00938967	0.00869565	-0.11078	0.95	1	0.971
GO:0042597	cellular_component	periplasmic space	0.14876	18	0.173913	4	0.225376	0.759	1	0.0892019	0.0434783	-1.03678	0.129	1	0.914
GO:0005576	cellular_component	extracellular region	0.00826446	1	0.217391	5	4.71723	4.21e-06	0.000387	0.00938967	0.0521739	2.47418	0.0165	1	0.38
GO:0005575	cellular_component	cellular_component	1	121	1	23	0	NAN	NAN	0.57277	0.208696	-1.45656	2.44e-10	2.24e-08	2.24e-08
GO:1990351	cellular_component	transporter complex	0.132231	16	0.0869565	2	-0.604699	0.547	1	0.0798122	0.026087	-1.61328	0.0523	1	0.502
GO:0044217	cellular_component	other organism part	0.00826446	1	0	0	null	0.662	1	0.00938967	0.00869565	-0.11078	0.95	1	0.971
GO:0044459	cellular_component	plasma membrane part	0.0661157	8	0.0434783	1	-0.604699	0.681	1	0.0422535	0.0173913	-1.28071	0.233	1	0.971
GO:0009579	cellular_component	thylakoid	0.0909091	11	0.217391	5	1.2578	0.0768	1	0.056338	0.0521739	-0.11078	0.874	1	0.971
GO:0005887	cellular_component	integral component of plasma membrane	0.0165289	2	0	0	null	0.535	1	0.0140845	0.00869565	-0.695743	0.671	1	0.971
GO:0098796	cellular_component	membrane protein complex	0.115702	14	0.347826	8	1.58795	0.00456	0.42	0.0704225	0.0782609	0.152254	0.795	1	0.971
GO:1904949	cellular_component	ATPase complex	0.0247934	3	0	0	null	0.445	1	0.0187793	0.00869565	-1.11078	0.477	1	0.971
GO:0031977	cellular_component	thylakoid lumen	0.00826446	1	0	0	null	0.662	1	0.00938967	0.00869565	-0.11078	0.95	1	0.971
GO:0098797	cellular_component	plasma membrane protein complex	0.0495868	6	0.0434783	1	-0.189661	0.901	1	0.0328638	0.0173913	-0.918135	0.413	1	0.971
GO:0044462	cellular_component	external encapsulating structure part	0.0826446	10	0	0	null	0.153	1	0.0516432	0.00869565	-2.57021	0.0481	1	0.502
GO:0030288	cellular_component	outer membrane-bounded periplasmic space	0.0413223	5	0.0869565	2	1.07337	0.351	1	0.028169	0.026087	-0.11078	0.912	1	0.971
GO:0030089	cellular_component	phycobilisome	0.0247934	3	0	0	null	0.445	1	0.0187793	0.00869565	-1.11078	0.477	1	0.971
GO:1990904	cellular_component	ribonucleoprotein complex	0.0247934	3	0	0	null	0.445	1	0.0187793	0.00869565	-1.11078	0.477	1	0.971
GO:0019867	cellular_component	outer membrane	0.0826446	10	0	0	null	0.153	1	0.0516432	0.00869565	-2.57021	0.0481	1	0.502
GO:0016459	cellular_component	myosin complex	0.00826446	1	0	0	null	0.662	1	0.00938967	0.00869565	-0.11078	0.95	1	0.971
GO:0044421	cellular_component	extracellular region part	0.00826446	1	0	0	null	0.662	1	0.00938967	0.00869565	-0.11078	0.95	1	0.971
GO:0044464	cellular_component	cell part	0.446281	54	0.782609	18	0.810339	0.00311	0.286	0.258216	0.165217	-0.644213	0.0545	1	0.502
GO:0044422	cellular_component	organelle part	0.0826446	10	0.173913	4	1.07337	0.176	1	0.0516432	0.0434783	-0.248284	0.743	1	0.971
GO:0044425	cellular_component	membrane part	0.198347	24	0.521739	12	1.3953	0.00103	0.0944	0.117371	0.113043	-0.0541969	0.907	1	0.971
GO:0044424	cellular_component	intracellular part	0.239669	29	0.695652	16	1.53732	1.53e-05	0.0014	0.140845	0.147826	0.0697918	0.863	1	0.971
GO:0044427	cellular_component	chromosomal part	0.00826446	1	0.0434783	1	2.3953	0.186	1	0.00938967	0.0173913	0.88922	0.529	1	0.971
GO:0009986	cellular_component	cell surface	0.0165289	2	0.217391	5	3.71723	4.02e-05	0.0037	0.0140845	0.0521739	1.88922	0.0439	1	0.502
GO:0044391	cellular_component	ribosomal subunit	0.00826446	1	0	0	null	0.662	1	0.00938967	0.00869565	-0.11078	0.95	1	0.971
GO:0005737	cellular_component	cytoplasm	0.123967	15	0.391304	9	1.65834	0.00161	0.148	0.0751174	0.0869565	0.211148	0.705	1	0.971
GO:0044430	cellular_component	cytoskeletal part	0.0413223	5	0.0869565	2	1.07337	0.351	1	0.028169	0.026087	-0.11078	0.912	1	0.971
GO:0016020	cellular_component	membrane	0.272727	33	0.608696	14	1.15826	0.00163	0.15	0.159624	0.130435	-0.291353	0.479	1	0.971
GO:0016021	cellular_component	integral component of membrane	0.132231	16	0.347826	8	1.3953	0.011	1	0.0798122	0.0782609	-0.0283183	0.96	1	0.971
GO:0034357	cellular_component	photosynthetic membrane	0.0826446	10	0.26087	6	1.65834	0.0127	1	0.0516432	0.0608696	0.237143	0.726	1	0.971
GO:0030076	cellular_component	light-harvesting complex	0.0247934	3	0	0	null	0.445	1	0.0187793	0.00869565	-1.11078	0.477	1	0.971
GO:0015934	cellular_component	large ribosomal subunit	0.00826446	1	0	0	null	0.662	1	0.00938967	0.00869565	-0.11078	0.95	1	0.971
GO:0016465	cellular_component	chaperonin ATPase complex	0.00826446	1	0	0	null	0.662	1	0.00938967	0.00869565	-0.11078	0.95	1	0.971
GO:0101031	cellular_component	chaperone complex	0.00826446	1	0	0	null	0.662	1	0.00938967	0.00869565	-0.11078	0.95	1	0.971
GO:0016887	molecular_function	ATPase activity	0.0743802	9	0.304348	7	2.03273	0.0013	0.254	0.0315457	0.0365297	0.211624	0.753	1	0.874
GO:0016407	molecular_function	acetyltransferase activity	0.00826446	1	0	0	null	0.662	1	0.00630915	0.00456621	-0.466448	0.79	1	0.874
GO:0016408	molecular_function	C-acyltransferase activity	0.00826446	1	0	0	null	0.662	1	0.00630915	0.00456621	-0.466448	0.79	1	0.874
GO:0005198	molecular_function	structural molecule activity	0.0495868	6	0.0869565	2	0.810339	0.473	1	0.022082	0.0136986	-0.68884	0.481	1	0.874
GO:0009678	molecular_function	hydrogen-translocating pyrophosphatase activity	0.0165289	2	0	0	null	0.535	1	0.00946372	0.00456621	-1.05141	0.517	1	0.874
GO:0022890	molecular_function	inorganic cation transmembrane transporter activity	0.0578512	7	0.26087	6	2.17291	0.00184	0.361	0.0252366	0.0319635	0.340907	0.643	1	0.874
GO:0005506	molecular_function	iron ion binding	0.00826446	1	0.0869565	2	3.3953	0.0154	1	0.00630915	0.0136986	1.11851	0.382	1	0.874
GO:0046982	molecular_function	protein heterodimerization activity	0.00826446	1	0.0434783	1	2.3953	0.186	1	0.00630915	0.00913242	0.533552	0.709	1	0.874
GO:0019001	molecular_function	guanyl nucleotide binding	0.0991736	12	0.217391	5	1.13227	0.107	1	0.0410095	0.0273973	-0.581925	0.402	1	0.874
GO:0005509	molecular_function	calcium ion binding	0.0413223	5	0.0869565	2	1.07337	0.351	1	0.0189274	0.0136986	-0.466448	0.643	1	0.874
GO:0016772	molecular_function	transferase activity, transferring phosphorus-containing groups	0.0165289	2	0	0	null	0.535	1	0.00946372	0.00456621	-1.05141	0.517	1	0.874
GO:0016651	molecular_function	oxidoreductase activity, acting on NAD(P)H	0.00826446	1	0	0	null	0.662	1	0.00630915	0.00456621	-0.466448	0.79	1	0.874
GO:0016655	molecular_function	oxidoreductase activity, acting on NAD(P)H, quinone or similar compound as acceptor	0.00826446	1	0	0	null	0.662	1	0.00630915	0.00456621	-0.466448	0.79	1	0.874
GO:0019904	molecular_function	protein domain specific binding	0.00826446	1	0	0	null	0.662	1	0.00630915	0.00456621	-0.466448	0.79	1	0.874
GO:0034061	molecular_function	DNA polymerase activity	0.00826446	1	0	0	null	0.662	1	0.00630915	0.00456621	-0.466448	0.79	1	0.874
GO:0016638	molecular_function	oxidoreductase activity, acting on the CH-NH2 group of donors	0.00826446	1	0	0	null	0.662	1	0.00630915	0.00456621	-0.466448	0.79	1	0.874
GO:0032561	molecular_function	guanyl ribonucleotide binding	0.0991736	12	0.217391	5	1.13227	0.107	1	0.0410095	0.0273973	-0.581925	0.402	1	0.874
GO:0008236	molecular_function	serine-type peptidase activity	0.00826446	1	0	0	null	0.662	1	0.00630915	0.00456621	-0.466448	0.79	1	0.874
GO:0046983	molecular_function	protein dimerization activity	0.00826446	1	0.0434783	1	2.3953	0.186	1	0.00630915	0.00913242	0.533552	0.709	1	0.874
GO:0008233	molecular_function	peptidase activity	0.0330579	4	0.0434783	1	0.395301	0.802	1	0.0157729	0.00913242	-0.788376	0.506	1	0.874
GO:0004553	molecular_function	hydrolase activity, hydrolyzing O-glycosyl compounds	0.00826446	1	0	0	null	0.662	1	0.00630915	0.00456621	-0.466448	0.79	1	0.874
GO:0008237	molecular_function	metallopeptidase activity	0.0247934	3	0.0434783	1	0.810339	0.617	1	0.0126183	0.00913242	-0.466448	0.706	1	0.874
GO:0004312	molecular_function	fatty acid synthase activity	0.00826446	1	0	0	null	0.662	1	0.00630915	0.00456621	-0.466448	0.79	1	0.874
GO:0032559	molecular_function	adenyl ribonucleotide binding	0.0909091	11	0.304348	7	1.74322	0.00455	0.892	0.0378549	0.0365297	-0.0514105	0.937	1	0.951
GO:0004427	molecular_function	inorganic diphosphatase activity	0.0165289	2	0	0	null	0.535	1	0.00946372	0.00456621	-1.05141	0.517	1	0.874
GO:0017171	molecular_function	serine hydrolase activity	0.00826446	1	0	0	null	0.662	1	0.00630915	0.00456621	-0.466448	0.79	1	0.874
GO:0005515	molecular_function	protein binding	0.0495868	6	0.0434783	1	-0.189661	0.901	1	0.022082	0.00913242	-1.2738	0.251	1	0.874
GO:0046872	molecular_function	metal ion binding	0.247934	30	0.608696	14	1.29577	0.000575	0.113	0.0977918	0.0684932	-0.513754	0.234	1	0.874
GO:0032553	molecular_function	ribonucleotide binding	0.181818	22	0.521739	12	1.52083	0.000434	0.085	0.0725552	0.0593607	-0.28957	0.549	1	0.874
GO:0070279	molecular_function	vitamin B6 binding	0.0247934	3	0.0869565	2	1.81034	0.136	1	0.0126183	0.0136986	0.118514	0.914	1	0.948
GO:0015318	molecular_function	inorganic molecular entity transmembrane transporter activity	0.0578512	7	0.26087	6	2.17291	0.00184	0.361	0.0252366	0.0319635	0.340907	0.643	1	0.874
GO:0051539	molecular_function	4 iron, 4 sulfur cluster binding	0.0247934	3	0	0	null	0.445	1	0.0126183	0.00456621	-1.46645	0.34	1	0.874
GO:0051536	molecular_function	iron-sulfur cluster binding	0.0330579	4	0.0434783	1	0.395301	0.802	1	0.0157729	0.00913242	-0.788376	0.506	1	0.874
GO:0051537	molecular_function	2 iron, 2 sulfur cluster binding	0.0247934	3	0.0434783	1	0.810339	0.617	1	0.0126183	0.00913242	-0.466448	0.706	1	0.874
GO:0032555	molecular_function	purine ribonucleotide binding	0.181818	22	0.521739	12	1.52083	0.000434	0.085	0.0725552	0.0593607	-0.28957	0.549	1	0.874
GO:0016746	molecular_function	transferase activity, transferring acyl groups	0.0165289	2	0	0	null	0.535	1	0.00946372	0.00456621	-1.05141	0.517	1	0.874
GO:0016747	molecular_function	transferase activity, transferring acyl groups other than amino-acyl groups	0.0165289	2	0	0	null	0.535	1	0.00946372	0.00456621	-1.05141	0.517	1	0.874
GO:1901363	molecular_function	heterocyclic compound binding	0.247934	30	0.652174	15	1.3953	0.000126	0.0247	0.0977918	0.0730594	-0.420644	0.32	1	0.874
GO:0032550	molecular_function	purine ribonucleoside binding	0.0991736	12	0.217391	5	1.13227	0.107	1	0.0410095	0.0273973	-0.581925	0.402	1	0.874
GO:0008324	molecular_function	cation transmembrane transporter activity	0.0661157	8	0.26087	6	1.98026	0.00385	0.755	0.0283912	0.0319635	0.170982	0.811	1	0.874
GO:0008565	molecular_function	protein transporter activity	0.00826446	1	0	0	null	0.662	1	0.00630915	0.00456621	-0.466448	0.79	1	0.874
GO:0003674	molecular_function	molecular_function	1	121	1	23	0	NAN	NAN	0.384858	0.109589	-1.81222	1.97e-12	3.85e-10	3.85e-10
GO:0000166	molecular_function	nucleotide binding	0.206612	25	0.521739	12	1.33641	0.00152	0.298	0.0820189	0.0593607	-0.466448	0.321	1	0.874
GO:0000287	molecular_function	magnesium ion binding	0.0578512	7	0.217391	5	1.90987	0.0112	1	0.0252366	0.0273973	0.118514	0.877	1	0.925
GO:0004634	molecular_function	phosphopyruvate hydratase activity	0.00826446	1	0.217391	5	4.71723	4.21e-06	0.000825	0.00630915	0.0273973	2.11851	0.0478	1	0.874
GO:0032549	molecular_function	ribonucleoside binding	0.0991736	12	0.217391	5	1.13227	0.107	1	0.0410095	0.0273973	-0.581925	0.402	1	0.874
GO:0043492	molecular_function	ATPase activity, coupled to movement of substances	0.0578512	7	0.26087	6	2.17291	0.00184	0.361	0.0252366	0.0319635	0.340907	0.643	1	0.874
GO:0051540	molecular_function	metal cluster binding	0.0330579	4	0.0434783	1	0.395301	0.802	1	0.0157729	0.00913242	-0.788376	0.506	1	0.874
GO:0030246	molecular_function	carbohydrate binding	0.00826446	1	0	0	null	0.662	1	0.00630915	0.00456621	-0.466448	0.79	1	0.874
GO:0015405	molecular_function	P-P-bond-hydrolysis-driven transmembrane transporter activity	0.0661157	8	0.26087	6	1.98026	0.00385	0.755	0.0283912	0.0319635	0.170982	0.811	1	0.874
GO:0030247	molecular_function	polysaccharide binding	0.00826446	1	0	0	null	0.662	1	0.00630915	0.00456621	-0.466448	0.79	1	0.874
GO:0016614	molecular_function	oxidoreductase activity, acting on CH-OH group of donors	0.0495868	6	0.0869565	2	0.810339	0.473	1	0.022082	0.0136986	-0.68884	0.481	1	0.874
GO:0015662	molecular_function	ATPase activity, coupled to transmembrane movement of ions, phosphorylative mechanism	0.00826446	1	0	0	null	0.662	1	0.00630915	0.00456621	-0.466448	0.79	1	0.874
GO:0022857	molecular_function	transmembrane transporter activity	0.107438	13	0.26087	6	1.27982	0.0463	1	0.044164	0.0319635	-0.466448	0.474	1	0.874
GO:0016616	molecular_function	oxidoreductase activity, acting on the CH-OH group of donors, NAD or NADP as acceptor	0.00826446	1	0	0	null	0.662	1	0.00630915	0.00456621	-0.466448	0.79	1	0.874
GO:0022853	molecular_function	active ion transmembrane transporter activity	0.0578512	7	0.26087	6	2.17291	0.00184	0.361	0.0252366	0.0319635	0.340907	0.643	1	0.874
GO:0003684	molecular_function	damaged DNA binding	0.00826446	1	0	0	null	0.662	1	0.00630915	0.00456621	-0.466448	0.79	1	0.874
GO:0003676	molecular_function	nucleic acid binding	0.107438	13	0.173913	4	0.694862	0.365	1	0.044164	0.0228311	-0.951875	0.189	1	0.874
GO:0003677	molecular_function	DNA binding	0.0330579	4	0.0434783	1	0.395301	0.802	1	0.0157729	0.00913242	-0.788376	0.506	1	0.874
GO:0048038	molecular_function	quinone binding	0.00826446	1	0	0	null	0.662	1	0.00630915	0.00456621	-0.466448	0.79	1	0.874
GO:0048037	molecular_function	cofactor binding	0.0826446	10	0.217391	5	1.3953	0.0525	1	0.0347003	0.0273973	-0.340917	0.635	1	0.874
GO:0016860	molecular_function	intramolecular oxidoreductase activity	0.00826446	1	0	0	null	0.662	1	0.00630915	0.00456621	-0.466448	0.79	1	0.874
GO:0016740	molecular_function	transferase activity	0.0578512	7	0.130435	3	1.17291	0.209	1	0.0252366	0.0182648	-0.466448	0.592	1	0.874
GO:0016861	molecular_function	intramolecular oxidoreductase activity, interconverting aldoses and ketoses	0.00826446	1	0	0	null	0.662	1	0.00630915	0.00456621	-0.466448	0.79	1	0.874
GO:0016620	molecular_function	oxidoreductase activity, acting on the aldehyde or oxo group of donors, NAD or NADP as acceptor	0.0247934	3	0	0	null	0.445	1	0.0126183	0.00456621	-1.46645	0.34	1	0.874
GO:0016741	molecular_function	transferase activity, transferring one-carbon groups	0.0413223	5	0.130435	3	1.65834	0.0872	1	0.0189274	0.0182648	-0.0514105	0.956	1	0.956
GO:0016742	molecular_function	hydroxymethyl-, formyl- and related transferase activity	0.0165289	2	0.0869565	2	2.3953	0.0596	1	0.00946372	0.0136986	0.533552	0.647	1	0.874
GO:0016984	molecular_function	ribulose-bisphosphate carboxylase activity	0.0330579	4	0.217391	5	2.71723	0.000815	0.16	0.0157729	0.0273973	0.796586	0.351	1	0.874
GO:0008144	molecular_function	drug binding	0.0909091	11	0.304348	7	1.74322	0.00455	0.892	0.0378549	0.0365297	-0.0514105	0.937	1	0.951
GO:0004222	molecular_function	metalloendopeptidase activity	0.0247934	3	0.0434783	1	0.810339	0.617	1	0.0126183	0.00913242	-0.466448	0.706	1	0.874
GO:0046933	molecular_function	proton-transporting ATP synthase activity, rotational mechanism	0.0495868	6	0.26087	6	2.3953	0.000778	0.152	0.022082	0.0319635	0.533552	0.481	1	0.874
GO:0001871	molecular_function	pattern binding	0.00826446	1	0	0	null	0.662	1	0.00630915	0.00456621	-0.466448	0.79	1	0.874
GO:0043546	molecular_function	molybdopterin cofactor binding	0.00826446	1	0	0	null	0.662	1	0.00630915	0.00456621	-0.466448	0.79	1	0.874
GO:0052930	molecular_function	methanol ferricytochrome-c oxidoreductase activity	0.0413223	5	0.0869565	2	1.07337	0.351	1	0.0189274	0.0136986	-0.466448	0.643	1	0.874
GO:0035639	molecular_function	purine ribonucleoside triphosphate binding	0.181818	22	0.521739	12	1.52083	0.000434	0.085	0.0725552	0.0593607	-0.28957	0.549	1	0.874
GO:0051287	molecular_function	NAD binding	0.0330579	4	0	0	null	0.377	1	0.0157729	0.00456621	-1.78838	0.225	1	0.874
GO:0003924	molecular_function	GTPase activity	0.0991736	12	0.217391	5	1.13227	0.107	1	0.0410095	0.0273973	-0.581925	0.402	1	0.874
GO:0016453	molecular_function	C-acetyltransferase activity	0.00826446	1	0	0	null	0.662	1	0.00630915	0.00456621	-0.466448	0.79	1	0.874
GO:0052933	molecular_function	alcohol dehydrogenase (cytochrome c(L)) activity	0.0413223	5	0.0869565	2	1.07337	0.351	1	0.0189274	0.0136986	-0.466448	0.643	1	0.874
GO:0019843	molecular_function	rRNA binding	0.00826446	1	0	0	null	0.662	1	0.00630915	0.00456621	-0.466448	0.79	1	0.874
GO:0019842	molecular_function	vitamin binding	0.0247934	3	0.0869565	2	1.81034	0.136	1	0.0126183	0.0136986	0.118514	0.914	1	0.948
GO:0052931	molecular_function	ethanol cytochrome-c oxidoreductase activity	0.0413223	5	0.0869565	2	1.07337	0.351	1	0.0189274	0.0136986	-0.466448	0.643	1	0.874
GO:0052932	molecular_function	2-chloroethanol cytochrome-c oxidoreductase activity	0.0413223	5	0.0869565	2	1.07337	0.351	1	0.0189274	0.0136986	-0.466448	0.643	1	0.874
GO:0044769	molecular_function	ATPase activity, coupled to transmembrane movement of ions, rotational mechanism	0.0495868	6	0.26087	6	2.3953	0.000778	0.152	0.022082	0.0319635	0.533552	0.481	1	0.874
GO:0008270	molecular_function	zinc ion binding	0.0247934	3	0.0434783	1	0.810339	0.617	1	0.0126183	0.00913242	-0.466448	0.706	1	0.874
GO:0019829	molecular_function	cation-transporting ATPase activity	0.0578512	7	0.26087	6	2.17291	0.00184	0.361	0.0252366	0.0319635	0.340907	0.643	1	0.874
GO:0005200	molecular_function	structural constituent of cytoskeleton	0.0330579	4	0.0869565	2	1.3953	0.236	1	0.0157729	0.0136986	-0.203414	0.846	1	0.901
GO:0001882	molecular_function	nucleoside binding	0.0991736	12	0.217391	5	1.13227	0.107	1	0.0410095	0.0273973	-0.581925	0.402	1	0.874
GO:0003938	molecular_function	IMP dehydrogenase activity	0.00826446	1	0	0	null	0.662	1	0.00630915	0.00456621	-0.466448	0.79	1	0.874
GO:0030170	molecular_function	pyridoxal phosphate binding	0.0247934	3	0.0869565	2	1.81034	0.136	1	0.0126183	0.0136986	0.118514	0.914	1	0.948
GO:0004324	molecular_function	ferredoxin-NADP+ reductase activity	0.0165289	2	0	0	null	0.535	1	0.00946372	0.00456621	-1.05141	0.517	1	0.874
GO:0005525	molecular_function	GTP binding	0.0991736	12	0.217391	5	1.13227	0.107	1	0.0410095	0.0273973	-0.581925	0.402	1	0.874
GO:0005524	molecular_function	ATP binding	0.0909091	11	0.304348	7	1.74322	0.00455	0.892	0.0378549	0.0365297	-0.0514105	0.937	1	0.951
GO:0004316	molecular_function	3-oxoacyl-[acyl-carrier-protein] reductase (NADPH) activity	0.00826446	1	0	0	null	0.662	1	0.00630915	0.00456621	-0.466448	0.79	1	0.874
GO:0016798	molecular_function	hydrolase activity, acting on glycosyl bonds	0.00826446	1	0	0	null	0.662	1	0.00630915	0.00456621	-0.466448	0.79	1	0.874
GO:0016898	molecular_function	oxidoreductase activity, acting on the CH-OH group of donors, cytochrome as acceptor	0.0413223	5	0.0869565	2	1.07337	0.351	1	0.0189274	0.0136986	-0.466448	0.643	1	0.874
GO:0016779	molecular_function	nucleotidyltransferase activity	0.0165289	2	0	0	null	0.535	1	0.00946372	0.00456621	-1.05141	0.517	1	0.874
GO:0008137	molecular_function	NADH dehydrogenase (ubiquinone) activity	0.00826446	1	0	0	null	0.662	1	0.00630915	0.00456621	-0.466448	0.79	1	0.874
GO:0051082	molecular_function	unfolded protein binding	0.0330579	4	0	0	null	0.377	1	0.0157729	0.00456621	-1.78838	0.225	1	0.874
GO:0008135	molecular_function	translation factor activity, RNA binding	0.0661157	8	0.130435	3	0.980264	0.287	1	0.0283912	0.0182648	-0.636373	0.454	1	0.874
GO:0004451	molecular_function	isocitrate lyase activity	0.0165289	2	0.0869565	2	2.3953	0.0596	1	0.00946372	0.0136986	0.533552	0.647	1	0.874
GO:0050661	molecular_function	NADP binding	0.0247934	3	0	0	null	0.445	1	0.0126183	0.00456621	-1.46645	0.34	1	0.874
GO:0030955	molecular_function	potassium ion binding	0.0165289	2	0	0	null	0.535	1	0.00946372	0.00456621	-1.05141	0.517	1	0.874
GO:0050662	molecular_function	coenzyme binding	0.0495868	6	0.0869565	2	0.810339	0.473	1	0.022082	0.0136986	-0.68884	0.481	1	0.874
GO:0097159	molecular_function	organic cyclic compound binding	0.247934	30	0.652174	15	1.3953	0.000126	0.0247	0.0977918	0.0730594	-0.420644	0.32	1	0.874
GO:0017076	molecular_function	purine nucleotide binding	0.181818	22	0.521739	12	1.52083	0.000434	0.085	0.0725552	0.0593607	-0.28957	0.549	1	0.874
GO:0070011	molecular_function	peptidase activity, acting on L-amino acid peptides	0.0330579	4	0.0434783	1	0.395301	0.802	1	0.0157729	0.00913242	-0.788376	0.506	1	0.874
GO:0016782	molecular_function	transferase activity, transferring sulfur-containing groups	0.00826446	1	0	0	null	0.662	1	0.00630915	0.00456621	-0.466448	0.79	1	0.874
GO:0016783	molecular_function	sulfurtransferase activity	0.00826446	1	0	0	null	0.662	1	0.00630915	0.00456621	-0.466448	0.79	1	0.874
GO:0016787	molecular_function	hydrolase activity	0.181818	22	0.521739	12	1.52083	0.000434	0.085	0.0725552	0.0593607	-0.28957	0.549	1	0.874
GO:0015399	molecular_function	primary active transmembrane transporter activity	0.0661157	8	0.26087	6	1.98026	0.00385	0.755	0.0283912	0.0319635	0.170982	0.811	1	0.874
GO:0016801	molecular_function	hydrolase activity, acting on ether bonds	0.00826446	1	0	0	null	0.662	1	0.00630915	0.00456621	-0.466448	0.79	1	0.874
GO:0016802	molecular_function	trialkylsulfonium hydrolase activity	0.00826446	1	0	0	null	0.662	1	0.00630915	0.00456621	-0.466448	0.79	1	0.874
GO:0022803	molecular_function	passive transmembrane transporter activity	0.0165289	2	0	0	null	0.535	1	0.00946372	0.00456621	-1.05141	0.517	1	0.874
GO:0008186	molecular_function	RNA-dependent ATPase activity	0.00826446	1	0	0	null	0.662	1	0.00630915	0.00456621	-0.466448	0.79	1	0.874
GO:0022804	molecular_function	active transmembrane transporter activity	0.0661157	8	0.26087	6	1.98026	0.00385	0.755	0.0283912	0.0319635	0.170982	0.811	1	0.874
GO:0036094	molecular_function	small molecule binding	0.214876	26	0.521739	12	1.27982	0.00221	0.433	0.0851735	0.0593607	-0.520896	0.264	1	0.874
GO:0004386	molecular_function	helicase activity	0.00826446	1	0	0	null	0.662	1	0.00630915	0.00456621	-0.466448	0.79	1	0.874
GO:0003723	molecular_function	RNA binding	0.0743802	9	0.130435	3	0.810339	0.373	1	0.0315457	0.0182648	-0.788376	0.343	1	0.874
GO:0097367	molecular_function	carbohydrate derivative binding	0.181818	22	0.521739	12	1.52083	0.000434	0.085	0.0725552	0.0593607	-0.28957	0.549	1	0.874
GO:0016491	molecular_function	oxidoreductase activity	0.157025	19	0.478261	11	1.60681	0.000506	0.0993	0.0630915	0.0547945	-0.203414	0.69	1	0.874
GO:0031071	molecular_function	cysteine desulfurase activity	0.00826446	1	0	0	null	0.662	1	0.00630915	0.00456621	-0.466448	0.79	1	0.874
GO:0046906	molecular_function	tetrapyrrole binding	0.0413223	5	0.130435	3	1.65834	0.0872	1	0.0189274	0.0182648	-0.0514105	0.956	1	0.956
GO:0015288	molecular_function	porin activity	0.0165289	2	0	0	null	0.535	1	0.00946372	0.00456621	-1.05141	0.517	1	0.874
GO:0004397	molecular_function	histidine ammonia-lyase activity	0.00826446	1	0	0	null	0.662	1	0.00630915	0.00456621	-0.466448	0.79	1	0.874
GO:0005488	molecular_function	binding	0.404959	49	0.826087	19	1.02852	0.000209	0.0409	0.157729	0.0913242	-0.788376	0.0249	1	0.874
GO:0003735	molecular_function	structural constituent of ribosome	0.0165289	2	0	0	null	0.535	1	0.00946372	0.00456621	-1.05141	0.517	1	0.874
GO:0046914	molecular_function	transition metal ion binding	0.0330579	4	0.130435	3	1.98026	0.0465	1	0.0157729	0.0182648	0.211624	0.825	1	0.884
GO:0016903	molecular_function	oxidoreductase activity, acting on the aldehyde or oxo group of donors	0.0247934	3	0	0	null	0.445	1	0.0126183	0.00456621	-1.46645	0.34	1	0.874
GO:0008289	molecular_function	lipid binding	0.00826446	1	0	0	null	0.662	1	0.00630915	0.00456621	-0.466448	0.79	1	0.874
GO:0008168	molecular_function	methyltransferase activity	0.0413223	5	0.130435	3	1.65834	0.0872	1	0.0189274	0.0182648	-0.0514105	0.956	1	0.956
GO:0005215	molecular_function	transporter activity	0.107438	13	0.26087	6	1.27982	0.0463	1	0.044164	0.0319635	-0.466448	0.474	1	0.874
GO:0001883	molecular_function	purine nucleoside binding	0.0991736	12	0.217391	5	1.13227	0.107	1	0.0410095	0.0273973	-0.581925	0.402	1	0.874
GO:0045156	molecular_function	electron transporter, transferring electrons within the cyclic electron transport pathway of photosynthesis activity	0.0247934	3	0.0434783	1	0.810339	0.617	1	0.0126183	0.00913242	-0.466448	0.706	1	0.874
GO:0003824	molecular_function	catalytic activity	0.272727	33	0.695652	16	1.35091	8.71e-05	0.0171	0.107256	0.0776256	-0.466448	0.25	1	0.874
GO:0008172	molecular_function	S-methyltransferase activity	0.0247934	3	0.0434783	1	0.810339	0.617	1	0.0126183	0.00913242	-0.466448	0.706	1	0.874
GO:0140096	molecular_function	catalytic activity, acting on a protein	0.0330579	4	0.0434783	1	0.395301	0.802	1	0.0157729	0.00913242	-0.788376	0.506	1	0.874
GO:0015267	molecular_function	channel activity	0.0165289	2	0	0	null	0.535	1	0.00946372	0.00456621	-1.05141	0.517	1	0.874
GO:0140097	molecular_function	catalytic activity, acting on DNA	0.00826446	1	0	0	null	0.662	1	0.00630915	0.00456621	-0.466448	0.79	1	0.874
GO:0004372	molecular_function	glycine hydroxymethyltransferase activity	0.0165289	2	0.0869565	2	2.3953	0.0596	1	0.00946372	0.0136986	0.533552	0.647	1	0.874
GO:0004013	molecular_function	adenosylhomocysteinase activity	0.00826446	1	0	0	null	0.662	1	0.00630915	0.00456621	-0.466448	0.79	1	0.874
GO:0004497	molecular_function	monooxygenase activity	0.0247934	3	0.217391	5	3.13227	0.000219	0.0429	0.0126183	0.0273973	1.11851	0.214	1	0.874
GO:0020037	molecular_function	heme binding	0.00826446	1	0.0869565	2	3.3953	0.0154	1	0.00630915	0.0136986	1.11851	0.382	1	0.874
GO:0003954	molecular_function	NADH dehydrogenase activity	0.00826446	1	0	0	null	0.662	1	0.00630915	0.00456621	-0.466448	0.79	1	0.874
GO:0004807	molecular_function	triose-phosphate isomerase activity	0.00826446	1	0	0	null	0.662	1	0.00630915	0.00456621	-0.466448	0.79	1	0.874
GO:0016462	molecular_function	pyrophosphatase activity	0.181818	22	0.521739	12	1.52083	0.000434	0.085	0.0725552	0.0593607	-0.28957	0.549	1	0.874
GO:0015930	molecular_function	glutamate synthase activity	0.00826446	1	0	0	null	0.662	1	0.00630915	0.00456621	-0.466448	0.79	1	0.874
GO:0010181	molecular_function	FMN binding	0.00826446	1	0	0	null	0.662	1	0.00630915	0.00456621	-0.466448	0.79	1	0.874
GO:0015078	molecular_function	proton transmembrane transporter activity	0.0578512	7	0.26087	6	2.17291	0.00184	0.361	0.0252366	0.0319635	0.340907	0.643	1	0.874
GO:0015077	molecular_function	monovalent inorganic cation transmembrane transporter activity	0.0578512	7	0.26087	6	2.17291	0.00184	0.361	0.0252366	0.0319635	0.340907	0.643	1	0.874
GO:0015075	molecular_function	ion transmembrane transporter activity	0.0661157	8	0.26087	6	1.98026	0.00385	0.755	0.0283912	0.0319635	0.170982	0.811	1	0.874
GO:1901265	molecular_function	nucleoside phosphate binding	0.206612	25	0.521739	12	1.33641	0.00152	0.298	0.0820189	0.0593607	-0.466448	0.321	1	0.874
GO:0003774	molecular_function	motor activity	0.00826446	1	0	0	null	0.662	1	0.00630915	0.00456621	-0.466448	0.79	1	0.874
GO:0003887	molecular_function	DNA-directed DNA polymerase activity	0.00826446	1	0	0	null	0.662	1	0.00630915	0.00456621	-0.466448	0.79	1	0.874
GO:0016730	molecular_function	oxidoreductase activity, acting on iron-sulfur proteins as donors	0.0165289	2	0	0	null	0.535	1	0.00946372	0.00456621	-1.05141	0.517	1	0.874
GO:0016731	molecular_function	oxidoreductase activity, acting on iron-sulfur proteins as donors, NAD or NADP as acceptor	0.0165289	2	0	0	null	0.535	1	0.00946372	0.00456621	-1.05141	0.517	1	0.874
GO:0016853	molecular_function	isomerase activity	0.00826446	1	0	0	null	0.662	1	0.00630915	0.00456621	-0.466448	0.79	1	0.874
GO:0033294	molecular_function	ectoine binding	0.00826446	1	0	0	null	0.662	1	0.00630915	0.00456621	-0.466448	0.79	1	0.874
GO:0033293	molecular_function	monocarboxylic acid binding	0.00826446	1	0	0	null	0.662	1	0.00630915	0.00456621	-0.466448	0.79	1	0.874
GO:0036442	molecular_function	proton-exporting ATPase activity	0.00826446	1	0	0	null	0.662	1	0.00630915	0.00456621	-0.466448	0.79	1	0.874
GO:0042625	molecular_function	ATPase coupled ion transmembrane transporter activity	0.0578512	7	0.26087	6	2.17291	0.00184	0.361	0.0252366	0.0319635	0.340907	0.643	1	0.874
GO:0016833	molecular_function	oxo-acid-lyase activity	0.0165289	2	0.0869565	2	2.3953	0.0596	1	0.00946372	0.0136986	0.533552	0.647	1	0.874
GO:0042626	molecular_function	ATPase activity, coupled to transmembrane movement of substances	0.0578512	7	0.26087	6	2.17291	0.00184	0.361	0.0252366	0.0319635	0.340907	0.643	1	0.874
GO:0016835	molecular_function	carbon-oxygen lyase activity	0.00826446	1	0.217391	5	4.71723	4.21e-06	0.000825	0.00630915	0.0273973	2.11851	0.0478	1	0.874
GO:0016836	molecular_function	hydro-lyase activity	0.00826446	1	0.217391	5	4.71723	4.21e-06	0.000825	0.00630915	0.0273973	2.11851	0.0478	1	0.874
GO:0008553	molecular_function	proton-exporting ATPase activity, phosphorylative mechanism	0.00826446	1	0	0	null	0.662	1	0.00630915	0.00456621	-0.466448	0.79	1	0.874
GO:0042623	molecular_function	ATPase activity, coupled	0.0578512	7	0.26087	6	2.17291	0.00184	0.361	0.0252366	0.0319635	0.340907	0.643	1	0.874
GO:0031420	molecular_function	alkali metal ion binding	0.0165289	2	0	0	null	0.535	1	0.00946372	0.00456621	-1.05141	0.517	1	0.874
GO:0016168	molecular_function	chlorophyll binding	0.0330579	4	0.0434783	1	0.395301	0.802	1	0.0157729	0.00913242	-0.788376	0.506	1	0.874
GO:0018468	molecular_function	alcohol dehydrogenase (acceptor) activity	0.0413223	5	0.0869565	2	1.07337	0.351	1	0.0189274	0.0136986	-0.466448	0.643	1	0.874
GO:0016840	molecular_function	carbon-nitrogen lyase activity	0.00826446	1	0	0	null	0.662	1	0.00630915	0.00456621	-0.466448	0.79	1	0.874
GO:0016841	molecular_function	ammonia-lyase activity	0.00826446	1	0	0	null	0.662	1	0.00630915	0.00456621	-0.466448	0.79	1	0.874
GO:0022829	molecular_function	wide pore channel activity	0.0165289	2	0	0	null	0.535	1	0.00946372	0.00456621	-1.05141	0.517	1	0.874
GO:0009055	molecular_function	electron transfer activity	0.0578512	7	0.173913	4	1.58795	0.0547	1	0.0252366	0.0228311	-0.14452	0.859	1	0.91
GO:0043167	molecular_function	ion binding	0.338843	41	0.782609	18	1.20767	7.28e-05	0.0143	0.132492	0.086758	-0.610838	0.101	1	0.874
GO:0016829	molecular_function	lyase activity	0.0578512	7	0.304348	7	2.3953	0.000254	0.0499	0.0252366	0.0365297	0.533552	0.45	1	0.874
GO:0043169	molecular_function	cation binding	0.247934	30	0.608696	14	1.29577	0.000575	0.113	0.0977918	0.0684932	-0.513754	0.234	1	0.874
GO:0043168	molecular_function	anion binding	0.190083	23	0.521739	12	1.4567	0.000676	0.132	0.0757098	0.0593607	-0.350971	0.463	1	0.874
GO:0003871	molecular_function	5-methyltetrahydropteroyltriglutamate-homocysteine S-methyltransferase activity	0.0247934	3	0.0434783	1	0.810339	0.617	1	0.0126183	0.00913242	-0.466448	0.706	1	0.874
GO:0008519	molecular_function	ammonium transmembrane transporter activity	0.00826446	1	0	0	null	0.662	1	0.00630915	0.00456621	-0.466448	0.79	1	0.874
GO:0003985	molecular_function	acetyl-CoA C-acetyltransferase activity	0.00826446	1	0	0	null	0.662	1	0.00630915	0.00456621	-0.466448	0.79	1	0.874
GO:0050136	molecular_function	NADH dehydrogenase (quinone) activity	0.00826446	1	0	0	null	0.662	1	0.00630915	0.00456621	-0.466448	0.79	1	0.874
GO:0003988	molecular_function	acetyl-CoA C-acyltransferase activity	0.00826446	1	0	0	null	0.662	1	0.00630915	0.00456621	-0.466448	0.79	1	0.874
GO:0003746	molecular_function	translation elongation factor activity	0.0661157	8	0.130435	3	0.980264	0.287	1	0.0283912	0.0182648	-0.636373	0.454	1	0.874
GO:0042085	molecular_function	5-methyltetrahydropteroyltri-L-glutamate-dependent methyltransferase activity	0.0247934	3	0.0434783	1	0.810339	0.617	1	0.0126183	0.00913242	-0.466448	0.706	1	0.874
unknownfun	molecular_function	unknown molecular function	0.520661	63	0.173913	4	-1.58198	0.00224	0.439	0.201893	0.0228311	-3.14452	1.17e-09	2.28e-07	1.14e-07
GO:0016830	molecular_function	carbon-carbon lyase activity	0.0495868	6	0.304348	7	2.61769	9.3e-05	0.0182	0.022082	0.0365297	0.726197	0.319	1	0.874
GO:0016831	molecular_function	carboxy-lyase activity	0.0330579	4	0.217391	5	2.71723	0.000815	0.16	0.0157729	0.0273973	0.796586	0.351	1	0.874
GO:0016817	molecular_function	hydrolase activity, acting on acid anhydrides	0.181818	22	0.521739	12	1.52083	0.000434	0.085	0.0725552	0.0593607	-0.28957	0.549	1	0.874
GO:0004175	molecular_function	endopeptidase activity	0.0247934	3	0.0434783	1	0.810339	0.617	1	0.0126183	0.00913242	-0.466448	0.706	1	0.874
GO:0016818	molecular_function	hydrolase activity, acting on acid anhydrides, in phosphorus-containing anhydrides	0.181818	22	0.521739	12	1.52083	0.000434	0.085	0.0725552	0.0593607	-0.28957	0.549	1	0.874
GO:0043177	molecular_function	organic acid binding	0.00826446	1	0	0	null	0.662	1	0.00630915	0.00456621	-0.466448	0.79	1	0.874
GO:0031406	molecular_function	carboxylic acid binding	0.00826446	1	0	0	null	0.662	1	0.00630915	0.00456621	-0.466448	0.79	1	0.874
GO:0032977	molecular_function	membrane insertase activity	0.00826446	1	0	0	null	0.662	1	0.00630915	0.00456621	-0.466448	0.79	1	0.874
GO:0017111	molecular_function	nucleoside-triphosphatase activity	0.173554	21	0.521739	12	1.58795	0.000271	0.053	0.0694006	0.0593607	-0.22544	0.644	1	0.874
GO:0030554	molecular_function	adenyl nucleotide binding	0.0909091	11	0.304348	7	1.74322	0.00455	0.892	0.0378549	0.0365297	-0.0514105	0.937	1	0.951

## Sheet: day 12 pH 7 vs pH 8
# MetaGOmics GO comparison report
# MetaGOmics version: 0.1.1
# Run date: Mon Jun 17 00:13:47 PDT 2019
# Run1 = day 12 pH 7.1
# Run2 = day 12 pH 8.2
GO acc	GO aspect	GO name	Run 1 ratio	Run 1 PSM count	Run 2 ratio	Run 2 PSM count	Log(2) fold change	Raw p-value	Bonf. corr. p-value	Laplace corr. Run 1 ratio	Laplace corr. Run 2 ratio	Laplace corr. Log(2) fold change	Laplace corr. Raw p-value	Laplace corr. Bonf. corr p-value	Laplace corr. q-value
GO:0006281	biological_process	DNA repair	0.00485437	1	0.00666667	1	0.457682	0.821	1	0.00351494	0.00389864	0.14947	0.917	1	0.966
GO:0007010	biological_process	cytoskeleton organization	0.0291262	6	0.06	9	1.04264	0.152	1	0.0123023	0.0194932	0.664043	0.342	1	0.896
GO:0015672	biological_process	monovalent inorganic cation transport	0.0776699	16	0.1	15	0.364572	0.461	1	0.029877	0.0311891	0.062007	0.9	1	0.966
GO:0006163	biological_process	purine nucleotide metabolic process	0.106796	22	0.133333	20	0.320178	0.443	1	0.0404218	0.0409357	0.0182253	0.966	1	0.966
GO:0006164	biological_process	purine nucleotide biosynthetic process	0.106796	22	0.133333	20	0.320178	0.443	1	0.0404218	0.0409357	0.0182253	0.966	1	0.966
GO:0042133	biological_process	neurotransmitter metabolic process	0.0436893	9	0	0	null	0.00952	1	0.0175747	0.00194932	-3.17246	0.0105	1	0.116
GO:0006165	biological_process	nucleoside diphosphate phosphorylation	0.0291262	6	0.0333333	5	0.194647	0.821	1	0.0123023	0.0116959	-0.0729226	0.927	1	0.966
GO:0042136	biological_process	neurotransmitter biosynthetic process	0.0436893	9	0	0	null	0.00952	1	0.0175747	0.00194932	-3.17246	0.0105	1	0.116
GO:0043467	biological_process	regulation of generation of precursor metabolites and energy	0.00485437	1	0.0133333	2	1.45768	0.387	1	0.00351494	0.00584795	0.734432	0.572	1	0.896
GO:0005996	biological_process	monosaccharide metabolic process	0.00970874	2	0.0266667	4	1.45768	0.22	1	0.00527241	0.00974659	0.886435	0.391	1	0.896
GO:0007017	biological_process	microtubule-based process	0.0291262	6	0.06	9	1.04264	0.152	1	0.0123023	0.0194932	0.664043	0.342	1	0.896
GO:0050794	biological_process	regulation of cellular process	0.00970874	2	0.0133333	2	0.457682	0.749	1	0.00527241	0.00584795	0.14947	0.899	1	0.966
GO:0019362	biological_process	pyridine nucleotide metabolic process	0.0339806	7	0.0333333	5	-0.027745	0.973	1	0.0140598	0.0116959	-0.265568	0.731	1	0.966
GO:0019363	biological_process	pyridine nucleotide biosynthetic process	0.0339806	7	0.0333333	5	-0.027745	0.973	1	0.0140598	0.0116959	-0.265568	0.731	1	0.966
GO:0034622	biological_process	cellular protein-containing complex assembly	0.00485437	1	0.0133333	2	1.45768	0.387	1	0.00351494	0.00584795	0.734432	0.572	1	0.896
GO:2000112	biological_process	regulation of cellular macromolecule biosynthetic process	0.00485437	1	0	0	null	0.393	1	0.00351494	0.00194932	-0.85053	0.625	1	0.896
GO:0065007	biological_process	biological regulation	0.0533981	11	0.0133333	2	-2.00175	0.0466	1	0.0210896	0.00584795	-1.85053	0.0323	1	0.266
GO:0065008	biological_process	regulation of biological quality	0.0436893	9	0	0	null	0.00952	1	0.0175747	0.00194932	-3.17246	0.0105	1	0.116
GO:0016999	biological_process	antibiotic metabolic process	0.00485437	1	0	0	null	0.393	1	0.00351494	0.00194932	-0.85053	0.625	1	0.896
GO:0065003	biological_process	protein-containing complex assembly	0.00485437	1	0.0133333	2	1.45768	0.387	1	0.00351494	0.00584795	0.734432	0.572	1	0.896
GO:0030261	biological_process	chromosome condensation	0.0194175	4	0	0	null	0.0861	1	0.00878735	0.00194932	-2.17246	0.13	1	0.567
GO:0046501	biological_process	protoporphyrinogen IX metabolic process	0.00970874	2	0.00666667	1	-0.542318	0.757	1	0.00527241	0.00389864	-0.435493	0.739	1	0.966
GO:0006177	biological_process	GMP biosynthetic process	0.0242718	5	0	0	null	0.0547	1	0.0105448	0.00194932	-2.43549	0.0782	1	0.418
GO:0046500	biological_process	S-adenosylmethionine metabolic process	0.00485437	1	0	0	null	0.393	1	0.00351494	0.00194932	-0.85053	0.625	1	0.896
GO:0009201	biological_process	ribonucleoside triphosphate biosynthetic process	0.106796	22	0.133333	20	0.320178	0.443	1	0.0404218	0.0409357	0.0182253	0.966	1	0.966
GO:0044205	biological_process	'de novo' UMP biosynthetic process	0.00485437	1	0	0	null	0.393	1	0.00351494	0.00194932	-0.85053	0.625	1	0.896
GO:0006732	biological_process	coenzyme metabolic process	0.0825243	17	0.0333333	5	-1.30785	0.057	1	0.0316344	0.0116959	-1.43549	0.0262	1	0.221
GO:0006974	biological_process	cellular response to DNA damage stimulus	0.00485437	1	0.00666667	1	0.457682	0.821	1	0.00351494	0.00389864	0.14947	0.917	1	0.966
GO:0042026	biological_process	protein refolding	0.0242718	5	0.0666667	10	1.45768	0.0493	1	0.0105448	0.0214425	1.02394	0.15	1	0.595
GO:0006733	biological_process	oxidoreduction coenzyme metabolic process	0.0339806	7	0.0333333	5	-0.027745	0.973	1	0.0140598	0.0116959	-0.265568	0.731	1	0.966
GO:0009206	biological_process	purine ribonucleoside triphosphate biosynthetic process	0.106796	22	0.133333	20	0.320178	0.443	1	0.0404218	0.0409357	0.0182253	0.966	1	0.966
GO:0006730	biological_process	one-carbon metabolic process	0.0485437	10	0.00666667	1	-2.86425	0.0242	1	0.0193322	0.00389864	-2.30996	0.02	1	0.177
GO:0009205	biological_process	purine ribonucleoside triphosphate metabolic process	0.106796	22	0.133333	20	0.320178	0.443	1	0.0404218	0.0409357	0.0182253	0.966	1	0.966
GO:0072330	biological_process	monocarboxylic acid biosynthetic process	0.038835	8	0.0333333	5	-0.22039	0.785	1	0.0158172	0.0116959	-0.435493	0.563	1	0.896
GO:0006725	biological_process	cellular aromatic compound metabolic process	0.150485	31	0.166667	25	0.147342	0.679	1	0.056239	0.0506823	-0.15009	0.685	1	0.942
GO:0097659	biological_process	nucleic acid-templated transcription	0.0242718	5	0.00666667	1	-1.86425	0.203	1	0.0105448	0.00389864	-1.43549	0.203	1	0.694
GO:0019359	biological_process	nicotinamide nucleotide biosynthetic process	0.0339806	7	0.0333333	5	-0.027745	0.973	1	0.0140598	0.0116959	-0.265568	0.731	1	0.966
GO:1901361	biological_process	organic cyclic compound catabolic process	0.0339806	7	0.04	6	0.235289	0.765	1	0.0140598	0.0136452	-0.0431753	0.954	1	0.966
GO:1901360	biological_process	organic cyclic compound metabolic process	0.150485	31	0.166667	25	0.147342	0.679	1	0.056239	0.0506823	-0.15009	0.685	1	0.942
GO:0009772	biological_process	photosynthetic electron transport in photosystem II	0.0194175	4	0.113333	17	2.54514	0.000204	0.0741	0.00878735	0.0350877	1.99747	0.00275	0.997	0.116
GO:1901362	biological_process	organic cyclic compound biosynthetic process	0.140777	29	0.146667	22	0.0591325	0.876	1	0.0527241	0.0448343	-0.233859	0.548	1	0.896
GO:0006260	biological_process	DNA replication	0.00485437	1	0.02	3	2.04264	0.181	1	0.00351494	0.00779727	1.14947	0.344	1	0.896
GO:0006261	biological_process	DNA-dependent DNA replication	0.00485437	1	0.00666667	1	0.457682	0.821	1	0.00351494	0.00389864	0.14947	0.917	1	0.966
GO:0009653	biological_process	anatomical structure morphogenesis	0.00970874	2	0	0	null	0.226	1	0.00527241	0.00194932	-1.43549	0.368	1	0.896
GO:0009773	biological_process	photosynthetic electron transport in photosystem I	0.00485437	1	0	0	null	0.393	1	0.00351494	0.00194932	-0.85053	0.625	1	0.896
GO:0042278	biological_process	purine nucleoside metabolic process	0.0242718	5	0	0	null	0.0547	1	0.0105448	0.00194932	-2.43549	0.0782	1	0.418
GO:0006820	biological_process	anion transport	0.038835	8	0.00666667	1	-2.54232	0.0562	1	0.0158172	0.00389864	-2.02046	0.051	1	0.319
GO:0051301	biological_process	cell division	0.00485437	1	0	0	null	0.393	1	0.00351494	0.00194932	-0.85053	0.625	1	0.896
GO:0046087	biological_process	cytidine metabolic process	0	0	0.00666667	1	null	0.241	1	0.00175747	0.00389864	1.14947	0.504	1	0.896
GO:0016070	biological_process	RNA metabolic process	0.0436893	9	0.02	3	-1.12728	0.221	1	0.0175747	0.00779727	-1.17246	0.155	1	0.6
GO:0006811	biological_process	ion transport	0.092233	19	0.106667	16	0.209754	0.652	1	0.0351494	0.0331384	-0.0849954	0.856	1	0.966
GO:0006812	biological_process	cation transport	0.0776699	16	0.1	15	0.364572	0.461	1	0.029877	0.0311891	0.062007	0.9	1	0.966
GO:0018130	biological_process	heterocycle biosynthetic process	0.140777	29	0.146667	22	0.0591325	0.876	1	0.0527241	0.0448343	-0.233859	0.548	1	0.896
GO:0019222	biological_process	regulation of metabolic process	0.00970874	2	0.0133333	2	0.457682	0.749	1	0.00527241	0.00584795	0.14947	0.899	1	0.966
GO:0032787	biological_process	monocarboxylic acid metabolic process	0.0436893	9	0.0333333	5	-0.390315	0.62	1	0.0175747	0.0116959	-0.587496	0.424	1	0.896
GO:0043933	biological_process	protein-containing complex subunit organization	0.00485437	1	0.0133333	2	1.45768	0.387	1	0.00351494	0.00584795	0.734432	0.572	1	0.896
GO:0060255	biological_process	regulation of macromolecule metabolic process	0.00485437	1	0	0	null	0.393	1	0.00351494	0.00194932	-0.85053	0.625	1	0.896
GO:0071705	biological_process	nitrogen compound transport	0.038835	8	0.0133333	2	-1.54232	0.15	1	0.0158172	0.00584795	-1.43549	0.118	1	0.567
GO:0042726	biological_process	flavin-containing compound metabolic process	0	0	0.00666667	1	null	0.241	1	0.00175747	0.00389864	1.14947	0.504	1	0.896
GO:0042727	biological_process	flavin-containing compound biosynthetic process	0	0	0.00666667	1	null	0.241	1	0.00175747	0.00389864	1.14947	0.504	1	0.896
GO:1901136	biological_process	carbohydrate derivative catabolic process	0	0	0.00666667	1	null	0.241	1	0.00175747	0.00389864	1.14947	0.504	1	0.896
GO:1901135	biological_process	carbohydrate derivative metabolic process	0.116505	24	0.14	21	0.265037	0.51	1	0.0439367	0.042885	-0.0349547	0.932	1	0.966
GO:1901137	biological_process	carbohydrate derivative biosynthetic process	0.11165	23	0.133333	20	0.256048	0.535	1	0.0421793	0.0409357	-0.0431753	0.919	1	0.966
GO:0006950	biological_process	response to stress	0.00485437	1	0.0266667	4	2.45768	0.0842	1	0.00351494	0.00974659	1.4714	0.202	1	0.694
GO:0022610	biological_process	biological adhesion	0.00485437	1	0	0	null	0.393	1	0.00351494	0.00194932	-0.85053	0.625	1	0.896
GO:0005975	biological_process	carbohydrate metabolic process	0.0631068	13	0.1	15	0.664133	0.202	1	0.0246046	0.0311891	0.342115	0.51	1	0.896
GO:0019693	biological_process	ribose phosphate metabolic process	0.11165	23	0.133333	20	0.256048	0.535	1	0.0421793	0.0409357	-0.0431753	0.919	1	0.966
GO:0032774	biological_process	RNA biosynthetic process	0.0436893	9	0.02	3	-1.12728	0.221	1	0.0175747	0.00779727	-1.17246	0.155	1	0.6
GO:0055114	biological_process	oxidation-reduction process	0.194175	40	0.32	48	0.720716	0.00658	1	0.0720562	0.0955166	0.406628	0.163	1	0.611
GO:0080090	biological_process	regulation of primary metabolic process	0.00485437	1	0	0	null	0.393	1	0.00351494	0.00194932	-0.85053	0.625	1	0.896
GO:0071704	biological_process	organic substance metabolic process	0.281553	58	0.446667	67	0.66579	0.00127	0.461	0.103691	0.132554	0.35429	0.141	1	0.585
GO:0031326	biological_process	regulation of cellular biosynthetic process	0.00485437	1	0	0	null	0.393	1	0.00351494	0.00194932	-0.85053	0.625	1	0.896
GO:0031323	biological_process	regulation of cellular metabolic process	0.00970874	2	0.0133333	2	0.457682	0.749	1	0.00527241	0.00584795	0.14947	0.899	1	0.966
GO:0071702	biological_process	organic substance transport	0.0485437	10	0.0266667	4	-0.864246	0.294	1	0.0193322	0.00974659	-0.988034	0.192	1	0.694
GO:0006082	biological_process	organic acid metabolic process	0.092233	19	0.0333333	5	-1.46832	0.0286	1	0.0351494	0.0116959	-1.5875	0.0119	1	0.12
GO:0046939	biological_process	nucleotide phosphorylation	0.0291262	6	0.0333333	5	0.194647	0.821	1	0.0123023	0.0116959	-0.0729226	0.927	1	0.966
GO:0009110	biological_process	vitamin biosynthetic process	0	0	0.00666667	1	null	0.241	1	0.00175747	0.00389864	1.14947	0.504	1	0.896
GO:0009231	biological_process	riboflavin biosynthetic process	0	0	0.00666667	1	null	0.241	1	0.00175747	0.00389864	1.14947	0.504	1	0.896
GO:0009116	biological_process	nucleoside metabolic process	0.0291262	6	0.00666667	1	-2.12728	0.132	1	0.0123023	0.00389864	-1.65789	0.129	1	0.567
GO:0042451	biological_process	purine nucleoside biosynthetic process	0.0242718	5	0	0	null	0.0547	1	0.0105448	0.00194932	-2.43549	0.0782	1	0.418
GO:0006520	biological_process	cellular amino acid metabolic process	0.0582524	12	0	0	null	0.00264	0.957	0.0228471	0.00194932	-3.55097	0.00239	0.867	0.116
GO:0051171	biological_process	regulation of nitrogen compound metabolic process	0.00485437	1	0	0	null	0.393	1	0.00351494	0.00194932	-0.85053	0.625	1	0.896
GO:0006760	biological_process	folic acid-containing compound metabolic process	0.0436893	9	0	0	null	0.00952	1	0.0175747	0.00194932	-3.17246	0.0105	1	0.116
GO:0042454	biological_process	ribonucleoside catabolic process	0	0	0.00666667	1	null	0.241	1	0.00175747	0.00389864	1.14947	0.504	1	0.896
GO:0042455	biological_process	ribonucleoside biosynthetic process	0.0291262	6	0	0	null	0.035	1	0.0123023	0.00194932	-2.65789	0.0472	1	0.319
GO:0009119	biological_process	ribonucleoside metabolic process	0.0291262	6	0.00666667	1	-2.12728	0.132	1	0.0123023	0.00389864	-1.65789	0.129	1	0.567
GO:0006766	biological_process	vitamin metabolic process	0	0	0.00666667	1	null	0.241	1	0.00175747	0.00389864	1.14947	0.504	1	0.896
GO:0009117	biological_process	nucleotide metabolic process	0.116505	24	0.133333	20	0.194647	0.634	1	0.0439367	0.0409357	-0.102069	0.807	1	0.966
GO:0006757	biological_process	ATP generation from ADP	0.0291262	6	0.0333333	5	0.194647	0.821	1	0.0123023	0.0116959	-0.0729226	0.927	1	0.966
GO:0006518	biological_process	peptide metabolic process	0.0776699	16	0.0333333	5	-1.22039	0.0796	1	0.029877	0.0116959	-1.35303	0.0384	1	0.283
GO:0001505	biological_process	regulation of neurotransmitter levels	0.0436893	9	0	0	null	0.00952	1	0.0175747	0.00194932	-3.17246	0.0105	1	0.116
GO:0035999	biological_process	tetrahydrofolate interconversion	0.0436893	9	0	0	null	0.00952	1	0.0175747	0.00194932	-3.17246	0.0105	1	0.116
GO:0090304	biological_process	nucleic acid metabolic process	0.0436893	9	0.04	6	-0.127281	0.864	1	0.0175747	0.0136452	-0.365103	0.604	1	0.896
GO:0008150	biological_process	biological_process	1	206	1	150	0	NAN	NAN	0.363796	0.294347	-0.305612	0.0153	1	0.147
GO:0006091	biological_process	generation of precursor metabolites and energy	0.131068	27	0.266667	40	1.02472	0.00123	0.446	0.0492091	0.079922	0.699667	0.039	1	0.283
GO:0009123	biological_process	nucleoside monophosphate metabolic process	0.11165	23	0.133333	20	0.256048	0.535	1	0.0421793	0.0409357	-0.0431753	0.919	1	0.966
GO:0008152	biological_process	metabolic process	0.334951	69	0.546667	82	0.706709	6.58e-05	0.0239	0.123023	0.161793	0.395226	0.0676	1	0.412
GO:0006096	biological_process	glycolytic process	0.0291262	6	0.0333333	5	0.194647	0.821	1	0.0123023	0.0116959	-0.0729226	0.927	1	0.966
GO:0009127	biological_process	purine nucleoside monophosphate biosynthetic process	0.106796	22	0.133333	20	0.320178	0.443	1	0.0404218	0.0409357	0.0182253	0.966	1	0.966
GO:0046700	biological_process	heterocycle catabolic process	0.0339806	7	0.04	6	0.235289	0.765	1	0.0140598	0.0136452	-0.0431753	0.954	1	0.966
GO:0009126	biological_process	purine nucleoside monophosphate metabolic process	0.106796	22	0.133333	20	0.320178	0.443	1	0.0404218	0.0409357	0.0182253	0.966	1	0.966
GO:0046942	biological_process	carboxylic acid transport	0.038835	8	0.00666667	1	-2.54232	0.0562	1	0.0158172	0.00389864	-2.02046	0.051	1	0.319
GO:0042221	biological_process	response to chemical	0	0	0.02	3	null	0.0415	1	0.00175747	0.00779727	2.14947	0.144	1	0.585
GO:0009124	biological_process	nucleoside monophosphate biosynthetic process	0.11165	23	0.133333	20	0.256048	0.535	1	0.0421793	0.0409357	-0.0431753	0.919	1	0.966
GO:0006771	biological_process	riboflavin metabolic process	0	0	0.00666667	1	null	0.241	1	0.00175747	0.00389864	1.14947	0.504	1	0.896
GO:0006414	biological_process	translational elongation	0.0582524	12	0.0466667	7	-0.319926	0.631	1	0.0228471	0.0155945	-0.55097	0.388	1	0.896
GO:0009129	biological_process	pyrimidine nucleoside monophosphate metabolic process	0.00485437	1	0	0	null	0.393	1	0.00351494	0.00194932	-0.85053	0.625	1	0.896
GO:0006412	biological_process	translation	0.0776699	16	0.0333333	5	-1.22039	0.0796	1	0.029877	0.0116959	-1.35303	0.0384	1	0.283
GO:0043436	biological_process	oxoacid metabolic process	0.092233	19	0.0333333	5	-1.46832	0.0286	1	0.0351494	0.0116959	-1.5875	0.0119	1	0.12
GO:0046394	biological_process	carboxylic acid biosynthetic process	0.0873786	18	0.0333333	5	-1.39032	0.0405	1	0.0333919	0.0116959	-1.5135	0.0177	1	0.161
GO:0046031	biological_process	ADP metabolic process	0.0291262	6	0.0333333	5	0.194647	0.821	1	0.0123023	0.0116959	-0.0729226	0.927	1	0.966
GO:0046395	biological_process	carboxylic acid catabolic process	0.00485437	1	0	0	null	0.393	1	0.00351494	0.00194932	-0.85053	0.625	1	0.896
GO:0006525	biological_process	arginine metabolic process	0.00485437	1	0	0	null	0.393	1	0.00351494	0.00194932	-0.85053	0.625	1	0.896
GO:0006767	biological_process	water-soluble vitamin metabolic process	0	0	0.00666667	1	null	0.241	1	0.00175747	0.00389864	1.14947	0.504	1	0.896
GO:0006526	biological_process	arginine biosynthetic process	0.00485437	1	0	0	null	0.393	1	0.00351494	0.00194932	-0.85053	0.625	1	0.896
GO:0051179	biological_process	localization	0.257282	53	0.166667	25	-0.626382	0.0413	1	0.0949033	0.0506823	-0.904978	0.00551	1	0.116
GO:0010109	biological_process	regulation of photosynthesis	0.00485437	1	0.0133333	2	1.45768	0.387	1	0.00351494	0.00584795	0.734432	0.572	1	0.896
GO:0046034	biological_process	ATP metabolic process	0.106796	22	0.133333	20	0.320178	0.443	1	0.0404218	0.0409357	0.0182253	0.966	1	0.966
GO:0034655	biological_process	nucleobase-containing compound catabolic process	0.0291262	6	0.04	6	0.457682	0.575	1	0.0123023	0.0136452	0.14947	0.845	1	0.966
GO:0010468	biological_process	regulation of gene expression	0.00485437	1	0	0	null	0.393	1	0.00351494	0.00194932	-0.85053	0.625	1	0.896
GO:0034654	biological_process	nucleobase-containing compound biosynthetic process	0.135922	28	0.146667	22	0.109759	0.773	1	0.0509666	0.0448343	-0.184949	0.638	1	0.902
GO:0046390	biological_process	ribose phosphate biosynthetic process	0.11165	23	0.133333	20	0.256048	0.535	1	0.0421793	0.0409357	-0.0431753	0.919	1	0.966
GO:0006090	biological_process	pyruvate metabolic process	0.0291262	6	0.0333333	5	0.194647	0.821	1	0.0123023	0.0116959	-0.0729226	0.927	1	0.966
GO:0034656	biological_process	nucleobase-containing small molecule catabolic process	0	0	0.00666667	1	null	0.241	1	0.00175747	0.00389864	1.14947	0.504	1	0.896
GO:0007154	biological_process	cell communication	0.00485437	1	0	0	null	0.393	1	0.00351494	0.00194932	-0.85053	0.625	1	0.896
GO:0071918	biological_process	urea transmembrane transport	0	0	0.00666667	1	null	0.241	1	0.00175747	0.00389864	1.14947	0.504	1	0.896
GO:1901565	biological_process	organonitrogen compound catabolic process	0.0145631	3	0.0466667	7	1.68007	0.0703	1	0.00702988	0.0155945	1.14947	0.179	1	0.664
GO:1901564	biological_process	organonitrogen compound metabolic process	0.194175	40	0.333333	50	0.77961	0.00285	1	0.0720562	0.0994152	0.464343	0.107	1	0.54
GO:0007155	biological_process	cell adhesion	0.00485437	1	0	0	null	0.393	1	0.00351494	0.00194932	-0.85053	0.625	1	0.896
GO:0046037	biological_process	GMP metabolic process	0.0242718	5	0	0	null	0.0547	1	0.0105448	0.00194932	-2.43549	0.0782	1	0.418
GO:1901566	biological_process	organonitrogen compound biosynthetic process	0.169903	35	0.166667	25	-0.027745	0.936	1	0.0632689	0.0506823	-0.320015	0.374	1	0.896
GO:0009218	biological_process	pyrimidine ribonucleotide metabolic process	0.00485437	1	0	0	null	0.393	1	0.00351494	0.00194932	-0.85053	0.625	1	0.896
GO:0006865	biological_process	amino acid transport	0.038835	8	0.00666667	1	-2.54232	0.0562	1	0.0158172	0.00389864	-2.02046	0.051	1	0.319
GO:0006741	biological_process	NADP biosynthetic process	0.00485437	1	0	0	null	0.393	1	0.00351494	0.00194932	-0.85053	0.625	1	0.896
GO:0051188	biological_process	cofactor biosynthetic process	0.0679612	14	0.04	6	-0.764711	0.258	1	0.026362	0.0136452	-0.950066	0.139	1	0.585
GO:0019264	biological_process	glycine biosynthetic process from serine	0.0436893	9	0	0	null	0.00952	1	0.0175747	0.00194932	-3.17246	0.0105	1	0.116
GO:0051186	biological_process	cofactor metabolic process	0.092233	19	0.04	6	-1.20528	0.0569	1	0.0351494	0.0136452	-1.3651	0.0236	1	0.204
GO:0006739	biological_process	NADP metabolic process	0.00485437	1	0	0	null	0.393	1	0.00351494	0.00194932	-0.85053	0.625	1	0.896
GO:0010556	biological_process	regulation of macromolecule biosynthetic process	0.00485437	1	0	0	null	0.393	1	0.00351494	0.00194932	-0.85053	0.625	1	0.896
GO:0018298	biological_process	protein-chromophore linkage	0.038835	8	0.153333	23	1.98124	0.000155	0.0562	0.0158172	0.0467836	1.56451	0.0031	1	0.116
GO:0033554	biological_process	cellular response to stress	0.00485437	1	0.00666667	1	0.457682	0.821	1	0.00351494	0.00389864	0.14947	0.917	1	0.966
GO:0016310	biological_process	phosphorylation	0.0582524	12	0.0333333	5	-0.805353	0.276	1	0.0228471	0.0116959	-0.966007	0.163	1	0.611
GO:0034641	biological_process	cellular nitrogen compound metabolic process	0.18932	39	0.2	30	0.0791702	0.801	1	0.0702988	0.0604288	-0.218262	0.513	1	0.896
GO:0050896	biological_process	response to stimulus	0.00485437	1	0.0266667	4	2.45768	0.0842	1	0.00351494	0.00974659	1.4714	0.202	1	0.694
GO:0034404	biological_process	nucleobase-containing small molecule biosynthetic process	0.0582524	12	0.0333333	5	-0.805353	0.276	1	0.0228471	0.0116959	-0.966007	0.163	1	0.611
GO:0034645	biological_process	cellular macromolecule biosynthetic process	0.116505	24	0.0933333	14	-0.319926	0.484	1	0.0439367	0.0292398	-0.587496	0.201	1	0.694
GO:0009220	biological_process	pyrimidine ribonucleotide biosynthetic process	0.00485437	1	0	0	null	0.393	1	0.00351494	0.00194932	-0.85053	0.625	1	0.896
GO:0030163	biological_process	protein catabolic process	0.00970874	2	0.04	6	2.04264	0.0569	1	0.00527241	0.0136452	1.37186	0.151	1	0.595
GO:1901576	biological_process	organic substance biosynthetic process	0.242718	50	0.273333	41	0.171378	0.513	1	0.0896309	0.0818713	-0.130638	0.649	1	0.903
GO:0009225	biological_process	nucleotide-sugar metabolic process	0.00485437	1	0	0	null	0.393	1	0.00351494	0.00194932	-0.85053	0.625	1	0.896
GO:1901575	biological_process	organic substance catabolic process	0.0436893	9	0.08	12	0.872719	0.151	1	0.0175747	0.0253411	0.527981	0.376	1	0.896
GO:0042364	biological_process	water-soluble vitamin biosynthetic process	0	0	0.00666667	1	null	0.241	1	0.00175747	0.00389864	1.14947	0.504	1	0.896
GO:0046049	biological_process	UMP metabolic process	0.00485437	1	0	0	null	0.393	1	0.00351494	0.00194932	-0.85053	0.625	1	0.896
GO:0006633	biological_process	fatty acid biosynthetic process	0.00970874	2	0	0	null	0.226	1	0.00527241	0.00194932	-1.43549	0.368	1	0.896
GO:0006754	biological_process	ATP biosynthetic process	0.106796	22	0.133333	20	0.320178	0.443	1	0.0404218	0.0409357	0.0182253	0.966	1	0.966
GO:0006996	biological_process	organelle organization	0.0485437	10	0.0733333	11	0.595185	0.327	1	0.0193322	0.0233918	0.275001	0.644	1	0.902
GO:0009108	biological_process	coenzyme biosynthetic process	0.038835	8	0.0333333	5	-0.22039	0.785	1	0.0158172	0.0116959	-0.435493	0.563	1	0.896
GO:0043335	biological_process	protein unfolding	0.00485437	1	0	0	null	0.393	1	0.00351494	0.00194932	-0.85053	0.625	1	0.896
GO:0006631	biological_process	fatty acid metabolic process	0.00970874	2	0	0	null	0.226	1	0.00527241	0.00194932	-1.43549	0.368	1	0.896
GO:0007049	biological_process	cell cycle	0.00485437	1	0	0	null	0.393	1	0.00351494	0.00194932	-0.85053	0.625	1	0.896
GO:0006753	biological_process	nucleoside phosphate metabolic process	0.116505	24	0.133333	20	0.194647	0.634	1	0.0439367	0.0409357	-0.102069	0.807	1	0.966
GO:0000097	biological_process	sulfur amino acid biosynthetic process	0.00485437	1	0	0	null	0.393	1	0.00351494	0.00194932	-0.85053	0.625	1	0.896
GO:0000096	biological_process	sulfur amino acid metabolic process	0.00485437	1	0	0	null	0.393	1	0.00351494	0.00194932	-0.85053	0.625	1	0.896
GO:0010207	biological_process	photosystem II assembly	0.00485437	1	0.0133333	2	1.45768	0.387	1	0.00351494	0.00584795	0.734432	0.572	1	0.896
GO:0006508	biological_process	proteolysis	0.0145631	3	0.04	6	1.45768	0.131	1	0.00702988	0.0136452	0.956825	0.279	1	0.896
GO:0019253	biological_process	reductive pentose-phosphate cycle	0.0291262	6	0.0466667	7	0.680074	0.384	1	0.0123023	0.0155945	0.342115	0.644	1	0.902
GO:0006629	biological_process	lipid metabolic process	0.00970874	2	0	0	null	0.226	1	0.00527241	0.00194932	-1.43549	0.368	1	0.896
GO:0071103	biological_process	DNA conformation change	0.0194175	4	0.0133333	2	-0.542318	0.66	1	0.00878735	0.00584795	-0.587496	0.573	1	0.896
GO:0090407	biological_process	organophosphate biosynthetic process	0.116505	24	0.133333	20	0.194647	0.634	1	0.0439367	0.0409357	-0.102069	0.807	1	0.966
GO:0050789	biological_process	regulation of biological process	0.00970874	2	0.0133333	2	0.457682	0.749	1	0.00527241	0.00584795	0.14947	0.899	1	0.966
GO:0009152	biological_process	purine ribonucleotide biosynthetic process	0.106796	22	0.133333	20	0.320178	0.443	1	0.0404218	0.0409357	0.0182253	0.966	1	0.966
GO:0019637	biological_process	organophosphate metabolic process	0.116505	24	0.133333	20	0.194647	0.634	1	0.0439367	0.0409357	-0.102069	0.807	1	0.966
GO:0009150	biological_process	purine ribonucleotide metabolic process	0.106796	22	0.133333	20	0.320178	0.443	1	0.0404218	0.0409357	0.0182253	0.966	1	0.966
GO:0009156	biological_process	ribonucleoside monophosphate biosynthetic process	0.11165	23	0.133333	20	0.256048	0.535	1	0.0421793	0.0409357	-0.0431753	0.919	1	0.966
GO:1901068	biological_process	guanosine-containing compound metabolic process	0.0242718	5	0	0	null	0.0547	1	0.0105448	0.00194932	-2.43549	0.0782	1	0.418
GO:0006563	biological_process	L-serine metabolic process	0.0436893	9	0	0	null	0.00952	1	0.0175747	0.00194932	-3.17246	0.0105	1	0.116
GO:0006323	biological_process	DNA packaging	0.0194175	4	0	0	null	0.0861	1	0.00878735	0.00194932	-2.17246	0.13	1	0.567
GO:0044281	biological_process	small molecule metabolic process	0.150485	31	0.16	24	0.088448	0.806	1	0.056239	0.0487329	-0.206674	0.581	1	0.896
GO:0051246	biological_process	regulation of protein metabolic process	0.00485437	1	0	0	null	0.393	1	0.00351494	0.00194932	-0.85053	0.625	1	0.896
GO:0044283	biological_process	small molecule biosynthetic process	0.0873786	18	0.04	6	-1.12728	0.0783	1	0.0333919	0.0136452	-1.2911	0.0342	1	0.276
GO:0044282	biological_process	small molecule catabolic process	0.00485437	1	0.00666667	1	0.457682	0.821	1	0.00351494	0.00389864	0.14947	0.917	1	0.966
GO:0071897	biological_process	DNA biosynthetic process	0.00485437	1	0.00666667	1	0.457682	0.821	1	0.00351494	0.00389864	0.14947	0.917	1	0.966
GO:0033014	biological_process	tetrapyrrole biosynthetic process	0.0291262	6	0.00666667	1	-2.12728	0.132	1	0.0123023	0.00389864	-1.65789	0.129	1	0.567
GO:0033013	biological_process	tetrapyrrole metabolic process	0.0291262	6	0.00666667	1	-2.12728	0.132	1	0.0123023	0.00389864	-1.65789	0.129	1	0.567
GO:0015942	biological_process	formate metabolic process	0.00485437	1	0	0	null	0.393	1	0.00351494	0.00194932	-0.85053	0.625	1	0.896
GO:0009163	biological_process	nucleoside biosynthetic process	0.0291262	6	0	0	null	0.035	1	0.0123023	0.00194932	-2.65789	0.0472	1	0.319
GO:0042548	biological_process	regulation of photosynthesis, light reaction	0.00485437	1	0.0133333	2	1.45768	0.387	1	0.00351494	0.00584795	0.734432	0.572	1	0.896
GO:0015840	biological_process	urea transport	0	0	0.00666667	1	null	0.241	1	0.00175747	0.00389864	1.14947	0.504	1	0.896
GO:0009161	biological_process	ribonucleoside monophosphate metabolic process	0.11165	23	0.133333	20	0.256048	0.535	1	0.0421793	0.0409357	-0.0431753	0.919	1	0.966
GO:0042549	biological_process	photosystem II stabilization	0.00485437	1	0.0133333	2	1.45768	0.387	1	0.00351494	0.00584795	0.734432	0.572	1	0.896
GO:0009167	biological_process	purine ribonucleoside monophosphate metabolic process	0.106796	22	0.133333	20	0.320178	0.443	1	0.0404218	0.0409357	0.0182253	0.966	1	0.966
GO:0009166	biological_process	nucleotide catabolic process	0.0291262	6	0.0333333	5	0.194647	0.821	1	0.0123023	0.0116959	-0.0729226	0.927	1	0.966
GO:0009165	biological_process	nucleotide biosynthetic process	0.116505	24	0.133333	20	0.194647	0.634	1	0.0439367	0.0409357	-0.102069	0.807	1	0.966
GO:0034220	biological_process	ion transmembrane transport	0.0776699	16	0.1	15	0.364572	0.461	1	0.029877	0.0311891	0.062007	0.9	1	0.966
GO:0000902	biological_process	cell morphogenesis	0.00970874	2	0	0	null	0.226	1	0.00527241	0.00194932	-1.43549	0.368	1	0.896
GO:0009164	biological_process	nucleoside catabolic process	0	0	0.00666667	1	null	0.241	1	0.00175747	0.00389864	1.14947	0.504	1	0.896
GO:1902600	biological_process	proton transmembrane transport	0.0776699	16	0.1	15	0.364572	0.461	1	0.029877	0.0311891	0.062007	0.9	1	0.966
GO:0006575	biological_process	cellular modified amino acid metabolic process	0.0436893	9	0	0	null	0.00952	1	0.0175747	0.00194932	-3.17246	0.0105	1	0.116
GO:0009168	biological_process	purine ribonucleoside monophosphate biosynthetic process	0.106796	22	0.133333	20	0.320178	0.443	1	0.0404218	0.0409357	0.0182253	0.966	1	0.966
GO:0006457	biological_process	protein folding	0.0242718	5	0.0733333	11	1.59519	0.0274	1	0.0105448	0.0233918	1.14947	0.099	1	0.506
GO:0006458	biological_process	'de novo' protein folding	0.00485437	1	0	0	null	0.393	1	0.00351494	0.00194932	-0.85053	0.625	1	0.896
GO:0006216	biological_process	cytidine catabolic process	0	0	0.00666667	1	null	0.241	1	0.00175747	0.00389864	1.14947	0.504	1	0.896
GO:0006213	biological_process	pyrimidine nucleoside metabolic process	0.00485437	1	0.00666667	1	0.457682	0.821	1	0.00351494	0.00389864	0.14947	0.917	1	0.966
unknownprc	biological_process	unknown biological process	0.446602	92	0.32	48	-0.480918	0.0158	1	0.163445	0.0955166	-0.774979	0.000952	0.346	0.116
GO:0019752	biological_process	carboxylic acid metabolic process	0.092233	19	0.0333333	5	-1.46832	0.0286	1	0.0351494	0.0116959	-1.5875	0.0119	1	0.12
GO:0019755	biological_process	one-carbon compound transport	0	0	0.00666667	1	null	0.241	1	0.00175747	0.00389864	1.14947	0.504	1	0.896
GO:0015711	biological_process	organic anion transport	0.038835	8	0.00666667	1	-2.54232	0.0562	1	0.0158172	0.00389864	-2.02046	0.051	1	0.319
GO:1901070	biological_process	guanosine-containing compound biosynthetic process	0.0242718	5	0	0	null	0.0547	1	0.0105448	0.00194932	-2.43549	0.0782	1	0.418
GO:0009130	biological_process	pyrimidine nucleoside monophosphate biosynthetic process	0.00485437	1	0	0	null	0.393	1	0.00351494	0.00194932	-0.85053	0.625	1	0.896
GO:0043648	biological_process	dicarboxylic acid metabolic process	0.00485437	1	0	0	null	0.393	1	0.00351494	0.00194932	-0.85053	0.625	1	0.896
GO:0042558	biological_process	pteridine-containing compound metabolic process	0.0436893	9	0	0	null	0.00952	1	0.0175747	0.00194932	-3.17246	0.0105	1	0.116
GO:0032392	biological_process	DNA geometric change	0	0	0.0133333	2	null	0.0965	1	0.00175747	0.00584795	1.73443	0.268	1	0.896
GO:0009132	biological_process	nucleoside diphosphate metabolic process	0.0291262	6	0.0333333	5	0.194647	0.821	1	0.0123023	0.0116959	-0.0729226	0.927	1	0.966
GO:0022904	biological_process	respiratory electron transport chain	0.00485437	1	0.0133333	2	1.45768	0.387	1	0.00351494	0.00584795	0.734432	0.572	1	0.896
GO:0009259	biological_process	ribonucleotide metabolic process	0.11165	23	0.133333	20	0.256048	0.535	1	0.0421793	0.0409357	-0.0431753	0.919	1	0.966
GO:0009135	biological_process	purine nucleoside diphosphate metabolic process	0.0291262	6	0.0333333	5	0.194647	0.821	1	0.0123023	0.0116959	-0.0729226	0.927	1	0.966
GO:0006782	biological_process	protoporphyrinogen IX biosynthetic process	0.00970874	2	0.00666667	1	-0.542318	0.757	1	0.00527241	0.00389864	-0.435493	0.739	1	0.966
GO:0022900	biological_process	electron transport chain	0.106796	22	0.2	30	0.905141	0.0139	1	0.0404218	0.0604288	0.580104	0.131	1	0.567
GO:0006545	biological_process	glycine biosynthetic process	0.0436893	9	0	0	null	0.00952	1	0.0175747	0.00194932	-3.17246	0.0105	1	0.116
GO:0006544	biological_process	glycine metabolic process	0.0436893	9	0	0	null	0.00952	1	0.0175747	0.00194932	-3.17246	0.0105	1	0.116
GO:0006417	biological_process	regulation of translation	0.00485437	1	0	0	null	0.393	1	0.00351494	0.00194932	-0.85053	0.625	1	0.896
GO:0046483	biological_process	heterocycle metabolic process	0.150485	31	0.166667	25	0.147342	0.679	1	0.056239	0.0506823	-0.15009	0.685	1	0.942
GO:0006536	biological_process	glutamate metabolic process	0.00485437	1	0	0	null	0.393	1	0.00351494	0.00194932	-0.85053	0.625	1	0.896
GO:0006778	biological_process	porphyrin-containing compound metabolic process	0.0291262	6	0.00666667	1	-2.12728	0.132	1	0.0123023	0.00389864	-1.65789	0.129	1	0.567
GO:0043094	biological_process	cellular metabolic compound salvage	0.0194175	4	0.0133333	2	-0.542318	0.66	1	0.00878735	0.00584795	-0.587496	0.573	1	0.896
GO:0006779	biological_process	porphyrin-containing compound biosynthetic process	0.0291262	6	0.00666667	1	-2.12728	0.132	1	0.0123023	0.00389864	-1.65789	0.129	1	0.567
GO:0072521	biological_process	purine-containing compound metabolic process	0.106796	22	0.133333	20	0.320178	0.443	1	0.0404218	0.0409357	0.0182253	0.966	1	0.966
GO:0072525	biological_process	pyridine-containing compound biosynthetic process	0.0339806	7	0.0333333	5	-0.027745	0.973	1	0.0140598	0.0116959	-0.265568	0.731	1	0.966
GO:0072524	biological_process	pyridine-containing compound metabolic process	0.0339806	7	0.0333333	5	-0.027745	0.973	1	0.0140598	0.0116959	-0.265568	0.731	1	0.966
GO:0032268	biological_process	regulation of cellular protein metabolic process	0.00485437	1	0	0	null	0.393	1	0.00351494	0.00194932	-0.85053	0.625	1	0.896
GO:0072522	biological_process	purine-containing compound biosynthetic process	0.106796	22	0.133333	20	0.320178	0.443	1	0.0404218	0.0409357	0.0182253	0.966	1	0.966
GO:0072529	biological_process	pyrimidine-containing compound catabolic process	0	0	0.00666667	1	null	0.241	1	0.00175747	0.00389864	1.14947	0.504	1	0.896
GO:0072528	biological_process	pyrimidine-containing compound biosynthetic process	0.00485437	1	0	0	null	0.393	1	0.00351494	0.00194932	-0.85053	0.625	1	0.896
GO:0072527	biological_process	pyrimidine-containing compound metabolic process	0.00485437	1	0.00666667	1	0.457682	0.821	1	0.00351494	0.00389864	0.14947	0.917	1	0.966
GO:0009141	biological_process	nucleoside triphosphate metabolic process	0.106796	22	0.133333	20	0.320178	0.443	1	0.0404218	0.0409357	0.0182253	0.966	1	0.966
GO:0009260	biological_process	ribonucleotide biosynthetic process	0.11165	23	0.133333	20	0.256048	0.535	1	0.0421793	0.0409357	-0.0431753	0.919	1	0.966
GO:0055085	biological_process	transmembrane transport	0.23301	48	0.153333	23	-0.603719	0.0632	1	0.086116	0.0467836	-0.880278	0.01	1	0.116
GO:0055086	biological_process	nucleobase-containing small molecule metabolic process	0.121359	25	0.14	21	0.206143	0.605	1	0.0456942	0.042885	-0.0915383	0.823	1	0.966
GO:0009145	biological_process	purine nucleoside triphosphate biosynthetic process	0.106796	22	0.133333	20	0.320178	0.443	1	0.0404218	0.0409357	0.0182253	0.966	1	0.966
GO:0006790	biological_process	sulfur compound metabolic process	0.00970874	2	0	0	null	0.226	1	0.00527241	0.00194932	-1.43549	0.368	1	0.896
GO:0009144	biological_process	purine nucleoside triphosphate metabolic process	0.106796	22	0.133333	20	0.320178	0.443	1	0.0404218	0.0409357	0.0182253	0.966	1	0.966
GO:0009142	biological_process	nucleoside triphosphate biosynthetic process	0.106796	22	0.133333	20	0.320178	0.443	1	0.0404218	0.0409357	0.0182253	0.966	1	0.966
GO:0008610	biological_process	lipid biosynthetic process	0.00970874	2	0	0	null	0.226	1	0.00527241	0.00194932	-1.43549	0.368	1	0.896
GO:0046128	biological_process	purine ribonucleoside metabolic process	0.0242718	5	0	0	null	0.0547	1	0.0105448	0.00194932	-2.43549	0.0782	1	0.418
GO:0006793	biological_process	phosphorus metabolic process	0.116505	24	0.133333	20	0.194647	0.634	1	0.0439367	0.0409357	-0.102069	0.807	1	0.966
GO:0006556	biological_process	S-adenosylmethionine biosynthetic process	0.00485437	1	0	0	null	0.393	1	0.00351494	0.00194932	-0.85053	0.625	1	0.896
GO:1901657	biological_process	glycosyl compound metabolic process	0.0291262	6	0.00666667	1	-2.12728	0.132	1	0.0123023	0.00389864	-1.65789	0.129	1	0.567
GO:0043412	biological_process	macromolecule modification	0.038835	8	0.153333	23	1.98124	0.000155	0.0562	0.0158172	0.0467836	1.56451	0.0031	1	0.116
GO:0006796	biological_process	phosphate-containing compound metabolic process	0.116505	24	0.133333	20	0.194647	0.634	1	0.0439367	0.0409357	-0.102069	0.807	1	0.966
GO:0046129	biological_process	purine ribonucleoside biosynthetic process	0.0242718	5	0	0	null	0.0547	1	0.0105448	0.00194932	-2.43549	0.0782	1	0.418
GO:1901659	biological_process	glycosyl compound biosynthetic process	0.0291262	6	0	0	null	0.035	1	0.0123023	0.00194932	-2.65789	0.0472	1	0.319
GO:0006555	biological_process	methionine metabolic process	0.00485437	1	0	0	null	0.393	1	0.00351494	0.00194932	-0.85053	0.625	1	0.896
GO:1901658	biological_process	glycosyl compound catabolic process	0	0	0.00666667	1	null	0.241	1	0.00175747	0.00389864	1.14947	0.504	1	0.896
GO:0046131	biological_process	pyrimidine ribonucleoside metabolic process	0.00485437	1	0.00666667	1	0.457682	0.821	1	0.00351494	0.00389864	0.14947	0.917	1	0.966
GO:0006547	biological_process	histidine metabolic process	0.00485437	1	0	0	null	0.393	1	0.00351494	0.00194932	-0.85053	0.625	1	0.896
GO:0006548	biological_process	histidine catabolic process	0.00485437	1	0	0	null	0.393	1	0.00351494	0.00194932	-0.85053	0.625	1	0.896
GO:0046134	biological_process	pyrimidine nucleoside biosynthetic process	0.00485437	1	0	0	null	0.393	1	0.00351494	0.00194932	-0.85053	0.625	1	0.896
GO:0051276	biological_process	chromosome organization	0.0194175	4	0.0133333	2	-0.542318	0.66	1	0.00878735	0.00584795	-0.587496	0.573	1	0.896
GO:0046135	biological_process	pyrimidine nucleoside catabolic process	0	0	0.00666667	1	null	0.241	1	0.00175747	0.00389864	1.14947	0.504	1	0.896
GO:0046132	biological_process	pyrimidine ribonucleoside biosynthetic process	0.00485437	1	0	0	null	0.393	1	0.00351494	0.00194932	-0.85053	0.625	1	0.896
GO:0046496	biological_process	nicotinamide nucleotide metabolic process	0.0339806	7	0.0333333	5	-0.027745	0.973	1	0.0140598	0.0116959	-0.265568	0.731	1	0.966
GO:0046133	biological_process	pyrimidine ribonucleoside catabolic process	0	0	0.00666667	1	null	0.241	1	0.00175747	0.00389864	1.14947	0.504	1	0.896
GO:0051716	biological_process	cellular response to stimulus	0.00485437	1	0.00666667	1	0.457682	0.821	1	0.00351494	0.00389864	0.14947	0.917	1	0.966
GO:0052805	biological_process	imidazole-containing compound catabolic process	0.00485437	1	0	0	null	0.393	1	0.00351494	0.00194932	-0.85053	0.625	1	0.896
GO:0052803	biological_process	imidazole-containing compound metabolic process	0.00485437	1	0	0	null	0.393	1	0.00351494	0.00194932	-0.85053	0.625	1	0.896
GO:0032259	biological_process	methylation	0.0485437	10	0	0	null	0.0062	1	0.0193322	0.00194932	-3.30996	0.00641	1	0.116
GO:0009074	biological_process	aromatic amino acid family catabolic process	0.00485437	1	0	0	null	0.393	1	0.00351494	0.00194932	-0.85053	0.625	1	0.896
GO:0019318	biological_process	hexose metabolic process	0.00970874	2	0.0266667	4	1.45768	0.22	1	0.00527241	0.00974659	0.886435	0.391	1	0.896
GO:0019439	biological_process	aromatic compound catabolic process	0.0339806	7	0.04	6	0.235289	0.765	1	0.0140598	0.0136452	-0.0431753	0.954	1	0.966
GO:0036211	biological_process	protein modification process	0.038835	8	0.153333	23	1.98124	0.000155	0.0562	0.0158172	0.0467836	1.56451	0.0031	1	0.116
GO:0009072	biological_process	aromatic amino acid family metabolic process	0.00485437	1	0	0	null	0.393	1	0.00351494	0.00194932	-0.85053	0.625	1	0.896
GO:0009199	biological_process	ribonucleoside triphosphate metabolic process	0.106796	22	0.133333	20	0.320178	0.443	1	0.0404218	0.0409357	0.0182253	0.966	1	0.966
GO:0022607	biological_process	cellular component assembly	0.00485437	1	0.0133333	2	1.45768	0.387	1	0.00351494	0.00584795	0.734432	0.572	1	0.896
GO:0046653	biological_process	tetrahydrofolate metabolic process	0.0436893	9	0	0	null	0.00952	1	0.0175747	0.00194932	-3.17246	0.0105	1	0.116
GO:0044238	biological_process	primary metabolic process	0.247573	51	0.413333	62	0.739453	0.000907	0.329	0.0913884	0.122807	0.42631	0.0941	1	0.495
GO:0006006	biological_process	glucose metabolic process	0.00970874	2	0.0266667	4	1.45768	0.22	1	0.00527241	0.00974659	0.886435	0.391	1	0.896
GO:0044237	biological_process	cellular metabolic process	0.300971	62	0.486667	73	0.69331	0.000363	0.132	0.110721	0.14425	0.381643	0.0977	1	0.506
GO:0098660	biological_process	inorganic ion transmembrane transport	0.0776699	16	0.1	15	0.364572	0.461	1	0.029877	0.0311891	0.062007	0.9	1	0.966
GO:0009636	biological_process	response to toxic substance	0	0	0.02	3	null	0.0415	1	0.00175747	0.00779727	2.14947	0.144	1	0.585
GO:0009635	biological_process	response to herbicide	0	0	0.02	3	null	0.0415	1	0.00175747	0.00779727	2.14947	0.144	1	0.585
GO:0016051	biological_process	carbohydrate biosynthetic process	0.0291262	6	0.0466667	7	0.680074	0.384	1	0.0123023	0.0155945	0.342115	0.644	1	0.902
GO:0016052	biological_process	carbohydrate catabolic process	0.0291262	6	0.0333333	5	0.194647	0.821	1	0.0123023	0.0116959	-0.0729226	0.927	1	0.966
GO:0016053	biological_process	organic acid biosynthetic process	0.0873786	18	0.0333333	5	-1.39032	0.0405	1	0.0333919	0.0116959	-1.5135	0.0177	1	0.161
GO:0098655	biological_process	cation transmembrane transport	0.0776699	16	0.1	15	0.364572	0.461	1	0.029877	0.0311891	0.062007	0.9	1	0.966
GO:0016054	biological_process	organic acid catabolic process	0.00485437	1	0	0	null	0.393	1	0.00351494	0.00194932	-0.85053	0.625	1	0.896
GO:0019685	biological_process	photosynthesis, dark reaction	0.0291262	6	0.0466667	7	0.680074	0.384	1	0.0123023	0.0155945	0.342115	0.644	1	0.902
GO:0017144	biological_process	drug metabolic process	0.116505	24	0.133333	20	0.194647	0.634	1	0.0439367	0.0409357	-0.102069	0.807	1	0.966
GO:0019684	biological_process	photosynthesis, light reaction	0.0194175	4	0.113333	17	2.54514	0.000204	0.0741	0.00878735	0.0350877	1.99747	0.00275	0.997	0.116
GO:0009070	biological_process	serine family amino acid biosynthetic process	0.0436893	9	0	0	null	0.00952	1	0.0175747	0.00194932	-3.17246	0.0105	1	0.116
GO:0015986	biological_process	ATP synthesis coupled proton transport	0.0776699	16	0.1	15	0.364572	0.461	1	0.029877	0.0311891	0.062007	0.9	1	0.966
GO:0015985	biological_process	energy coupled proton transport, down electrochemical gradient	0.0776699	16	0.1	15	0.364572	0.461	1	0.029877	0.0311891	0.062007	0.9	1	0.966
GO:0009086	biological_process	methionine biosynthetic process	0.00485437	1	0	0	null	0.393	1	0.00351494	0.00194932	-0.85053	0.625	1	0.896
GO:0042866	biological_process	pyruvate biosynthetic process	0.0291262	6	0.0333333	5	0.194647	0.821	1	0.0123023	0.0116959	-0.0729226	0.927	1	0.966
GO:0009084	biological_process	glutamine family amino acid biosynthetic process	0.00485437	1	0	0	null	0.393	1	0.00351494	0.00194932	-0.85053	0.625	1	0.896
GO:0009765	biological_process	photosynthesis, light harvesting	0.00485437	1	0.0333333	5	2.77961	0.0393	1	0.00351494	0.0116959	1.73443	0.117	1	0.567
GO:0006259	biological_process	DNA metabolic process	0.00485437	1	0.02	3	2.04264	0.181	1	0.00351494	0.00779727	1.14947	0.344	1	0.896
GO:0044249	biological_process	cellular biosynthetic process	0.223301	46	0.226667	34	0.0215827	0.94	1	0.0826011	0.0682261	-0.275836	0.372	1	0.896
GO:0009889	biological_process	regulation of biosynthetic process	0.00485437	1	0	0	null	0.393	1	0.00351494	0.00194932	-0.85053	0.625	1	0.896
GO:0044248	biological_process	cellular catabolic process	0.0339806	7	0.04	6	0.235289	0.765	1	0.0140598	0.0136452	-0.0431753	0.954	1	0.966
GO:0006810	biological_process	transport	0.257282	53	0.166667	25	-0.626382	0.0413	1	0.0949033	0.0506823	-0.904978	0.00551	1	0.116
GO:0006139	biological_process	nucleobase-containing compound metabolic process	0.140777	29	0.166667	25	0.243557	0.501	1	0.0527241	0.0506823	-0.0569811	0.88	1	0.966
GO:0009767	biological_process	photosynthetic electron transport chain	0.0242718	5	0.113333	17	2.22322	0.000569	0.207	0.0105448	0.0350877	1.73443	0.0062	1	0.116
GO:0098662	biological_process	inorganic cation transmembrane transport	0.0776699	16	0.1	15	0.364572	0.461	1	0.029877	0.0311891	0.062007	0.9	1	0.966
GO:0006807	biological_process	nitrogen compound metabolic process	0.218447	45	0.346667	52	0.666268	0.0073	1	0.0808436	0.103314	0.353828	0.201	1	0.694
GO:0043043	biological_process	peptide biosynthetic process	0.0776699	16	0.0333333	5	-1.22039	0.0796	1	0.029877	0.0116959	-1.35303	0.0384	1	0.283
GO:0016043	biological_process	cellular component organization	0.0631068	13	0.0866667	13	0.457682	0.399	1	0.0246046	0.0272904	0.14947	0.781	1	0.966
GO:0071840	biological_process	cellular component organization or biogenesis	0.0631068	13	0.0866667	13	0.457682	0.399	1	0.0246046	0.0272904	0.14947	0.781	1	0.966
GO:0019557	biological_process	histidine catabolic process to glutamate and formate	0.00485437	1	0	0	null	0.393	1	0.00351494	0.00194932	-0.85053	0.625	1	0.896
GO:0019556	biological_process	histidine catabolic process to glutamate and formamide	0.00485437	1	0	0	null	0.393	1	0.00351494	0.00194932	-0.85053	0.625	1	0.896
GO:0019438	biological_process	aromatic compound biosynthetic process	0.140777	29	0.146667	22	0.0591325	0.876	1	0.0527241	0.0448343	-0.233859	0.548	1	0.896
GO:0009174	biological_process	pyrimidine ribonucleoside monophosphate biosynthetic process	0.00485437	1	0	0	null	0.393	1	0.00351494	0.00194932	-0.85053	0.625	1	0.896
GO:0043604	biological_process	amide biosynthetic process	0.0776699	16	0.0333333	5	-1.22039	0.0796	1	0.029877	0.0116959	-1.35303	0.0384	1	0.283
GO:0009173	biological_process	pyrimidine ribonucleoside monophosphate metabolic process	0.00485437	1	0	0	null	0.393	1	0.00351494	0.00194932	-0.85053	0.625	1	0.896
GO:0019538	biological_process	protein metabolic process	0.121359	25	0.193333	29	0.671807	0.0616	1	0.0456942	0.0584795	0.355921	0.343	1	0.896
GO:0043603	biological_process	cellular amide metabolic process	0.0970874	20	0.0333333	5	-1.54232	0.0201	1	0.0369069	0.0116959	-1.65789	0.00794	1	0.116
GO:0043606	biological_process	formamide metabolic process	0.00485437	1	0	0	null	0.393	1	0.00351494	0.00194932	-0.85053	0.625	1	0.896
GO:0009057	biological_process	macromolecule catabolic process	0.00970874	2	0.04	6	2.04264	0.0569	1	0.00527241	0.0136452	1.37186	0.151	1	0.595
GO:0009056	biological_process	catabolic process	0.0436893	9	0.08	12	0.872719	0.151	1	0.0175747	0.0253411	0.527981	0.376	1	0.896
GO:0009853	biological_process	photorespiration	0.0194175	4	0.0133333	2	-0.542318	0.66	1	0.00878735	0.00584795	-0.587496	0.573	1	0.896
GO:0006222	biological_process	UMP biosynthetic process	0.00485437	1	0	0	null	0.393	1	0.00351494	0.00194932	-0.85053	0.625	1	0.896
GO:0006464	biological_process	cellular protein modification process	0.038835	8	0.153333	23	1.98124	0.000155	0.0562	0.0158172	0.0467836	1.56451	0.0031	1	0.116
GO:0008643	biological_process	carbohydrate transport	0.0145631	3	0.0133333	2	-0.127281	0.922	1	0.00702988	0.00584795	-0.265568	0.809	1	0.966
GO:0044255	biological_process	cellular lipid metabolic process	0.00970874	2	0	0	null	0.226	1	0.00527241	0.00194932	-1.43549	0.368	1	0.896
GO:0006220	biological_process	pyrimidine nucleotide metabolic process	0.00485437	1	0	0	null	0.393	1	0.00351494	0.00194932	-0.85053	0.625	1	0.896
GO:0009059	biological_process	macromolecule biosynthetic process	0.131068	27	0.106667	16	-0.297206	0.485	1	0.0492091	0.0331384	-0.570422	0.186	1	0.682
GO:0009972	biological_process	cytidine deamination	0	0	0.00666667	1	null	0.241	1	0.00175747	0.00389864	1.14947	0.504	1	0.896
GO:0006221	biological_process	pyrimidine nucleotide biosynthetic process	0.00485437	1	0	0	null	0.393	1	0.00351494	0.00194932	-0.85053	0.625	1	0.896
GO:0046434	biological_process	organophosphate catabolic process	0.0291262	6	0.0333333	5	0.194647	0.821	1	0.0123023	0.0116959	-0.0729226	0.927	1	0.966
GO:0009058	biological_process	biosynthetic process	0.242718	50	0.273333	41	0.171378	0.513	1	0.0896309	0.0818713	-0.130638	0.649	1	0.903
GO:0009179	biological_process	purine ribonucleoside diphosphate metabolic process	0.0291262	6	0.0333333	5	0.194647	0.821	1	0.0123023	0.0116959	-0.0729226	0.927	1	0.966
GO:0043170	biological_process	macromolecule metabolic process	0.174757	36	0.253333	38	0.535684	0.0712	1	0.0650264	0.0760234	0.225419	0.48	1	0.896
GO:0044260	biological_process	cellular macromolecule metabolic process	0.15534	32	0.233333	35	0.586965	0.063	1	0.0579965	0.0701754	0.275001	0.413	1	0.896
GO:0032989	biological_process	cellular component morphogenesis	0.00970874	2	0	0	null	0.226	1	0.00527241	0.00194932	-1.43549	0.368	1	0.896
GO:0032508	biological_process	DNA duplex unwinding	0	0	0.0133333	2	null	0.0965	1	0.00175747	0.00584795	1.73443	0.268	1	0.896
GO:0015849	biological_process	organic acid transport	0.038835	8	0.00666667	1	-2.54232	0.0562	1	0.0158172	0.00389864	-2.02046	0.051	1	0.319
GO:0034248	biological_process	regulation of cellular amide metabolic process	0.00485437	1	0	0	null	0.393	1	0.00351494	0.00194932	-0.85053	0.625	1	0.896
GO:0032502	biological_process	developmental process	0.00970874	2	0	0	null	0.226	1	0.00527241	0.00194932	-1.43549	0.368	1	0.896
GO:0009064	biological_process	glutamine family amino acid metabolic process	0.00970874	2	0	0	null	0.226	1	0.00527241	0.00194932	-1.43549	0.368	1	0.896
GO:0009185	biological_process	ribonucleoside diphosphate metabolic process	0.0291262	6	0.0333333	5	0.194647	0.821	1	0.0123023	0.0116959	-0.0729226	0.927	1	0.966
GO:1901293	biological_process	nucleoside phosphate biosynthetic process	0.116505	24	0.133333	20	0.194647	0.634	1	0.0439367	0.0409357	-0.102069	0.807	1	0.966
GO:0009063	biological_process	cellular amino acid catabolic process	0.00485437	1	0	0	null	0.393	1	0.00351494	0.00194932	-0.85053	0.625	1	0.896
GO:1901292	biological_process	nucleoside phosphate catabolic process	0.0291262	6	0.0333333	5	0.194647	0.821	1	0.0123023	0.0116959	-0.0729226	0.927	1	0.966
GO:0006351	biological_process	transcription, DNA-templated	0.0242718	5	0.00666667	1	-1.86425	0.203	1	0.0105448	0.00389864	-1.43549	0.203	1	0.694
GO:0009067	biological_process	aspartate family amino acid biosynthetic process	0.00485437	1	0	0	null	0.393	1	0.00351494	0.00194932	-0.85053	0.625	1	0.896
GO:0009066	biological_process	aspartate family amino acid metabolic process	0.00485437	1	0	0	null	0.393	1	0.00351494	0.00194932	-0.85053	0.625	1	0.896
GO:0044267	biological_process	cellular protein metabolic process	0.116505	24	0.186667	28	0.680074	0.0642	1	0.0439367	0.0565302	0.363595	0.342	1	0.896
GO:0006352	biological_process	DNA-templated transcription, initiation	0.00970874	2	0.0133333	2	0.457682	0.749	1	0.00527241	0.00584795	0.14947	0.899	1	0.966
GO:0008652	biological_process	cellular amino acid biosynthetic process	0.0533981	11	0	0	null	0.00404	1	0.0210896	0.00194932	-3.43549	0.00391	1	0.116
GO:0009069	biological_process	serine family amino acid metabolic process	0.0436893	9	0	0	null	0.00952	1	0.0175747	0.00194932	-3.17246	0.0105	1	0.116
GO:0006353	biological_process	DNA-templated transcription, termination	0.00970874	2	0	0	null	0.226	1	0.00527241	0.00194932	-1.43549	0.368	1	0.896
GO:0009987	biological_process	cellular process	0.354369	73	0.573333	86	0.694122	4.07e-05	0.0148	0.130053	0.169591	0.38296	0.068	1	0.412
GO:0048869	biological_process	cellular developmental process	0.00970874	2	0	0	null	0.226	1	0.00527241	0.00194932	-1.43549	0.368	1	0.896
GO:0042886	biological_process	amide transport	0	0	0.00666667	1	null	0.241	1	0.00175747	0.00389864	1.14947	0.504	1	0.896
GO:0044270	biological_process	cellular nitrogen compound catabolic process	0.0339806	7	0.04	6	0.235289	0.765	1	0.0140598	0.0136452	-0.0431753	0.954	1	0.966
GO:0010608	biological_process	posttranscriptional regulation of gene expression	0.00485437	1	0	0	null	0.393	1	0.00351494	0.00194932	-0.85053	0.625	1	0.896
GO:1901606	biological_process	alpha-amino acid catabolic process	0.00485437	1	0	0	null	0.393	1	0.00351494	0.00194932	-0.85053	0.625	1	0.896
GO:1901605	biological_process	alpha-amino acid metabolic process	0.0582524	12	0	0	null	0.00264	0.957	0.0228471	0.00194932	-3.55097	0.00239	0.867	0.116
GO:0044272	biological_process	sulfur compound biosynthetic process	0.00970874	2	0	0	null	0.226	1	0.00527241	0.00194932	-1.43549	0.368	1	0.896
GO:0044271	biological_process	cellular nitrogen compound biosynthetic process	0.184466	38	0.18	27	-0.0353582	0.914	1	0.0685413	0.0545809	-0.328577	0.341	1	0.896
GO:0051234	biological_process	establishment of localization	0.257282	53	0.166667	25	-0.626382	0.0413	1	0.0949033	0.0506823	-0.904978	0.00551	1	0.116
GO:1901607	biological_process	alpha-amino acid biosynthetic process	0.0533981	11	0	0	null	0.00404	1	0.0210896	0.00194932	-3.43549	0.00391	1	0.116
GO:0015979	biological_process	photosynthesis	0.0970874	20	0.233333	35	1.26504	0.000445	0.161	0.0369069	0.0701754	0.927077	0.0144	1	0.142
GO:0015977	biological_process	carbon fixation	0.0291262	6	0.0466667	7	0.680074	0.384	1	0.0123023	0.0155945	0.342115	0.644	1	0.902
GO:0043229	cellular_component	intracellular organelle	0.0533981	11	0.0266667	4	-1.00175	0.215	1	0.0409556	0.021097	-0.957021	0.197	1	0.434
GO:0031361	cellular_component	integral component of thylakoid membrane	0.0194175	4	0.00666667	1	-1.54232	0.313	1	0.0170648	0.00843882	-1.01591	0.387	1	0.602
GO:0031360	cellular_component	intrinsic component of thylakoid membrane	0.0194175	4	0.00666667	1	-1.54232	0.313	1	0.0170648	0.00843882	-1.01591	0.387	1	0.602
GO:0009279	cellular_component	cell outer membrane	0.0436893	9	0.00666667	1	-2.71224	0.0368	1	0.0341297	0.00843882	-2.01591	0.0481	1	0.209
GO:0042651	cellular_component	thylakoid membrane	0.140777	29	0.273333	41	0.957253	0.00189	0.164	0.102389	0.177215	0.79144	0.0124	1	0.0901
GO:0044434	cellular_component	chloroplast part	0	0	0.00666667	1	null	0.241	1	0.00341297	0.00843882	1.30601	0.443	1	0.602
GO:0043226	cellular_component	organelle	0.0533981	11	0.0266667	4	-1.00175	0.215	1	0.0409556	0.021097	-0.957021	0.197	1	0.434
GO:0044436	cellular_component	thylakoid part	0.150485	31	0.306667	46	1.02705	0.000409	0.0356	0.109215	0.198312	0.860602	0.00419	0.364	0.0546
GO:0000015	cellular_component	phosphopyruvate hydratase complex	0.00970874	2	0	0	null	0.226	1	0.0102389	0.00421941	-1.27895	0.426	1	0.602
GO:0044435	cellular_component	plastid part	0	0	0.00666667	1	null	0.241	1	0.00341297	0.00843882	1.30601	0.443	1	0.602
GO:0043228	cellular_component	non-membrane-bounded organelle	0.0533981	11	0.0266667	4	-1.00175	0.215	1	0.0409556	0.021097	-0.957021	0.197	1	0.434
GO:0005874	cellular_component	microtubule	0.0291262	6	0.06	9	1.04264	0.152	1	0.0238908	0.0421941	0.820587	0.234	1	0.434
unknowncmp	cellular_component	unknown cellular component	0.5	103	0.373333	56	-0.421464	0.0176	1	0.354949	0.240506	-0.561536	0.00439	0.382	0.0546
GO:0031317	cellular_component	tripartite ATP-independent periplasmic transporter complex	0.11165	23	0.02	3	-2.48092	0.00103	0.0898	0.0819113	0.0168776	-2.27895	0.000875	0.0762	0.0152
GO:1990204	cellular_component	oxidoreductase complex	0.00485437	1	0.0133333	2	1.45768	0.387	1	0.00682594	0.0126582	0.890976	0.49	1	0.646
GO:0098533	cellular_component	ATPase dependent transmembrane transport complex	0.0436893	9	0.02	3	-1.12728	0.221	1	0.0341297	0.0168776	-1.01591	0.218	1	0.434
GO:0031597	cellular_component	cytosolic proteasome complex	0.00485437	1	0	0	null	0.393	1	0.00682594	0.00421941	-0.693986	0.691	1	0.753
GO:0033178	cellular_component	proton-transporting two-sector ATPase complex, catalytic domain	0.0728155	15	0.1	15	0.457682	0.362	1	0.0546075	0.0675105	0.306014	0.535	1	0.675
GO:0043190	cellular_component	ATP-binding cassette (ABC) transporter complex	0.0436893	9	0.02	3	-1.12728	0.221	1	0.0341297	0.0168776	-1.01591	0.218	1	0.434
GO:0099080	cellular_component	supramolecular complex	0.0291262	6	0.06	9	1.04264	0.152	1	0.0238908	0.0421941	0.820587	0.234	1	0.434
GO:0033177	cellular_component	proton-transporting two-sector ATPase complex, proton-transporting domain	0.00970874	2	0	0	null	0.226	1	0.0102389	0.00421941	-1.27895	0.426	1	0.602
GO:0099081	cellular_component	supramolecular polymer	0.0291262	6	0.06	9	1.04264	0.152	1	0.0238908	0.0421941	0.820587	0.234	1	0.434
GO:0009523	cellular_component	photosystem II	0.0242718	5	0.126667	19	2.38368	0.000142	0.0124	0.0204778	0.0843882	2.04298	0.000707	0.0615	0.0152
GO:0043232	cellular_component	intracellular non-membrane-bounded organelle	0.0533981	11	0.0266667	4	-1.00175	0.215	1	0.0409556	0.021097	-0.957021	0.197	1	0.434
GO:0009522	cellular_component	photosystem I	0.0145631	3	0.0266667	4	0.872719	0.417	1	0.0136519	0.021097	0.627942	0.51	1	0.662
GO:0045259	cellular_component	proton-transporting ATP synthase complex	0.0242718	5	0.0333333	5	0.457682	0.609	1	0.0204778	0.0253165	0.306014	0.71	1	0.753
GO:0044445	cellular_component	cytosolic part	0.0194175	4	0	0	null	0.0861	1	0.0170648	0.00421941	-2.01591	0.165	1	0.434
GO:0000502	cellular_component	proteasome complex	0.00485437	1	0	0	null	0.393	1	0.00682594	0.00421941	-0.693986	0.691	1	0.753
GO:0009521	cellular_component	photosystem	0.038835	8	0.153333	23	1.98124	0.000155	0.0135	0.0307167	0.101266	1.72105	0.000832	0.0724	0.0152
GO:0044444	cellular_component	cytoplasmic part	0.0970874	20	0.146667	22	0.595185	0.152	1	0.0716724	0.0970464	0.437258	0.292	1	0.499
GO:0005840	cellular_component	ribosome	0.0533981	11	0.0266667	4	-1.00175	0.215	1	0.0409556	0.021097	-0.957021	0.197	1	0.434
GO:0000786	cellular_component	nucleosome	0.00970874	2	0.0333333	5	1.77961	0.113	1	0.0102389	0.0253165	1.30601	0.182	1	0.434
GO:0044446	cellular_component	intracellular organelle part	0.0679612	14	0.1	15	0.557218	0.275	1	0.0511945	0.0675105	0.399123	0.426	1	0.602
GO:0005886	cellular_component	plasma membrane	0.0873786	18	0.113333	17	0.37522	0.417	1	0.0648464	0.0759494	0.228011	0.618	1	0.753
GO:1990220	cellular_component	GroEL-GroES complex	0.00485437	1	0	0	null	0.393	1	0.00682594	0.00421941	-0.693986	0.691	1	0.753
GO:0045261	cellular_component	proton-transporting ATP synthase complex, catalytic core F(1)	0.0728155	15	0.1	15	0.457682	0.362	1	0.0546075	0.0675105	0.306014	0.535	1	0.675
GO:0045260	cellular_component	plasma membrane proton-transporting ATP synthase complex	0.0242718	5	0.0333333	5	0.457682	0.609	1	0.0204778	0.0253165	0.306014	0.71	1	0.753
GO:0099512	cellular_component	supramolecular fiber	0.0291262	6	0.06	9	1.04264	0.152	1	0.0238908	0.0421941	0.820587	0.234	1	0.434
GO:0045263	cellular_component	proton-transporting ATP synthase complex, coupling factor F(o)	0.00970874	2	0	0	null	0.226	1	0.0102389	0.00421941	-1.27895	0.426	1	0.602
GO:0099513	cellular_component	polymeric cytoskeletal fiber	0.0291262	6	0.06	9	1.04264	0.152	1	0.0238908	0.0421941	0.820587	0.234	1	0.434
GO:0032993	cellular_component	protein-DNA complex	0.00970874	2	0.0333333	5	1.77961	0.113	1	0.0102389	0.0253165	1.30601	0.182	1	0.434
GO:0032991	cellular_component	protein-containing complex	0.325243	67	0.38	57	0.224483	0.284	1	0.232082	0.244726	0.0765318	0.734	1	0.769
GO:0031224	cellular_component	intrinsic component of membrane	0.121359	25	0.233333	35	0.943109	0.00532	0.463	0.0887372	0.151899	0.775499	0.0245	1	0.131
GO:0016469	cellular_component	proton-transporting two-sector ATPase complex	0.0242718	5	0.0333333	5	0.457682	0.609	1	0.0204778	0.0253165	0.306014	0.71	1	0.753
GO:1902494	cellular_component	catalytic complex	0.0582524	12	0.0333333	5	-0.805353	0.276	1	0.0443686	0.0253165	-0.809464	0.241	1	0.436
GO:0044815	cellular_component	DNA packaging complex	0.00970874	2	0.0333333	5	1.77961	0.113	1	0.0102389	0.0253165	1.30601	0.182	1	0.434
GO:1905369	cellular_component	endopeptidase complex	0.00485437	1	0	0	null	0.393	1	0.00682594	0.00421941	-0.693986	0.691	1	0.753
GO:0009376	cellular_component	HslUV protease complex	0.00485437	1	0	0	null	0.393	1	0.00682594	0.00421941	-0.693986	0.691	1	0.753
GO:1905368	cellular_component	peptidase complex	0.00485437	1	0	0	null	0.393	1	0.00682594	0.00421941	-0.693986	0.691	1	0.753
GO:0030094	cellular_component	plasma membrane-derived photosystem I	0.00970874	2	0.0266667	4	1.45768	0.22	1	0.0102389	0.021097	1.04298	0.308	1	0.515
GO:0042717	cellular_component	plasma membrane-derived chromatophore membrane	0.00485437	1	0.00666667	1	0.457682	0.821	1	0.00682594	0.00843882	0.306014	0.831	1	0.841
GO:1902495	cellular_component	transmembrane transporter complex	0.0436893	9	0.02	3	-1.12728	0.221	1	0.0341297	0.0168776	-1.01591	0.218	1	0.434
GO:0030096	cellular_component	plasma membrane-derived thylakoid photosystem II	0.0194175	4	0.0866667	13	2.15812	0.0033	0.287	0.0170648	0.0590717	1.79144	0.0097	0.844	0.0844
GO:0009654	cellular_component	photosystem II oxygen evolving complex	0.00485437	1	0.0133333	2	1.45768	0.387	1	0.00682594	0.0126582	0.890976	0.49	1	0.646
GO:0042597	cellular_component	periplasmic space	0.126214	26	0.0266667	4	-2.24276	0.000842	0.0733	0.0921502	0.021097	-2.12695	0.000639	0.0556	0.0152
GO:0005576	cellular_component	extracellular region	0.00970874	2	0	0	null	0.226	1	0.0102389	0.00421941	-1.27895	0.426	1	0.602
GO:0005575	cellular_component	cellular_component	1	206	1	150	0	NAN	NAN	0.706485	0.637131	-0.149069	0.09	1	0.308
GO:1990351	cellular_component	transporter complex	0.15534	32	0.04	6	-1.95736	0.000501	0.0436	0.112628	0.0295359	-1.93103	0.000317	0.0276	0.0152
GO:0044459	cellular_component	plasma membrane part	0.092233	19	0.166667	25	0.853611	0.0351	1	0.0682594	0.109705	0.684525	0.092	1	0.308
GO:0009579	cellular_component	thylakoid	0.140777	29	0.28	42	0.992018	0.00117	0.102	0.102389	0.181435	0.825388	0.00865	0.753	0.0837
GO:0009535	cellular_component	chloroplast thylakoid membrane	0	0	0.00666667	1	null	0.241	1	0.00341297	0.00843882	1.30601	0.443	1	0.602
GO:0098796	cellular_component	membrane protein complex	0.169903	35	0.3	45	0.820252	0.00369	0.321	0.122867	0.194093	0.659651	0.0242	1	0.131
GO:1904949	cellular_component	ATPase complex	0.0436893	9	0.02	3	-1.12728	0.221	1	0.0341297	0.0168776	-1.01591	0.218	1	0.434
GO:0031977	cellular_component	thylakoid lumen	0.00485437	1	0.02	3	2.04264	0.181	1	0.00682594	0.0168776	1.30601	0.277	1	0.482
GO:0098797	cellular_component	plasma membrane protein complex	0.092233	19	0.166667	25	0.853611	0.0351	1	0.0682594	0.109705	0.684525	0.092	1	0.308
GO:0044462	cellular_component	external encapsulating structure part	0.0436893	9	0.00666667	1	-2.71224	0.0368	1	0.0341297	0.00843882	-2.01591	0.0481	1	0.209
GO:0030288	cellular_component	outer membrane-bounded periplasmic space	0.0145631	3	0.00666667	1	-1.12728	0.485	1	0.0136519	0.00843882	-0.693986	0.573	1	0.712
GO:0030089	cellular_component	phycobilisome	0.00970874	2	0.0133333	2	0.457682	0.749	1	0.0102389	0.0126582	0.306014	0.794	1	0.812
GO:1990904	cellular_component	ribonucleoprotein complex	0.0533981	11	0.0266667	4	-1.00175	0.215	1	0.0409556	0.021097	-0.957021	0.197	1	0.434
GO:0019867	cellular_component	outer membrane	0.0436893	9	0.00666667	1	-2.71224	0.0368	1	0.0341297	0.00843882	-2.01591	0.0481	1	0.209
GO:0044464	cellular_component	cell part	0.485437	100	0.546667	82	0.171378	0.254	1	0.34471	0.350211	0.0228416	0.895	1	0.895
GO:0044422	cellular_component	organelle part	0.0970874	20	0.206667	31	1.08995	0.00357	0.31	0.0716724	0.135021	0.913696	0.0156	1	0.105
GO:0044425	cellular_component	membrane part	0.252427	52	0.386667	58	0.615223	0.0068	0.591	0.180887	0.248945	0.460736	0.0564	1	0.234
GO:0044424	cellular_component	intracellular part	0.291262	60	0.48	72	0.720716	0.000272	0.0237	0.208191	0.308017	0.565101	0.00856	0.745	0.0837
GO:0044427	cellular_component	chromosomal part	0.00970874	2	0.0333333	5	1.77961	0.113	1	0.0102389	0.0253165	1.30601	0.182	1	0.434
GO:0009986	cellular_component	cell surface	0.00970874	2	0	0	null	0.226	1	0.0102389	0.00421941	-1.27895	0.426	1	0.602
GO:0044391	cellular_component	ribosomal subunit	0.0291262	6	0	0	null	0.035	1	0.0238908	0.00421941	-2.50134	0.0648	1	0.245
GO:0005737	cellular_component	cytoplasm	0.150485	31	0.12	18	-0.326589	0.41	1	0.109215	0.0801688	-0.446059	0.26	1	0.461
GO:0044430	cellular_component	cytoskeletal part	0.0291262	6	0.06	9	1.04264	0.152	1	0.0238908	0.0421941	0.820587	0.234	1	0.434
GO:0016020	cellular_component	membrane	0.247573	51	0.4	60	0.692147	0.00217	0.189	0.177474	0.257384	0.536311	0.0255	1	0.131
GO:0016021	cellular_component	integral component of membrane	0.121359	25	0.233333	35	0.943109	0.00532	0.463	0.0887372	0.151899	0.775499	0.0245	1	0.131
GO:0055035	cellular_component	plastid thylakoid membrane	0	0	0.00666667	1	null	0.241	1	0.00341297	0.00843882	1.30601	0.443	1	0.602
GO:0034357	cellular_component	photosynthetic membrane	0.140777	29	0.273333	41	0.957253	0.00189	0.164	0.102389	0.177215	0.79144	0.0124	1	0.0901
GO:0030076	cellular_component	light-harvesting complex	0.00970874	2	0.0133333	2	0.457682	0.749	1	0.0102389	0.0126582	0.306014	0.794	1	0.812
GO:0015934	cellular_component	large ribosomal subunit	0.0291262	6	0	0	null	0.035	1	0.0238908	0.00421941	-2.50134	0.0648	1	0.245
GO:0016465	cellular_component	chaperonin ATPase complex	0.00485437	1	0	0	null	0.393	1	0.00682594	0.00421941	-0.693986	0.691	1	0.753
GO:0101031	cellular_component	chaperone complex	0.00485437	1	0	0	null	0.393	1	0.00682594	0.00421941	-0.693986	0.691	1	0.753
GO:0016887	molecular_function	ATPase activity	0.092233	19	0.14	21	0.602072	0.159	1	0.0484262	0.0616246	0.347721	0.421	1	0.857
GO:0016769	molecular_function	transferase activity, transferring nitrogenous groups	0.00970874	2	0.00666667	1	-0.542318	0.757	1	0.00726392	0.00560224	-0.374745	0.775	1	0.893
GO:0008460	molecular_function	dTDP-glucose 4,6-dehydratase activity	0.00485437	1	0	0	null	0.393	1	0.00484262	0.00280112	-0.789782	0.65	1	0.857
GO:0005198	molecular_function	structural molecule activity	0.0825243	17	0.0866667	13	0.0706587	0.89	1	0.0435835	0.0392157	-0.152352	0.762	1	0.893
GO:0022890	molecular_function	inorganic cation transmembrane transporter activity	0.0776699	16	0.1	15	0.364572	0.461	1	0.0411622	0.0448179	0.122755	0.803	1	0.893
GO:0004655	molecular_function	porphobilinogen synthase activity	0.0194175	4	0	0	null	0.0861	1	0.0121065	0.00280112	-2.11171	0.143	1	0.548
GO:0005506	molecular_function	iron ion binding	0.0291262	6	0.0666667	10	1.19465	0.0914	1	0.0169492	0.0308123	0.862294	0.204	1	0.708
GO:0046982	molecular_function	protein heterodimerization activity	0.00970874	2	0.0333333	5	1.77961	0.113	1	0.00726392	0.0168067	1.21022	0.219	1	0.708
GO:0019001	molecular_function	guanyl nucleotide binding	0.0825243	17	0.106667	16	0.370219	0.438	1	0.0435835	0.047619	0.127756	0.789	1	0.893
GO:0005509	molecular_function	calcium ion binding	0.0242718	5	0.00666667	1	-1.86425	0.203	1	0.0145278	0.00560224	-1.37474	0.223	1	0.708
GO:0030145	molecular_function	manganese ion binding	0	0	0.00666667	1	null	0.241	1	0.00242131	0.00560224	1.21022	0.48	1	0.857
GO:0016772	molecular_function	transferase activity, transferring phosphorus-containing groups	0.0485437	10	0.0266667	4	-0.864246	0.294	1	0.0266344	0.0140056	-0.927286	0.221	1	0.708
GO:0016651	molecular_function	oxidoreductase activity, acting on NAD(P)H	0.00485437	1	0	0	null	0.393	1	0.00484262	0.00280112	-0.789782	0.65	1	0.857
GO:0016773	molecular_function	phosphotransferase activity, alcohol group as acceptor	0.00485437	1	0	0	null	0.393	1	0.00484262	0.00280112	-0.789782	0.65	1	0.857
GO:0016774	molecular_function	phosphotransferase activity, carboxyl group as acceptor	0.00970874	2	0.0133333	2	0.457682	0.749	1	0.00726392	0.00840336	0.210218	0.858	1	0.915
GO:0016655	molecular_function	oxidoreductase activity, acting on NAD(P)H, quinone or similar compound as acceptor	0.00485437	1	0	0	null	0.393	1	0.00484262	0.00280112	-0.789782	0.65	1	0.857
GO:0034062	molecular_function	5'-3' RNA polymerase activity	0.0242718	5	0.00666667	1	-1.86425	0.203	1	0.0145278	0.00560224	-1.37474	0.223	1	0.708
GO:0019904	molecular_function	protein domain specific binding	0	0	0.0133333	2	null	0.0965	1	0.00242131	0.00840336	1.79518	0.25	1	0.708
GO:0034061	molecular_function	DNA polymerase activity	0.00485437	1	0.00666667	1	0.457682	0.821	1	0.00484262	0.00560224	0.210218	0.884	1	0.915
GO:0016879	molecular_function	ligase activity, forming carbon-nitrogen bonds	0.00485437	1	0	0	null	0.393	1	0.00484262	0.00280112	-0.789782	0.65	1	0.857
GO:0032561	molecular_function	guanyl ribonucleotide binding	0.0825243	17	0.106667	16	0.370219	0.438	1	0.0435835	0.047619	0.127756	0.789	1	0.893
GO:0046983	molecular_function	protein dimerization activity	0.0145631	3	0.0333333	5	1.19465	0.238	1	0.00968523	0.0168067	0.79518	0.384	1	0.857
GO:0008233	molecular_function	peptidase activity	0.0145631	3	0.04	6	1.45768	0.131	1	0.00968523	0.0196078	1.01757	0.247	1	0.708
GO:0004553	molecular_function	hydrolase activity, hydrolyzing O-glycosyl compounds	0.00485437	1	0	0	null	0.393	1	0.00484262	0.00280112	-0.789782	0.65	1	0.857
GO:0008237	molecular_function	metallopeptidase activity	0.00970874	2	0.04	6	2.04264	0.0569	1	0.00726392	0.0196078	1.43261	0.131	1	0.533
GO:0004312	molecular_function	fatty acid synthase activity	0.00485437	1	0	0	null	0.393	1	0.00484262	0.00280112	-0.789782	0.65	1	0.857
GO:0032559	molecular_function	adenyl ribonucleotide binding	0.131068	27	0.24	36	0.872719	0.00783	1	0.0677966	0.103641	0.612316	0.0744	1	0.453
GO:0005515	molecular_function	protein binding	0.0339806	7	0.113333	17	1.73779	0.00319	0.661	0.0193705	0.0504202	1.38014	0.0174	1	0.225
GO:0046872	molecular_function	metal ion binding	0.300971	62	0.22	33	-0.45212	0.0881	1	0.152542	0.0952381	-0.679599	0.0169	1	0.225
GO:0032553	molecular_function	ribonucleotide binding	0.208738	43	0.34	51	0.703842	0.00553	1	0.106538	0.145658	0.451226	0.101	1	0.48
GO:0140104	molecular_function	molecular carrier activity	0.00485437	1	0	0	null	0.393	1	0.00484262	0.00280112	-0.789782	0.65	1	0.857
GO:0070279	molecular_function	vitamin B6 binding	0.0533981	11	0.00666667	1	-3.00175	0.0158	1	0.0290557	0.00560224	-2.37474	0.0151	1	0.225
GO:0015318	molecular_function	inorganic molecular entity transmembrane transporter activity	0.0776699	16	0.1	15	0.364572	0.461	1	0.0411622	0.0448179	0.122755	0.803	1	0.893
GO:0051539	molecular_function	4 iron, 4 sulfur cluster binding	0.0194175	4	0.0266667	4	0.457682	0.649	1	0.0121065	0.0140056	0.210218	0.816	1	0.902
GO:0051536	molecular_function	iron-sulfur cluster binding	0.0582524	12	0.0466667	7	-0.319926	0.631	1	0.031477	0.022409	-0.490222	0.441	1	0.857
GO:0019238	molecular_function	cyclohydrolase activity	0	0	0.00666667	1	null	0.241	1	0.00242131	0.00560224	1.21022	0.48	1	0.857
GO:0051537	molecular_function	2 iron, 2 sulfur cluster binding	0.0436893	9	0.02	3	-1.12728	0.221	1	0.0242131	0.0112045	-1.11171	0.178	1	0.646
GO:0016884	molecular_function	carbon-nitrogen ligase activity, with glutamine as amido-N-donor	0.00485437	1	0	0	null	0.393	1	0.00484262	0.00280112	-0.789782	0.65	1	0.857
GO:0032555	molecular_function	purine ribonucleotide binding	0.208738	43	0.34	51	0.703842	0.00553	1	0.106538	0.145658	0.451226	0.101	1	0.48
GO:0016765	molecular_function	transferase activity, transferring alkyl or aryl (other than methyl) groups	0.00485437	1	0	0	null	0.393	1	0.00484262	0.00280112	-0.789782	0.65	1	0.857
GO:0019239	molecular_function	deaminase activity	0	0	0.00666667	1	null	0.241	1	0.00242131	0.00560224	1.21022	0.48	1	0.857
GO:0016866	molecular_function	intramolecular transferase activity	0.00970874	2	0.00666667	1	-0.542318	0.757	1	0.00726392	0.00560224	-0.374745	0.775	1	0.893
GO:0016746	molecular_function	transferase activity, transferring acyl groups	0.00485437	1	0	0	null	0.393	1	0.00484262	0.00280112	-0.789782	0.65	1	0.857
GO:0016747	molecular_function	transferase activity, transferring acyl groups other than amino-acyl groups	0.00485437	1	0	0	null	0.393	1	0.00484262	0.00280112	-0.789782	0.65	1	0.857
GO:1901363	molecular_function	heterocyclic compound binding	0.305825	63	0.48	72	0.650327	0.000824	0.171	0.154964	0.204482	0.400042	0.0732	1	0.453
GO:0016869	molecular_function	intramolecular transferase activity, transferring amino groups	0.00970874	2	0.00666667	1	-0.542318	0.757	1	0.00726392	0.00560224	-0.374745	0.775	1	0.893
GO:0032550	molecular_function	purine ribonucleoside binding	0.0825243	17	0.106667	16	0.370219	0.438	1	0.0435835	0.047619	0.127756	0.789	1	0.893
GO:0008324	molecular_function	cation transmembrane transporter activity	0.0776699	16	0.1	15	0.364572	0.461	1	0.0411622	0.0448179	0.122755	0.803	1	0.893
GO:0008686	molecular_function	3,4-dihydroxy-2-butanone-4-phosphate synthase activity	0	0	0.00666667	1	null	0.241	1	0.00242131	0.00560224	1.21022	0.48	1	0.857
GO:0004088	molecular_function	carbamoyl-phosphate synthase (glutamine-hydrolyzing) activity	0.00485437	1	0	0	null	0.393	1	0.00484262	0.00280112	-0.789782	0.65	1	0.857
GO:0000036	molecular_function	acyl carrier activity	0.00485437	1	0	0	null	0.393	1	0.00484262	0.00280112	-0.789782	0.65	1	0.857
GO:0003674	molecular_function	molecular_function	1	206	1	150	0	NAN	NAN	0.501211	0.422969	-0.244865	0.03	1	0.295
GO:0000166	molecular_function	nucleotide binding	0.218447	45	0.366667	55	0.747188	0.00212	0.439	0.11138	0.156863	0.494011	0.0634	1	0.453
GO:0000287	molecular_function	magnesium ion binding	0.0485437	10	0.0866667	13	0.836193	0.149	1	0.0266344	0.0392157	0.558141	0.326	1	0.851
GO:0004634	molecular_function	phosphopyruvate hydratase activity	0.00970874	2	0	0	null	0.226	1	0.00726392	0.00280112	-1.37474	0.39	1	0.857
GO:0032549	molecular_function	ribonucleoside binding	0.0873786	18	0.106667	16	0.287757	0.541	1	0.0460048	0.047619	0.049753	0.916	1	0.934
GO:0043492	molecular_function	ATPase activity, coupled to movement of substances	0.0776699	16	0.1	15	0.364572	0.461	1	0.0411622	0.0448179	0.122755	0.803	1	0.893
GO:0051540	molecular_function	metal cluster binding	0.0582524	12	0.0466667	7	-0.319926	0.631	1	0.031477	0.022409	-0.490222	0.441	1	0.857
GO:0097747	molecular_function	RNA polymerase activity	0.0242718	5	0.00666667	1	-1.86425	0.203	1	0.0145278	0.00560224	-1.37474	0.223	1	0.708
GO:0030246	molecular_function	carbohydrate binding	0.00485437	1	0	0	null	0.393	1	0.00484262	0.00280112	-0.789782	0.65	1	0.857
GO:0015405	molecular_function	P-P-bond-hydrolysis-driven transmembrane transporter activity	0.0776699	16	0.1	15	0.364572	0.461	1	0.0411622	0.0448179	0.122755	0.803	1	0.893
GO:0016874	molecular_function	ligase activity	0.00485437	1	0	0	null	0.393	1	0.00484262	0.00280112	-0.789782	0.65	1	0.857
GO:0030247	molecular_function	polysaccharide binding	0.00485437	1	0	0	null	0.393	1	0.00484262	0.00280112	-0.789782	0.65	1	0.857
GO:0016614	molecular_function	oxidoreductase activity, acting on CH-OH group of donors	0.0436893	9	0.00666667	1	-2.71224	0.0368	1	0.0242131	0.00560224	-2.11171	0.0376	1	0.354
GO:0022857	molecular_function	transmembrane transporter activity	0.11165	23	0.133333	20	0.256048	0.535	1	0.0581114	0.0588235	0.0175726	0.966	1	0.968
GO:0016616	molecular_function	oxidoreductase activity, acting on the CH-OH group of donors, NAD or NADP as acceptor	0.0242718	5	0	0	null	0.0547	1	0.0145278	0.00280112	-2.37474	0.0873	1	0.48
GO:0042286	molecular_function	glutamate-1-semialdehyde 2,1-aminomutase activity	0.00970874	2	0.00666667	1	-0.542318	0.757	1	0.00726392	0.00560224	-0.374745	0.775	1	0.893
GO:0022853	molecular_function	active ion transmembrane transporter activity	0.0776699	16	0.1	15	0.364572	0.461	1	0.0411622	0.0448179	0.122755	0.803	1	0.893
GO:0000049	molecular_function	tRNA binding	0.00485437	1	0	0	null	0.393	1	0.00484262	0.00280112	-0.789782	0.65	1	0.857
GO:0003684	molecular_function	damaged DNA binding	0.00485437	1	0.00666667	1	0.457682	0.821	1	0.00484262	0.00560224	0.210218	0.884	1	0.915
GO:0003676	molecular_function	nucleic acid binding	0.150485	31	0.0866667	13	-0.796075	0.0708	1	0.0774818	0.0392157	-0.982427	0.0255	1	0.264
GO:0003677	molecular_function	DNA binding	0.0679612	14	0.0466667	7	-0.542318	0.4	1	0.0363196	0.022409	-0.696673	0.258	1	0.722
GO:0003678	molecular_function	DNA helicase activity	0	0	0.0133333	2	null	0.0965	1	0.00242131	0.00840336	1.79518	0.25	1	0.708
GO:0048038	molecular_function	quinone binding	0.00485437	1	0	0	null	0.393	1	0.00484262	0.00280112	-0.789782	0.65	1	0.857
GO:0048037	molecular_function	cofactor binding	0.131068	27	0.233333	35	0.832077	0.012	1	0.0677966	0.10084	0.572788	0.0977	1	0.48
GO:0016740	molecular_function	transferase activity	0.0873786	18	0.0666667	10	-0.390315	0.473	1	0.0460048	0.0308123	-0.578278	0.277	1	0.765
GO:0016620	molecular_function	oxidoreductase activity, acting on the aldehyde or oxo group of donors, NAD or NADP as acceptor	0.00970874	2	0.0266667	4	1.45768	0.22	1	0.00726392	0.0140056	0.947183	0.358	1	0.851
GO:0016741	molecular_function	transferase activity, transferring one-carbon groups	0.0485437	10	0	0	null	0.0062	1	0.0266344	0.00280112	-3.24921	0.00775	1	0.225
GO:0016742	molecular_function	hydroxymethyl-, formyl- and related transferase activity	0.0436893	9	0	0	null	0.00952	1	0.0242131	0.00280112	-3.11171	0.0125	1	0.225
GO:0016984	molecular_function	ribulose-bisphosphate carboxylase activity	0.0291262	6	0.0466667	7	0.680074	0.384	1	0.0169492	0.022409	0.402863	0.585	1	0.857
GO:0008144	molecular_function	drug binding	0.131068	27	0.24	36	0.872719	0.00783	1	0.0677966	0.103641	0.612316	0.0744	1	0.453
GO:0004222	molecular_function	metalloendopeptidase activity	0.00970874	2	0.04	6	2.04264	0.0569	1	0.00726392	0.0196078	1.43261	0.131	1	0.533
GO:0046933	molecular_function	proton-transporting ATP synthase activity, rotational mechanism	0.0776699	16	0.1	15	0.364572	0.461	1	0.0411622	0.0448179	0.122755	0.803	1	0.893
GO:0001871	molecular_function	pattern binding	0.00485437	1	0	0	null	0.393	1	0.00484262	0.00280112	-0.789782	0.65	1	0.857
GO:0052930	molecular_function	methanol ferricytochrome-c oxidoreductase activity	0.0145631	3	0.00666667	1	-1.12728	0.485	1	0.00968523	0.00560224	-0.789782	0.521	1	0.857
GO:0035639	molecular_function	purine ribonucleoside triphosphate binding	0.208738	43	0.34	51	0.703842	0.00553	1	0.106538	0.145658	0.451226	0.101	1	0.48
GO:0051287	molecular_function	NAD binding	0.0145631	3	0.0266667	4	0.872719	0.417	1	0.00968523	0.0140056	0.532146	0.578	1	0.857
GO:0003924	molecular_function	GTPase activity	0.0776699	16	0.0866667	13	0.158122	0.759	1	0.0411622	0.0392157	-0.0698902	0.891	1	0.918
GO:0052935	molecular_function	ethanol:cytochrome c oxidoreductase activity	0.00485437	1	0	0	null	0.393	1	0.00484262	0.00280112	-0.789782	0.65	1	0.857
GO:0052933	molecular_function	alcohol dehydrogenase (cytochrome c(L)) activity	0.0145631	3	0.00666667	1	-1.12728	0.485	1	0.00968523	0.00560224	-0.789782	0.521	1	0.857
GO:0019843	molecular_function	rRNA binding	0.0291262	6	0	0	null	0.035	1	0.0169492	0.00280112	-2.59714	0.0535	1	0.426
GO:0052934	molecular_function	alcohol dehydrogenase (cytochrome c) activity	0.00485437	1	0	0	null	0.393	1	0.00484262	0.00280112	-0.789782	0.65	1	0.857
GO:0019842	molecular_function	vitamin binding	0.0533981	11	0.00666667	1	-3.00175	0.0158	1	0.0290557	0.00560224	-2.37474	0.0151	1	0.225
GO:0052931	molecular_function	ethanol cytochrome-c oxidoreductase activity	0.0145631	3	0.00666667	1	-1.12728	0.485	1	0.00968523	0.00560224	-0.789782	0.521	1	0.857
GO:0052932	molecular_function	2-chloroethanol cytochrome-c oxidoreductase activity	0.0145631	3	0.00666667	1	-1.12728	0.485	1	0.00968523	0.00560224	-0.789782	0.521	1	0.857
GO:0044769	molecular_function	ATPase activity, coupled to transmembrane movement of ions, rotational mechanism	0.0776699	16	0.1	15	0.364572	0.461	1	0.0411622	0.0448179	0.122755	0.803	1	0.893
GO:0016679	molecular_function	oxidoreductase activity, acting on diphenols and related substances as donors	0	0	0.02	3	null	0.0415	1	0.00242131	0.0112045	2.21022	0.13	1	0.533
GO:0008270	molecular_function	zinc ion binding	0.0145631	3	0.0466667	7	1.68007	0.0703	1	0.00968523	0.022409	1.21022	0.155	1	0.578
GO:0019829	molecular_function	cation-transporting ATPase activity	0.0776699	16	0.1	15	0.364572	0.461	1	0.0411622	0.0448179	0.122755	0.803	1	0.893
GO:0005200	molecular_function	structural constituent of cytoskeleton	0.0291262	6	0.06	9	1.04264	0.152	1	0.0169492	0.0280112	0.724791	0.298	1	0.8
GO:0004478	molecular_function	methionine adenosyltransferase activity	0.00485437	1	0	0	null	0.393	1	0.00484262	0.00280112	-0.789782	0.65	1	0.857
GO:0001882	molecular_function	nucleoside binding	0.0873786	18	0.106667	16	0.287757	0.541	1	0.0460048	0.047619	0.049753	0.916	1	0.934
GO:0003933	molecular_function	GTP cyclohydrolase activity	0	0	0.00666667	1	null	0.241	1	0.00242131	0.00560224	1.21022	0.48	1	0.857
GO:0003935	molecular_function	GTP cyclohydrolase II activity	0	0	0.00666667	1	null	0.241	1	0.00242131	0.00560224	1.21022	0.48	1	0.857
GO:0003938	molecular_function	IMP dehydrogenase activity	0.0242718	5	0	0	null	0.0547	1	0.0145278	0.00280112	-2.37474	0.0873	1	0.48
GO:0016682	molecular_function	oxidoreductase activity, acting on diphenols and related substances as donors, oxygen as acceptor	0	0	0.02	3	null	0.0415	1	0.00242131	0.0112045	2.21022	0.13	1	0.533
GO:0030170	molecular_function	pyridoxal phosphate binding	0.0533981	11	0.00666667	1	-3.00175	0.0158	1	0.0290557	0.00560224	-2.37474	0.0151	1	0.225
GO:0008483	molecular_function	transaminase activity	0.00970874	2	0.00666667	1	-0.542318	0.757	1	0.00726392	0.00560224	-0.374745	0.775	1	0.893
GO:0051192	molecular_function	prosthetic group binding	0.00485437	1	0	0	null	0.393	1	0.00484262	0.00280112	-0.789782	0.65	1	0.857
GO:0004324	molecular_function	ferredoxin-NADP+ reductase activity	0.00485437	1	0.00666667	1	0.457682	0.821	1	0.00484262	0.00560224	0.210218	0.884	1	0.915
GO:0005525	molecular_function	GTP binding	0.0825243	17	0.106667	16	0.370219	0.438	1	0.0435835	0.047619	0.127756	0.789	1	0.893
GO:0005524	molecular_function	ATP binding	0.131068	27	0.24	36	0.872719	0.00783	1	0.0677966	0.103641	0.612316	0.0744	1	0.453
GO:0004316	molecular_function	3-oxoacyl-[acyl-carrier-protein] reductase (NADPH) activity	0.00485437	1	0	0	null	0.393	1	0.00484262	0.00280112	-0.789782	0.65	1	0.857
GO:0016798	molecular_function	hydrolase activity, acting on glycosyl bonds	0.00485437	1	0.00666667	1	0.457682	0.821	1	0.00484262	0.00560224	0.210218	0.884	1	0.915
GO:0015204	molecular_function	urea transmembrane transporter activity	0	0	0.00666667	1	null	0.241	1	0.00242131	0.00560224	1.21022	0.48	1	0.857
GO:0016898	molecular_function	oxidoreductase activity, acting on the CH-OH group of donors, cytochrome as acceptor	0.0194175	4	0.00666667	1	-1.54232	0.313	1	0.0121065	0.00560224	-1.11171	0.343	1	0.851
GO:0016779	molecular_function	nucleotidyltransferase activity	0.0291262	6	0.0133333	2	-1.12728	0.321	1	0.0169492	0.00840336	-1.01217	0.296	1	0.8
GO:0008137	molecular_function	NADH dehydrogenase (ubiquinone) activity	0.00485437	1	0	0	null	0.393	1	0.00484262	0.00280112	-0.789782	0.65	1	0.857
GO:0051082	molecular_function	unfolded protein binding	0.0242718	5	0.0666667	10	1.45768	0.0493	1	0.0145278	0.0308123	1.08469	0.125	1	0.533
GO:0008135	molecular_function	translation factor activity, RNA binding	0.0533981	11	0.04	6	-0.416787	0.558	1	0.0290557	0.0196078	-0.56739	0.399	1	0.857
GO:0004451	molecular_function	isocitrate lyase activity	0.0436893	9	0	0	null	0.00952	1	0.0242131	0.00280112	-3.11171	0.0125	1	0.225
GO:0004332	molecular_function	fructose-bisphosphate aldolase activity	0.00970874	2	0.0133333	2	0.457682	0.749	1	0.00726392	0.00840336	0.210218	0.858	1	0.915
GO:0050661	molecular_function	NADP binding	0.00970874	2	0.0266667	4	1.45768	0.22	1	0.00726392	0.0140056	0.947183	0.358	1	0.851
GO:0050662	molecular_function	coenzyme binding	0.0631068	13	0.0333333	5	-0.92083	0.206	1	0.0338983	0.0168067	-1.01217	0.137	1	0.535
GO:0097159	molecular_function	organic cyclic compound binding	0.305825	63	0.48	72	0.650327	0.000824	0.171	0.154964	0.204482	0.400042	0.0732	1	0.453
GO:0017076	molecular_function	purine nucleotide binding	0.208738	43	0.34	51	0.703842	0.00553	1	0.106538	0.145658	0.451226	0.101	1	0.48
GO:0070011	molecular_function	peptidase activity, acting on L-amino acid peptides	0.0145631	3	0.04	6	1.45768	0.131	1	0.00968523	0.0196078	1.01757	0.247	1	0.708
GO:0016301	molecular_function	kinase activity	0.038835	8	0.0133333	2	-1.54232	0.15	1	0.0217918	0.00840336	-1.37474	0.135	1	0.535
GO:0016787	molecular_function	hydrolase activity	0.169903	35	0.246667	37	0.537852	0.075	1	0.0871671	0.106443	0.28822	0.365	1	0.857
GO:0015399	molecular_function	primary active transmembrane transporter activity	0.0776699	16	0.1	15	0.364572	0.461	1	0.0411622	0.0448179	0.122755	0.803	1	0.893
GO:0016801	molecular_function	hydrolase activity, acting on ether bonds	0.0194175	4	0.00666667	1	-1.54232	0.313	1	0.0121065	0.00560224	-1.11171	0.343	1	0.851
GO:0016802	molecular_function	trialkylsulfonium hydrolase activity	0.0194175	4	0.00666667	1	-1.54232	0.313	1	0.0121065	0.00560224	-1.11171	0.343	1	0.851
GO:0008186	molecular_function	RNA-dependent ATPase activity	0.00970874	2	0	0	null	0.226	1	0.00726392	0.00280112	-1.37474	0.39	1	0.857
GO:0022804	molecular_function	active transmembrane transporter activity	0.0776699	16	0.1	15	0.364572	0.461	1	0.0411622	0.0448179	0.122755	0.803	1	0.893
GO:0036094	molecular_function	small molecule binding	0.223301	46	0.366667	55	0.71548	0.00305	0.631	0.113801	0.156863	0.462984	0.08	1	0.473
GO:0004386	molecular_function	helicase activity	0.00970874	2	0.02	3	1.04264	0.415	1	0.00726392	0.0112045	0.625255	0.566	1	0.857
GO:0003723	molecular_function	RNA binding	0.0873786	18	0.04	6	-1.12728	0.0783	1	0.0460048	0.0196078	-1.23035	0.0432	1	0.388
GO:0003724	molecular_function	RNA helicase activity	0	0	0.00666667	1	null	0.241	1	0.00242131	0.00560224	1.21022	0.48	1	0.857
GO:0097367	molecular_function	carbohydrate derivative binding	0.213592	44	0.34	51	0.670676	0.00776	1	0.108959	0.145658	0.418804	0.126	1	0.533
GO:0016491	molecular_function	oxidoreductase activity	0.184466	38	0.306667	46	0.733316	0.00733	1	0.094431	0.131653	0.479404	0.102	1	0.48
GO:0046906	molecular_function	tetrapyrrole binding	0.0582524	12	0.18	27	1.62761	0.000282	0.0583	0.031477	0.0784314	1.31713	0.00381	0.788	0.225
GO:0005488	molecular_function	binding	0.480583	99	0.566667	85	0.237716	0.109	1	0.242131	0.240896	-0.00737373	0.968	1	0.968
GO:0003735	molecular_function	structural constituent of ribosome	0.0533981	11	0.0266667	4	-1.00175	0.215	1	0.0290557	0.0140056	-1.05282	0.156	1	0.578
GO:0046914	molecular_function	transition metal ion binding	0.0436893	9	0.113333	17	1.37522	0.0126	1	0.0242131	0.0504202	1.05821	0.0527	1	0.426
GO:0010242	molecular_function	oxygen evolving activity	0.00485437	1	0.0133333	2	1.45768	0.387	1	0.00484262	0.00840336	0.79518	0.54	1	0.857
GO:0016903	molecular_function	oxidoreductase activity, acting on the aldehyde or oxo group of donors	0.00970874	2	0.0266667	4	1.45768	0.22	1	0.00726392	0.0140056	0.947183	0.358	1	0.851
GO:0008289	molecular_function	lipid binding	0.00485437	1	0	0	null	0.393	1	0.00484262	0.00280112	-0.789782	0.65	1	0.857
GO:0008168	molecular_function	methyltransferase activity	0.0485437	10	0	0	null	0.0062	1	0.0266344	0.00280112	-3.24921	0.00775	1	0.225
GO:0005215	molecular_function	transporter activity	0.11165	23	0.133333	20	0.256048	0.535	1	0.0581114	0.0588235	0.0175726	0.966	1	0.968
GO:0004126	molecular_function	cytidine deaminase activity	0	0	0.00666667	1	null	0.241	1	0.00242131	0.00560224	1.21022	0.48	1	0.857
GO:0001883	molecular_function	purine nucleoside binding	0.0825243	17	0.106667	16	0.370219	0.438	1	0.0435835	0.047619	0.127756	0.789	1	0.893
GO:0045156	molecular_function	electron transporter, transferring electrons within the cyclic electron transport pathway of photosynthesis activity	0.0194175	4	0.113333	17	2.54514	0.000204	0.0423	0.0121065	0.0504202	2.05821	0.00184	0.381	0.191
GO:0003824	molecular_function	catalytic activity	0.315534	65	0.506667	76	0.683242	0.000272	0.0562	0.159806	0.215686	0.43261	0.0468	1	0.403
GO:0140098	molecular_function	catalytic activity, acting on RNA	0.0242718	5	0.00666667	1	-1.86425	0.203	1	0.0145278	0.00560224	-1.37474	0.223	1	0.708
GO:0008172	molecular_function	S-methyltransferase activity	0.00485437	1	0	0	null	0.393	1	0.00484262	0.00280112	-0.789782	0.65	1	0.857
GO:0140096	molecular_function	catalytic activity, acting on a protein	0.0145631	3	0.04	6	1.45768	0.131	1	0.00968523	0.0196078	1.01757	0.247	1	0.708
GO:0140097	molecular_function	catalytic activity, acting on DNA	0.00485437	1	0.02	3	2.04264	0.181	1	0.00484262	0.0112045	1.21022	0.317	1	0.841
GO:0004372	molecular_function	glycine hydroxymethyltransferase activity	0.0436893	9	0	0	null	0.00952	1	0.0242131	0.00280112	-3.11171	0.0125	1	0.225
GO:0043531	molecular_function	ADP binding	0.00485437	1	0.00666667	1	0.457682	0.821	1	0.00484262	0.00560224	0.210218	0.884	1	0.915
GO:0044620	molecular_function	ACP phosphopantetheine attachment site binding	0.00485437	1	0	0	null	0.393	1	0.00484262	0.00280112	-0.789782	0.65	1	0.857
GO:0004013	molecular_function	adenosylhomocysteinase activity	0.0194175	4	0.00666667	1	-1.54232	0.313	1	0.0121065	0.00560224	-1.11171	0.343	1	0.851
GO:0004497	molecular_function	monooxygenase activity	0.0339806	7	0.0533333	8	0.650327	0.369	1	0.0193705	0.0252101	0.380143	0.582	1	0.857
GO:0020037	molecular_function	heme binding	0.0291262	6	0.04	6	0.457682	0.575	1	0.0169492	0.0196078	0.210218	0.783	1	0.893
GO:0003951	molecular_function	NAD+ kinase activity	0.00485437	1	0	0	null	0.393	1	0.00484262	0.00280112	-0.789782	0.65	1	0.857
GO:0003954	molecular_function	NADH dehydrogenase activity	0.00485437	1	0	0	null	0.393	1	0.00484262	0.00280112	-0.789782	0.65	1	0.857
GO:0016462	molecular_function	pyrophosphatase activity	0.169903	35	0.24	36	0.498324	0.102	1	0.0871671	0.103641	0.249746	0.436	1	0.857
GO:0010181	molecular_function	FMN binding	0.00485437	1	0	0	null	0.393	1	0.00484262	0.00280112	-0.789782	0.65	1	0.857
GO:0015078	molecular_function	proton transmembrane transporter activity	0.0776699	16	0.1	15	0.364572	0.461	1	0.0411622	0.0448179	0.122755	0.803	1	0.893
GO:0015077	molecular_function	monovalent inorganic cation transmembrane transporter activity	0.0776699	16	0.1	15	0.364572	0.461	1	0.0411622	0.0448179	0.122755	0.803	1	0.893
GO:0015075	molecular_function	ion transmembrane transporter activity	0.0776699	16	0.1	15	0.364572	0.461	1	0.0411622	0.0448179	0.122755	0.803	1	0.893
GO:1901265	molecular_function	nucleoside phosphate binding	0.218447	45	0.366667	55	0.747188	0.00212	0.439	0.11138	0.156863	0.494011	0.0634	1	0.453
GO:0003887	molecular_function	DNA-directed DNA polymerase activity	0.00485437	1	0.00666667	1	0.457682	0.821	1	0.00484262	0.00560224	0.210218	0.884	1	0.915
GO:0004618	molecular_function	phosphoglycerate kinase activity	0.00970874	2	0.0133333	2	0.457682	0.749	1	0.00726392	0.00840336	0.210218	0.858	1	0.915
GO:0016730	molecular_function	oxidoreductase activity, acting on iron-sulfur proteins as donors	0.00485437	1	0.00666667	1	0.457682	0.821	1	0.00484262	0.00560224	0.210218	0.884	1	0.915
GO:0016731	molecular_function	oxidoreductase activity, acting on iron-sulfur proteins as donors, NAD or NADP as acceptor	0.00485437	1	0.00666667	1	0.457682	0.821	1	0.00484262	0.00560224	0.210218	0.884	1	0.915
GO:0016853	molecular_function	isomerase activity	0.00970874	2	0.00666667	1	-0.542318	0.757	1	0.00726392	0.00560224	-0.374745	0.775	1	0.893
GO:0016832	molecular_function	aldehyde-lyase activity	0.00970874	2	0.0133333	2	0.457682	0.749	1	0.00726392	0.00840336	0.210218	0.858	1	0.915
GO:0042625	molecular_function	ATPase coupled ion transmembrane transporter activity	0.0776699	16	0.1	15	0.364572	0.461	1	0.0411622	0.0448179	0.122755	0.803	1	0.893
GO:0016833	molecular_function	oxo-acid-lyase activity	0.0436893	9	0	0	null	0.00952	1	0.0242131	0.00280112	-3.11171	0.0125	1	0.225
GO:0042626	molecular_function	ATPase activity, coupled to transmembrane movement of substances	0.0776699	16	0.1	15	0.364572	0.461	1	0.0411622	0.0448179	0.122755	0.803	1	0.893
GO:0016835	molecular_function	carbon-oxygen lyase activity	0.038835	8	0	0	null	0.0146	1	0.0217918	0.00280112	-2.95971	0.0203	1	0.233
GO:0016836	molecular_function	hydro-lyase activity	0.038835	8	0	0	null	0.0146	1	0.0217918	0.00280112	-2.95971	0.0203	1	0.233
GO:0042623	molecular_function	ATPase activity, coupled	0.0825243	17	0.1	15	0.27711	0.569	1	0.0435835	0.0448179	0.0402927	0.934	1	0.947
GO:0003899	molecular_function	DNA-directed 5'-3' RNA polymerase activity	0.0242718	5	0.00666667	1	-1.86425	0.203	1	0.0145278	0.00560224	-1.37474	0.223	1	0.708
GO:0016168	molecular_function	chlorophyll binding	0.0291262	6	0.14	21	2.26504	9.55e-05	0.0198	0.0169492	0.0616246	1.86229	0.00117	0.241	0.191
GO:0018468	molecular_function	alcohol dehydrogenase (acceptor) activity	0.0145631	3	0.00666667	1	-1.12728	0.485	1	0.00968523	0.00560224	-0.789782	0.521	1	0.857
GO:0009055	molecular_function	electron transfer activity	0.106796	22	0.2	30	0.905141	0.0139	1	0.0556901	0.0868347	0.640852	0.0915	1	0.48
GO:0043167	molecular_function	ion binding	0.402913	83	0.493333	74	0.292096	0.0898	1	0.20339	0.210084	0.046719	0.819	1	0.902
GO:0016829	molecular_function	lyase activity	0.0970874	20	0.0733333	11	-0.404815	0.433	1	0.0508475	0.0336134	-0.597137	0.239	1	0.708
GO:0043169	molecular_function	cation binding	0.300971	62	0.22	33	-0.45212	0.0881	1	0.152542	0.0952381	-0.679599	0.0169	1	0.225
GO:0043168	molecular_function	anion binding	0.208738	43	0.38	57	0.864307	0.000385	0.0797	0.106538	0.162465	0.608767	0.0224	1	0.244
GO:0003871	molecular_function	5-methyltetrahydropteroyltriglutamate-homocysteine S-methyltransferase activity	0.00485437	1	0	0	null	0.393	1	0.00484262	0.00280112	-0.789782	0.65	1	0.857
GO:0050136	molecular_function	NADH dehydrogenase (quinone) activity	0.00485437	1	0	0	null	0.393	1	0.00484262	0.00280112	-0.789782	0.65	1	0.857
GO:0003746	molecular_function	translation elongation factor activity	0.0533981	11	0.04	6	-0.416787	0.558	1	0.0290557	0.0196078	-0.56739	0.399	1	0.857
GO:0042085	molecular_function	5-methyltetrahydropteroyltri-L-glutamate-dependent methyltransferase activity	0.00485437	1	0	0	null	0.393	1	0.00484262	0.00280112	-0.789782	0.65	1	0.857
GO:0016153	molecular_function	urocanate hydratase activity	0.00485437	1	0	0	null	0.393	1	0.00484262	0.00280112	-0.789782	0.65	1	0.857
unknownfun	molecular_function	unknown molecular function	0.446602	92	0.34	51	-0.393455	0.0428	1	0.225182	0.145658	-0.628501	0.00488	1	0.225
GO:0016830	molecular_function	carbon-carbon lyase activity	0.0825243	17	0.0666667	10	-0.307853	0.577	1	0.0435835	0.0308123	-0.500276	0.353	1	0.851
GO:0016831	molecular_function	carboxy-lyase activity	0.0291262	6	0.0466667	7	0.680074	0.384	1	0.0169492	0.022409	0.402863	0.585	1	0.857
GO:0016810	molecular_function	hydrolase activity, acting on carbon-nitrogen (but not peptide) bonds	0	0	0.0133333	2	null	0.0965	1	0.00242131	0.00840336	1.79518	0.25	1	0.708
GO:0016814	molecular_function	hydrolase activity, acting on carbon-nitrogen (but not peptide) bonds, in cyclic amidines	0	0	0.0133333	2	null	0.0965	1	0.00242131	0.00840336	1.79518	0.25	1	0.708
GO:0016817	molecular_function	hydrolase activity, acting on acid anhydrides	0.169903	35	0.24	36	0.498324	0.102	1	0.0871671	0.103641	0.249746	0.436	1	0.857
GO:0004175	molecular_function	endopeptidase activity	0.00970874	2	0.04	6	2.04264	0.0569	1	0.00726392	0.0196078	1.43261	0.131	1	0.533
GO:0016818	molecular_function	hydrolase activity, acting on acid anhydrides, in phosphorus-containing anhydrides	0.169903	35	0.24	36	0.498324	0.102	1	0.0871671	0.103641	0.249746	0.436	1	0.857
GO:0042887	molecular_function	amide transmembrane transporter activity	0	0	0.00666667	1	null	0.241	1	0.00242131	0.00560224	1.21022	0.48	1	0.857
GO:0017111	molecular_function	nucleoside-triphosphatase activity	0.169903	35	0.24	36	0.498324	0.102	1	0.0871671	0.103641	0.249746	0.436	1	0.857
GO:0030554	molecular_function	adenyl nucleotide binding	0.131068	27	0.24	36	0.872719	0.00783	1	0.0677966	0.103641	0.612316	0.0744	1	0.453

## Sheet: pH 7 day 1 vs day 5
# MetaGOmics GO comparison report
# MetaGOmics version: 0.1.1
# Run date: Fri Jun 14 01:27:21 PDT 2019
# Run1 = day 1 pH 7.1
# Run2 = day 5 pH 7.1
GO acc	GO aspect	GO name	Run 1 ratio	Run 1 PSM count	Run 2 ratio	Run 2 PSM count	Log(2) fold change	Raw p-value	Bonf. corr. p-value	Laplace corr. Run 1 ratio	Laplace corr. Run 2 ratio	Laplace corr. Log(2) fold change	Laplace corr. Raw p-value	Laplace corr. Bonf. corr p-value	Laplace corr. q-value
GO:0006281	biological_process	DNA repair	0	0	0.0153846	1	null	0.364	1	0.00275482	0.00533333	0.953079	0.582	1	0.805
GO:0015672	biological_process	monovalent inorganic cation transport	0.0188679	1	0.0153846	1	-0.294447	0.884	1	0.00550964	0.00533333	-0.046921	0.974	1	0.974
GO:0006163	biological_process	purine nucleotide metabolic process	0.0188679	1	0.0307692	2	0.705553	0.683	1	0.00550964	0.008	0.538041	0.68	1	0.805
GO:0007010	biological_process	cytoskeleton organization	0	0	0.0153846	1	null	0.364	1	0.00275482	0.00533333	0.953079	0.582	1	0.805
GO:0006164	biological_process	purine nucleotide biosynthetic process	0.0188679	1	0.0307692	2	0.705553	0.683	1	0.00550964	0.008	0.538041	0.68	1	0.805
GO:0022402	biological_process	cell cycle process	0	0	0.0153846	1	null	0.364	1	0.00275482	0.00533333	0.953079	0.582	1	0.805
GO:0042133	biological_process	neurotransmitter metabolic process	0	0	0.0153846	1	null	0.364	1	0.00275482	0.00533333	0.953079	0.582	1	0.805
GO:0006165	biological_process	nucleoside diphosphate phosphorylation	0	0	0.0307692	2	null	0.198	1	0.00275482	0.008	1.53804	0.332	1	0.805
GO:0009432	biological_process	SOS response	0	0	0.0153846	1	null	0.364	1	0.00275482	0.00533333	0.953079	0.582	1	0.805
GO:0005996	biological_process	monosaccharide metabolic process	0	0	0.0153846	1	null	0.364	1	0.00275482	0.00533333	0.953079	0.582	1	0.805
GO:0007017	biological_process	microtubule-based process	0	0	0.0153846	1	null	0.364	1	0.00275482	0.00533333	0.953079	0.582	1	0.805
GO:0050794	biological_process	regulation of cellular process	0.0188679	1	0.0153846	1	-0.294447	0.884	1	0.00550964	0.00533333	-0.046921	0.974	1	0.974
GO:0019362	biological_process	pyridine nucleotide metabolic process	0.0188679	1	0.0307692	2	0.705553	0.683	1	0.00550964	0.008	0.538041	0.68	1	0.805
GO:0050790	biological_process	regulation of catalytic activity	0.0188679	1	0.0153846	1	-0.294447	0.884	1	0.00550964	0.00533333	-0.046921	0.974	1	0.974
GO:0019363	biological_process	pyridine nucleotide biosynthetic process	0.0188679	1	0.0307692	2	0.705553	0.683	1	0.00550964	0.008	0.538041	0.68	1	0.805
GO:0071496	biological_process	cellular response to external stimulus	0	0	0.0153846	1	null	0.364	1	0.00275482	0.00533333	0.953079	0.582	1	0.805
GO:0034622	biological_process	cellular protein-containing complex assembly	0	0	0.0153846	1	null	0.364	1	0.00275482	0.00533333	0.953079	0.582	1	0.805
GO:2000112	biological_process	regulation of cellular macromolecule biosynthetic process	0	0	0.0153846	1	null	0.364	1	0.00275482	0.00533333	0.953079	0.582	1	0.805
GO:0034620	biological_process	cellular response to unfolded protein	0.0188679	1	0.0153846	1	-0.294447	0.884	1	0.00550964	0.00533333	-0.046921	0.974	1	0.974
GO:0065007	biological_process	biological regulation	0.0188679	1	0.0153846	1	-0.294447	0.884	1	0.00550964	0.00533333	-0.046921	0.974	1	0.974
GO:0065008	biological_process	regulation of biological quality	0	0	0.0153846	1	null	0.364	1	0.00275482	0.00533333	0.953079	0.582	1	0.805
GO:0065003	biological_process	protein-containing complex assembly	0	0	0.0153846	1	null	0.364	1	0.00275482	0.00533333	0.953079	0.582	1	0.805
GO:0009201	biological_process	ribonucleoside triphosphate biosynthetic process	0.0188679	1	0.0307692	2	0.705553	0.683	1	0.00550964	0.008	0.538041	0.68	1	0.805
GO:0006732	biological_process	coenzyme metabolic process	0.0188679	1	0.0307692	2	0.705553	0.683	1	0.00550964	0.008	0.538041	0.68	1	0.805
GO:0042026	biological_process	protein refolding	0.0188679	1	0.0307692	2	0.705553	0.683	1	0.00550964	0.008	0.538041	0.68	1	0.805
GO:0044205	biological_process	'de novo' UMP biosynthetic process	0	0	0.0153846	1	null	0.364	1	0.00275482	0.00533333	0.953079	0.582	1	0.805
GO:0006974	biological_process	cellular response to DNA damage stimulus	0	0	0.0153846	1	null	0.364	1	0.00275482	0.00533333	0.953079	0.582	1	0.805
GO:0006733	biological_process	oxidoreduction coenzyme metabolic process	0.0188679	1	0.0307692	2	0.705553	0.683	1	0.00550964	0.008	0.538041	0.68	1	0.805
GO:0006730	biological_process	one-carbon metabolic process	0.0188679	1	0.0153846	1	-0.294447	0.884	1	0.00550964	0.00533333	-0.046921	0.974	1	0.974
GO:0065009	biological_process	regulation of molecular function	0.0188679	1	0.0153846	1	-0.294447	0.884	1	0.00550964	0.00533333	-0.046921	0.974	1	0.974
GO:0009206	biological_process	purine ribonucleoside triphosphate biosynthetic process	0.0188679	1	0.0307692	2	0.705553	0.683	1	0.00550964	0.008	0.538041	0.68	1	0.805
GO:0009205	biological_process	purine ribonucleoside triphosphate metabolic process	0.0188679	1	0.0307692	2	0.705553	0.683	1	0.00550964	0.008	0.538041	0.68	1	0.805
GO:0006725	biological_process	cellular aromatic compound metabolic process	0.0566038	3	0.0923077	6	0.705553	0.467	1	0.0110193	0.0186667	0.760434	0.391	1	0.805
GO:0072330	biological_process	monocarboxylic acid biosynthetic process	0	0	0.0307692	2	null	0.198	1	0.00275482	0.008	1.53804	0.332	1	0.805
GO:0097659	biological_process	nucleic acid-templated transcription	0.0188679	1	0.0153846	1	-0.294447	0.884	1	0.00550964	0.00533333	-0.046921	0.974	1	0.974
GO:0019359	biological_process	nicotinamide nucleotide biosynthetic process	0.0188679	1	0.0307692	2	0.705553	0.683	1	0.00550964	0.008	0.538041	0.68	1	0.805
GO:0019219	biological_process	regulation of nucleobase-containing compound metabolic process	0	0	0.0153846	1	null	0.364	1	0.00275482	0.00533333	0.953079	0.582	1	0.805
GO:1901361	biological_process	organic cyclic compound catabolic process	0	0	0.0307692	2	null	0.198	1	0.00275482	0.008	1.53804	0.332	1	0.805
GO:1901360	biological_process	organic cyclic compound metabolic process	0.0566038	3	0.0923077	6	0.705553	0.467	1	0.0110193	0.0186667	0.760434	0.391	1	0.805
GO:1901362	biological_process	organic cyclic compound biosynthetic process	0.0566038	3	0.0923077	6	0.705553	0.467	1	0.0110193	0.0186667	0.760434	0.391	1	0.805
GO:0009653	biological_process	anatomical structure morphogenesis	0	0	0.0153846	1	null	0.364	1	0.00275482	0.00533333	0.953079	0.582	1	0.805
GO:0051301	biological_process	cell division	0.0188679	1	0.0153846	1	-0.294447	0.884	1	0.00550964	0.00533333	-0.046921	0.974	1	0.974
GO:0006811	biological_process	ion transport	0.0188679	1	0.0153846	1	-0.294447	0.884	1	0.00550964	0.00533333	-0.046921	0.974	1	0.974
GO:0009408	biological_process	response to heat	0.0188679	1	0.0153846	1	-0.294447	0.884	1	0.00550964	0.00533333	-0.046921	0.974	1	0.974
GO:0016070	biological_process	RNA metabolic process	0.0566038	3	0.0769231	5	0.442518	0.662	1	0.0110193	0.016	0.538041	0.558	1	0.805
GO:0006812	biological_process	cation transport	0.0188679	1	0.0153846	1	-0.294447	0.884	1	0.00550964	0.00533333	-0.046921	0.974	1	0.974
GO:0034605	biological_process	cellular response to heat	0.0188679	1	0.0153846	1	-0.294447	0.884	1	0.00550964	0.00533333	-0.046921	0.974	1	0.974
GO:0018130	biological_process	heterocycle biosynthetic process	0.0566038	3	0.0923077	6	0.705553	0.467	1	0.0110193	0.0186667	0.760434	0.391	1	0.805
GO:0000160	biological_process	phosphorelay signal transduction system	0	0	0.0153846	1	null	0.364	1	0.00275482	0.00533333	0.953079	0.582	1	0.805
GO:0019222	biological_process	regulation of metabolic process	0	0	0.0153846	1	null	0.364	1	0.00275482	0.00533333	0.953079	0.582	1	0.805
GO:0030001	biological_process	metal ion transport	0.0188679	1	0.0153846	1	-0.294447	0.884	1	0.00550964	0.00533333	-0.046921	0.974	1	0.974
GO:0032787	biological_process	monocarboxylic acid metabolic process	0	0	0.0307692	2	null	0.198	1	0.00275482	0.008	1.53804	0.332	1	0.805
GO:0043933	biological_process	protein-containing complex subunit organization	0	0	0.0153846	1	null	0.364	1	0.00275482	0.00533333	0.953079	0.582	1	0.805
GO:0071705	biological_process	nitrogen compound transport	0.0188679	1	0	0	null	0.266	1	0.00550964	0.00266667	-1.04692	0.544	1	0.805
GO:0060255	biological_process	regulation of macromolecule metabolic process	0	0	0.0153846	1	null	0.364	1	0.00275482	0.00533333	0.953079	0.582	1	0.805
GO:1901135	biological_process	carbohydrate derivative metabolic process	0.0188679	1	0.0307692	2	0.705553	0.683	1	0.00550964	0.008	0.538041	0.68	1	0.805
GO:0006399	biological_process	tRNA metabolic process	0	0	0.0153846	1	null	0.364	1	0.00275482	0.00533333	0.953079	0.582	1	0.805
GO:1901137	biological_process	carbohydrate derivative biosynthetic process	0.0188679	1	0.0307692	2	0.705553	0.683	1	0.00550964	0.008	0.538041	0.68	1	0.805
GO:0006950	biological_process	response to stress	0.0188679	1	0.0153846	1	-0.294447	0.884	1	0.00550964	0.00533333	-0.046921	0.974	1	0.974
GO:0005976	biological_process	polysaccharide metabolic process	0	0	0.0153846	1	null	0.364	1	0.00275482	0.00533333	0.953079	0.582	1	0.805
GO:0005975	biological_process	carbohydrate metabolic process	0.0188679	1	0.0307692	2	0.705553	0.683	1	0.00550964	0.008	0.538041	0.68	1	0.805
GO:0019693	biological_process	ribose phosphate metabolic process	0.0188679	1	0.0307692	2	0.705553	0.683	1	0.00550964	0.008	0.538041	0.68	1	0.805
GO:0032774	biological_process	RNA biosynthetic process	0.0566038	3	0.0769231	5	0.442518	0.662	1	0.0110193	0.016	0.538041	0.558	1	0.805
GO:0055114	biological_process	oxidation-reduction process	0.132075	7	0.0153846	1	-3.1018	0.0121	1	0.0220386	0.00533333	-2.04692	0.0497	1	0.805
GO:0071704	biological_process	organic substance metabolic process	0.188679	10	0.107692	7	-0.809021	0.213	1	0.030303	0.0213333	-0.506353	0.442	1	0.805
GO:0080090	biological_process	regulation of primary metabolic process	0	0	0.0153846	1	null	0.364	1	0.00275482	0.00533333	0.953079	0.582	1	0.805
GO:0031326	biological_process	regulation of cellular biosynthetic process	0	0	0.0153846	1	null	0.364	1	0.00275482	0.00533333	0.953079	0.582	1	0.805
GO:0031323	biological_process	regulation of cellular metabolic process	0	0	0.0153846	1	null	0.364	1	0.00275482	0.00533333	0.953079	0.582	1	0.805
GO:0071702	biological_process	organic substance transport	0.0377358	2	0.0461538	3	0.290515	0.821	1	0.00826446	0.0106667	0.368116	0.736	1	0.868
GO:0006082	biological_process	organic acid metabolic process	0	0	0.0307692	2	null	0.198	1	0.00275482	0.008	1.53804	0.332	1	0.805
GO:0046939	biological_process	nucleotide phosphorylation	0	0	0.0307692	2	null	0.198	1	0.00275482	0.008	1.53804	0.332	1	0.805
GO:1903047	biological_process	mitotic cell cycle process	0	0	0.0153846	1	null	0.364	1	0.00275482	0.00533333	0.953079	0.582	1	0.805
GO:0009116	biological_process	nucleoside metabolic process	0	0	0.0153846	1	null	0.364	1	0.00275482	0.00533333	0.953079	0.582	1	0.805
GO:0006520	biological_process	cellular amino acid metabolic process	0	0	0.0153846	1	null	0.364	1	0.00275482	0.00533333	0.953079	0.582	1	0.805
GO:0051171	biological_process	regulation of nitrogen compound metabolic process	0	0	0.0153846	1	null	0.364	1	0.00275482	0.00533333	0.953079	0.582	1	0.805
GO:0042455	biological_process	ribonucleoside biosynthetic process	0	0	0.0153846	1	null	0.364	1	0.00275482	0.00533333	0.953079	0.582	1	0.805
GO:0009119	biological_process	ribonucleoside metabolic process	0	0	0.0153846	1	null	0.364	1	0.00275482	0.00533333	0.953079	0.582	1	0.805
GO:0009117	biological_process	nucleotide metabolic process	0.0188679	1	0.0307692	2	0.705553	0.683	1	0.00550964	0.008	0.538041	0.68	1	0.805
GO:0006757	biological_process	ATP generation from ADP	0	0	0.0307692	2	null	0.198	1	0.00275482	0.008	1.53804	0.332	1	0.805
GO:0006518	biological_process	peptide metabolic process	0.113208	6	0.0153846	1	-2.87941	0.0253	1	0.0192837	0.00533333	-1.85428	0.0843	1	0.805
GO:0001505	biological_process	regulation of neurotransmitter levels	0	0	0.0153846	1	null	0.364	1	0.00275482	0.00533333	0.953079	0.582	1	0.805
GO:0090304	biological_process	nucleic acid metabolic process	0.0566038	3	0.0769231	5	0.442518	0.662	1	0.0110193	0.016	0.538041	0.558	1	0.805
GO:0008150	biological_process	biological_process	1	53	1	65	0	NAN	NAN	0.14876	0.176	0.242586	0.316	1	0.805
GO:2001141	biological_process	regulation of RNA biosynthetic process	0	0	0.0153846	1	null	0.364	1	0.00275482	0.00533333	0.953079	0.582	1	0.805
GO:0006094	biological_process	gluconeogenesis	0	0	0.0153846	1	null	0.364	1	0.00275482	0.00533333	0.953079	0.582	1	0.805
GO:0006091	biological_process	generation of precursor metabolites and energy	0	0	0.0307692	2	null	0.198	1	0.00275482	0.008	1.53804	0.332	1	0.805
GO:0009123	biological_process	nucleoside monophosphate metabolic process	0.0188679	1	0.0307692	2	0.705553	0.683	1	0.00550964	0.008	0.538041	0.68	1	0.805
GO:0034660	biological_process	ncRNA metabolic process	0	0	0.0153846	1	null	0.364	1	0.00275482	0.00533333	0.953079	0.582	1	0.805
GO:0008152	biological_process	metabolic process	0.188679	10	0.107692	7	-0.809021	0.213	1	0.030303	0.0213333	-0.506353	0.442	1	0.805
GO:0006096	biological_process	glycolytic process	0	0	0.0307692	2	null	0.198	1	0.00275482	0.008	1.53804	0.332	1	0.805
GO:0009127	biological_process	purine nucleoside monophosphate biosynthetic process	0.0188679	1	0.0307692	2	0.705553	0.683	1	0.00550964	0.008	0.538041	0.68	1	0.805
GO:0009126	biological_process	purine nucleoside monophosphate metabolic process	0.0188679	1	0.0307692	2	0.705553	0.683	1	0.00550964	0.008	0.538041	0.68	1	0.805
GO:0042221	biological_process	response to chemical	0.0188679	1	0.0153846	1	-0.294447	0.884	1	0.00550964	0.00533333	-0.046921	0.974	1	0.974
GO:0046700	biological_process	heterocycle catabolic process	0	0	0.0307692	2	null	0.198	1	0.00275482	0.008	1.53804	0.332	1	0.805
GO:0009124	biological_process	nucleoside monophosphate biosynthetic process	0.0188679	1	0.0307692	2	0.705553	0.683	1	0.00550964	0.008	0.538041	0.68	1	0.805
GO:0006414	biological_process	translational elongation	0.113208	6	0.0307692	2	-1.87941	0.0764	1	0.0192837	0.008	-1.26931	0.185	1	0.805
GO:0009129	biological_process	pyrimidine nucleoside monophosphate metabolic process	0	0	0.0153846	1	null	0.364	1	0.00275482	0.00533333	0.953079	0.582	1	0.805
GO:0006412	biological_process	translation	0.113208	6	0.0153846	1	-2.87941	0.0253	1	0.0192837	0.00533333	-1.85428	0.0843	1	0.805
GO:0043436	biological_process	oxoacid metabolic process	0	0	0.0307692	2	null	0.198	1	0.00275482	0.008	1.53804	0.332	1	0.805
GO:0046394	biological_process	carboxylic acid biosynthetic process	0	0	0.0307692	2	null	0.198	1	0.00275482	0.008	1.53804	0.332	1	0.805
GO:0046031	biological_process	ADP metabolic process	0	0	0.0307692	2	null	0.198	1	0.00275482	0.008	1.53804	0.332	1	0.805
GO:0046395	biological_process	carboxylic acid catabolic process	0	0	0.0153846	1	null	0.364	1	0.00275482	0.00533333	0.953079	0.582	1	0.805
GO:0006525	biological_process	arginine metabolic process	0	0	0.0153846	1	null	0.364	1	0.00275482	0.00533333	0.953079	0.582	1	0.805
GO:0051179	biological_process	localization	0.264151	14	0.292308	19	0.146125	0.735	1	0.0413223	0.0533333	0.368116	0.443	1	0.805
GO:0006526	biological_process	arginine biosynthetic process	0	0	0.0153846	1	null	0.364	1	0.00275482	0.00533333	0.953079	0.582	1	0.805
GO:0046034	biological_process	ATP metabolic process	0.0188679	1	0.0307692	2	0.705553	0.683	1	0.00550964	0.008	0.538041	0.68	1	0.805
GO:0034655	biological_process	nucleobase-containing compound catabolic process	0	0	0.0307692	2	null	0.198	1	0.00275482	0.008	1.53804	0.332	1	0.805
GO:0010468	biological_process	regulation of gene expression	0	0	0.0153846	1	null	0.364	1	0.00275482	0.00533333	0.953079	0.582	1	0.805
GO:0034654	biological_process	nucleobase-containing compound biosynthetic process	0.0566038	3	0.0923077	6	0.705553	0.467	1	0.0110193	0.0186667	0.760434	0.391	1	0.805
GO:0046390	biological_process	ribose phosphate biosynthetic process	0.0188679	1	0.0307692	2	0.705553	0.683	1	0.00550964	0.008	0.538041	0.68	1	0.805
GO:0046391	biological_process	5-phosphoribose 1-diphosphate metabolic process	0	0	0.0153846	1	null	0.364	1	0.00275482	0.00533333	0.953079	0.582	1	0.805
GO:0006090	biological_process	pyruvate metabolic process	0	0	0.0307692	2	null	0.198	1	0.00275482	0.008	1.53804	0.332	1	0.805
GO:1902410	biological_process	mitotic cytokinetic process	0	0	0.0153846	1	null	0.364	1	0.00275482	0.00533333	0.953079	0.582	1	0.805
GO:0007154	biological_process	cell communication	0	0	0.0153846	1	null	0.364	1	0.00275482	0.00533333	0.953079	0.582	1	0.805
GO:0071918	biological_process	urea transmembrane transport	0.0188679	1	0	0	null	0.266	1	0.00550964	0.00266667	-1.04692	0.544	1	0.805
GO:1901565	biological_process	organonitrogen compound catabolic process	0	0	0.0153846	1	null	0.364	1	0.00275482	0.00533333	0.953079	0.582	1	0.805
GO:1901564	biological_process	organonitrogen compound metabolic process	0.132075	7	0.0307692	2	-2.1018	0.0392	1	0.0220386	0.008	-1.46196	0.116	1	0.805
GO:1901566	biological_process	organonitrogen compound biosynthetic process	0.132075	7	0.0307692	2	-2.1018	0.0392	1	0.0220386	0.008	-1.46196	0.116	1	0.805
GO:1903506	biological_process	regulation of nucleic acid-templated transcription	0	0	0.0153846	1	null	0.364	1	0.00275482	0.00533333	0.953079	0.582	1	0.805
GO:0006986	biological_process	response to unfolded protein	0.0188679	1	0.0153846	1	-0.294447	0.884	1	0.00550964	0.00533333	-0.046921	0.974	1	0.974
GO:0009218	biological_process	pyrimidine ribonucleotide metabolic process	0	0	0.0153846	1	null	0.364	1	0.00275482	0.00533333	0.953079	0.582	1	0.805
GO:0006741	biological_process	NADP biosynthetic process	0.0188679	1	0.0153846	1	-0.294447	0.884	1	0.00550964	0.00533333	-0.046921	0.974	1	0.974
GO:0051188	biological_process	cofactor biosynthetic process	0.0188679	1	0.0307692	2	0.705553	0.683	1	0.00550964	0.008	0.538041	0.68	1	0.805
GO:0006739	biological_process	NADP metabolic process	0.0188679	1	0.0153846	1	-0.294447	0.884	1	0.00550964	0.00533333	-0.046921	0.974	1	0.974
GO:0051186	biological_process	cofactor metabolic process	0.0188679	1	0.0307692	2	0.705553	0.683	1	0.00550964	0.008	0.538041	0.68	1	0.805
GO:0010556	biological_process	regulation of macromolecule biosynthetic process	0	0	0.0153846	1	null	0.364	1	0.00275482	0.00533333	0.953079	0.582	1	0.805
GO:0033554	biological_process	cellular response to stress	0.0188679	1	0.0153846	1	-0.294447	0.884	1	0.00550964	0.00533333	-0.046921	0.974	1	0.974
GO:0016310	biological_process	phosphorylation	0.0188679	1	0.0307692	2	0.705553	0.683	1	0.00550964	0.008	0.538041	0.68	1	0.805
GO:0034641	biological_process	cellular nitrogen compound metabolic process	0.169811	9	0.0923077	6	-0.87941	0.209	1	0.0275482	0.0186667	-0.561494	0.421	1	0.805
GO:0050896	biological_process	response to stimulus	0.0188679	1	0.0153846	1	-0.294447	0.884	1	0.00550964	0.00533333	-0.046921	0.974	1	0.974
GO:0034404	biological_process	nucleobase-containing small molecule biosynthetic process	0	0	0.0307692	2	null	0.198	1	0.00275482	0.008	1.53804	0.332	1	0.805
GO:0034645	biological_process	cellular macromolecule biosynthetic process	0.132075	7	0.0307692	2	-2.1018	0.0392	1	0.0220386	0.008	-1.46196	0.116	1	0.805
GO:0007165	biological_process	signal transduction	0.0188679	1	0.0153846	1	-0.294447	0.884	1	0.00550964	0.00533333	-0.046921	0.974	1	0.974
GO:0009220	biological_process	pyrimidine ribonucleotide biosynthetic process	0	0	0.0153846	1	null	0.364	1	0.00275482	0.00533333	0.953079	0.582	1	0.805
GO:0051084	biological_process	'de novo' posttranslational protein folding	0.0188679	1	0.0153846	1	-0.294447	0.884	1	0.00550964	0.00533333	-0.046921	0.974	1	0.974
GO:1901576	biological_process	organic substance biosynthetic process	0.188679	10	0.107692	7	-0.809021	0.213	1	0.030303	0.0213333	-0.506353	0.442	1	0.805
GO:0051085	biological_process	chaperone cofactor-dependent protein refolding	0.0188679	1	0.0153846	1	-0.294447	0.884	1	0.00550964	0.00533333	-0.046921	0.974	1	0.974
GO:0022414	biological_process	reproductive process	0	0	0.0153846	1	null	0.364	1	0.00275482	0.00533333	0.953079	0.582	1	0.805
GO:1901575	biological_process	organic substance catabolic process	0	0	0.0307692	2	null	0.198	1	0.00275482	0.008	1.53804	0.332	1	0.805
GO:0007166	biological_process	cell surface receptor signaling pathway	0.0188679	1	0.0153846	1	-0.294447	0.884	1	0.00550964	0.00533333	-0.046921	0.974	1	0.974
GO:0046049	biological_process	UMP metabolic process	0	0	0.0153846	1	null	0.364	1	0.00275482	0.00533333	0.953079	0.582	1	0.805
GO:0006754	biological_process	ATP biosynthetic process	0.0188679	1	0.0307692	2	0.705553	0.683	1	0.00550964	0.008	0.538041	0.68	1	0.805
GO:0006996	biological_process	organelle organization	0	0	0.0153846	1	null	0.364	1	0.00275482	0.00533333	0.953079	0.582	1	0.805
GO:0009108	biological_process	coenzyme biosynthetic process	0.0188679	1	0.0307692	2	0.705553	0.683	1	0.00550964	0.008	0.538041	0.68	1	0.805
GO:0007049	biological_process	cell cycle	0	0	0.0153846	1	null	0.364	1	0.00275482	0.00533333	0.953079	0.582	1	0.805
GO:0006753	biological_process	nucleoside phosphate metabolic process	0.0188679	1	0.0307692	2	0.705553	0.683	1	0.00550964	0.008	0.538041	0.68	1	0.805
GO:0019253	biological_process	reductive pentose-phosphate cycle	0.0188679	1	0	0	null	0.266	1	0.00550964	0.00266667	-1.04692	0.544	1	0.805
GO:0006508	biological_process	proteolysis	0	0	0.0153846	1	null	0.364	1	0.00275482	0.00533333	0.953079	0.582	1	0.805
GO:0035966	biological_process	response to topologically incorrect protein	0.0188679	1	0.0153846	1	-0.294447	0.884	1	0.00550964	0.00533333	-0.046921	0.974	1	0.974
GO:0035967	biological_process	cellular response to topologically incorrect protein	0.0188679	1	0.0153846	1	-0.294447	0.884	1	0.00550964	0.00533333	-0.046921	0.974	1	0.974
GO:0090407	biological_process	organophosphate biosynthetic process	0.0188679	1	0.0307692	2	0.705553	0.683	1	0.00550964	0.008	0.538041	0.68	1	0.805
GO:0050789	biological_process	regulation of biological process	0.0188679	1	0.0153846	1	-0.294447	0.884	1	0.00550964	0.00533333	-0.046921	0.974	1	0.974
GO:0090529	biological_process	cell septum assembly	0	0	0.0153846	1	null	0.364	1	0.00275482	0.00533333	0.953079	0.582	1	0.805
GO:0009152	biological_process	purine ribonucleotide biosynthetic process	0.0188679	1	0.0307692	2	0.705553	0.683	1	0.00550964	0.008	0.538041	0.68	1	0.805
GO:0019637	biological_process	organophosphate metabolic process	0.0188679	1	0.0307692	2	0.705553	0.683	1	0.00550964	0.008	0.538041	0.68	1	0.805
GO:0009150	biological_process	purine ribonucleotide metabolic process	0.0188679	1	0.0307692	2	0.705553	0.683	1	0.00550964	0.008	0.538041	0.68	1	0.805
GO:0019518	biological_process	L-threonine catabolic process to glycine	0	0	0.0153846	1	null	0.364	1	0.00275482	0.00533333	0.953079	0.582	1	0.805
GO:0009156	biological_process	ribonucleoside monophosphate biosynthetic process	0.0188679	1	0.0307692	2	0.705553	0.683	1	0.00550964	0.008	0.538041	0.68	1	0.805
GO:0006567	biological_process	threonine catabolic process	0	0	0.0153846	1	null	0.364	1	0.00275482	0.00533333	0.953079	0.582	1	0.805
GO:0006566	biological_process	threonine metabolic process	0	0	0.0153846	1	null	0.364	1	0.00275482	0.00533333	0.953079	0.582	1	0.805
GO:0044281	biological_process	small molecule metabolic process	0.0188679	1	0.0307692	2	0.705553	0.683	1	0.00550964	0.008	0.538041	0.68	1	0.805
GO:0044283	biological_process	small molecule biosynthetic process	0	0	0.0307692	2	null	0.198	1	0.00275482	0.008	1.53804	0.332	1	0.805
GO:0044282	biological_process	small molecule catabolic process	0	0	0.0153846	1	null	0.364	1	0.00275482	0.00533333	0.953079	0.582	1	0.805
GO:0035556	biological_process	intracellular signal transduction	0	0	0.0153846	1	null	0.364	1	0.00275482	0.00533333	0.953079	0.582	1	0.805
GO:0009163	biological_process	nucleoside biosynthetic process	0	0	0.0153846	1	null	0.364	1	0.00275482	0.00533333	0.953079	0.582	1	0.805
GO:0015840	biological_process	urea transport	0.0188679	1	0	0	null	0.266	1	0.00550964	0.00266667	-1.04692	0.544	1	0.805
GO:0010033	biological_process	response to organic substance	0.0188679	1	0.0153846	1	-0.294447	0.884	1	0.00550964	0.00533333	-0.046921	0.974	1	0.974
GO:0009161	biological_process	ribonucleoside monophosphate metabolic process	0.0188679	1	0.0307692	2	0.705553	0.683	1	0.00550964	0.008	0.538041	0.68	1	0.805
GO:0009167	biological_process	purine ribonucleoside monophosphate metabolic process	0.0188679	1	0.0307692	2	0.705553	0.683	1	0.00550964	0.008	0.538041	0.68	1	0.805
GO:0009166	biological_process	nucleotide catabolic process	0	0	0.0307692	2	null	0.198	1	0.00275482	0.008	1.53804	0.332	1	0.805
GO:0034220	biological_process	ion transmembrane transport	0.0188679	1	0.0153846	1	-0.294447	0.884	1	0.00550964	0.00533333	-0.046921	0.974	1	0.974
GO:0009165	biological_process	nucleotide biosynthetic process	0.0188679	1	0.0307692	2	0.705553	0.683	1	0.00550964	0.008	0.538041	0.68	1	0.805
GO:0000902	biological_process	cell morphogenesis	0	0	0.0153846	1	null	0.364	1	0.00275482	0.00533333	0.953079	0.582	1	0.805
GO:1902600	biological_process	proton transmembrane transport	0.0188679	1	0.0153846	1	-0.294447	0.884	1	0.00550964	0.00533333	-0.046921	0.974	1	0.974
GO:0009168	biological_process	purine ribonucleoside monophosphate biosynthetic process	0.0188679	1	0.0307692	2	0.705553	0.683	1	0.00550964	0.008	0.538041	0.68	1	0.805
GO:0006457	biological_process	protein folding	0.0188679	1	0.0307692	2	0.705553	0.683	1	0.00550964	0.008	0.538041	0.68	1	0.805
GO:0006458	biological_process	'de novo' protein folding	0.0188679	1	0.0307692	2	0.705553	0.683	1	0.00550964	0.008	0.538041	0.68	1	0.805
GO:0006213	biological_process	pyrimidine nucleoside metabolic process	0	0	0.0153846	1	null	0.364	1	0.00275482	0.00533333	0.953079	0.582	1	0.805
GO:0051258	biological_process	protein polymerization	0	0	0.0153846	1	null	0.364	1	0.00275482	0.00533333	0.953079	0.582	1	0.805
GO:0051252	biological_process	regulation of RNA metabolic process	0	0	0.0153846	1	null	0.364	1	0.00275482	0.00533333	0.953079	0.582	1	0.805
unknownprc	biological_process	unknown biological process	0.566038	30	0.584615	38	0.0465896	0.839	1	0.0853994	0.104	0.284285	0.389	1	0.805
GO:0019752	biological_process	carboxylic acid metabolic process	0	0	0.0307692	2	null	0.198	1	0.00275482	0.008	1.53804	0.332	1	0.805
GO:0019755	biological_process	one-carbon compound transport	0.0188679	1	0	0	null	0.266	1	0.00550964	0.00266667	-1.04692	0.544	1	0.805
GO:0009130	biological_process	pyrimidine nucleoside monophosphate biosynthetic process	0	0	0.0153846	1	null	0.364	1	0.00275482	0.00533333	0.953079	0.582	1	0.805
GO:0009132	biological_process	nucleoside diphosphate metabolic process	0	0	0.0307692	2	null	0.198	1	0.00275482	0.008	1.53804	0.332	1	0.805
GO:0061077	biological_process	chaperone-mediated protein folding	0.0188679	1	0.0153846	1	-0.294447	0.884	1	0.00550964	0.00533333	-0.046921	0.974	1	0.974
GO:0009259	biological_process	ribonucleotide metabolic process	0.0188679	1	0.0307692	2	0.705553	0.683	1	0.00550964	0.008	0.538041	0.68	1	0.805
GO:0006420	biological_process	arginyl-tRNA aminoacylation	0	0	0.0153846	1	null	0.364	1	0.00275482	0.00533333	0.953079	0.582	1	0.805
GO:0009135	biological_process	purine nucleoside diphosphate metabolic process	0	0	0.0307692	2	null	0.198	1	0.00275482	0.008	1.53804	0.332	1	0.805
GO:0006544	biological_process	glycine metabolic process	0	0	0.0153846	1	null	0.364	1	0.00275482	0.00533333	0.953079	0.582	1	0.805
GO:0043093	biological_process	FtsZ-dependent cytokinesis	0	0	0.0153846	1	null	0.364	1	0.00275482	0.00533333	0.953079	0.582	1	0.805
GO:0046483	biological_process	heterocycle metabolic process	0.0566038	3	0.0923077	6	0.705553	0.467	1	0.0110193	0.0186667	0.760434	0.391	1	0.805
GO:0006418	biological_process	tRNA aminoacylation for protein translation	0	0	0.0153846	1	null	0.364	1	0.00275482	0.00533333	0.953079	0.582	1	0.805
GO:0071310	biological_process	cellular response to organic substance	0.0188679	1	0.0153846	1	-0.294447	0.884	1	0.00550964	0.00533333	-0.046921	0.974	1	0.974
GO:0072521	biological_process	purine-containing compound metabolic process	0.0188679	1	0.0307692	2	0.705553	0.683	1	0.00550964	0.008	0.538041	0.68	1	0.805
GO:0046364	biological_process	monosaccharide biosynthetic process	0	0	0.0153846	1	null	0.364	1	0.00275482	0.00533333	0.953079	0.582	1	0.805
GO:0072525	biological_process	pyridine-containing compound biosynthetic process	0.0188679	1	0.0307692	2	0.705553	0.683	1	0.00550964	0.008	0.538041	0.68	1	0.805
GO:0072524	biological_process	pyridine-containing compound metabolic process	0.0188679	1	0.0307692	2	0.705553	0.683	1	0.00550964	0.008	0.538041	0.68	1	0.805
GO:0072522	biological_process	purine-containing compound biosynthetic process	0.0188679	1	0.0307692	2	0.705553	0.683	1	0.00550964	0.008	0.538041	0.68	1	0.805
GO:0072528	biological_process	pyrimidine-containing compound biosynthetic process	0	0	0.0153846	1	null	0.364	1	0.00275482	0.00533333	0.953079	0.582	1	0.805
GO:0072527	biological_process	pyrimidine-containing compound metabolic process	0	0	0.0153846	1	null	0.364	1	0.00275482	0.00533333	0.953079	0.582	1	0.805
GO:0009141	biological_process	nucleoside triphosphate metabolic process	0.0188679	1	0.0307692	2	0.705553	0.683	1	0.00550964	0.008	0.538041	0.68	1	0.805
GO:0009260	biological_process	ribonucleotide biosynthetic process	0.0188679	1	0.0307692	2	0.705553	0.683	1	0.00550964	0.008	0.538041	0.68	1	0.805
GO:0055085	biological_process	transmembrane transport	0.245283	13	0.246154	16	0.00511292	0.991	1	0.0385675	0.0453333	0.233187	0.647	1	0.805
GO:0055086	biological_process	nucleobase-containing small molecule metabolic process	0.0188679	1	0.0307692	2	0.705553	0.683	1	0.00550964	0.008	0.538041	0.68	1	0.805
GO:0009145	biological_process	purine nucleoside triphosphate biosynthetic process	0.0188679	1	0.0307692	2	0.705553	0.683	1	0.00550964	0.008	0.538041	0.68	1	0.805
GO:0009266	biological_process	response to temperature stimulus	0.0188679	1	0.0153846	1	-0.294447	0.884	1	0.00550964	0.00533333	-0.046921	0.974	1	0.974
GO:0009144	biological_process	purine nucleoside triphosphate metabolic process	0.0188679	1	0.0307692	2	0.705553	0.683	1	0.00550964	0.008	0.538041	0.68	1	0.805
GO:0009142	biological_process	nucleoside triphosphate biosynthetic process	0.0188679	1	0.0307692	2	0.705553	0.683	1	0.00550964	0.008	0.538041	0.68	1	0.805
GO:0006310	biological_process	DNA recombination	0	0	0.0153846	1	null	0.364	1	0.00275482	0.00533333	0.953079	0.582	1	0.805
GO:0006793	biological_process	phosphorus metabolic process	0.0188679	1	0.0307692	2	0.705553	0.683	1	0.00550964	0.008	0.538041	0.68	1	0.805
GO:1901657	biological_process	glycosyl compound metabolic process	0	0	0.0153846	1	null	0.364	1	0.00275482	0.00533333	0.953079	0.582	1	0.805
GO:0006796	biological_process	phosphate-containing compound metabolic process	0.0188679	1	0.0307692	2	0.705553	0.683	1	0.00550964	0.008	0.538041	0.68	1	0.805
GO:1901659	biological_process	glycosyl compound biosynthetic process	0	0	0.0153846	1	null	0.364	1	0.00275482	0.00533333	0.953079	0.582	1	0.805
GO:0046131	biological_process	pyrimidine ribonucleoside metabolic process	0	0	0.0153846	1	null	0.364	1	0.00275482	0.00533333	0.953079	0.582	1	0.805
GO:0006426	biological_process	glycyl-tRNA aminoacylation	0	0	0.0153846	1	null	0.364	1	0.00275482	0.00533333	0.953079	0.582	1	0.805
GO:0046134	biological_process	pyrimidine nucleoside biosynthetic process	0	0	0.0153846	1	null	0.364	1	0.00275482	0.00533333	0.953079	0.582	1	0.805
GO:0046132	biological_process	pyrimidine ribonucleoside biosynthetic process	0	0	0.0153846	1	null	0.364	1	0.00275482	0.00533333	0.953079	0.582	1	0.805
GO:0046496	biological_process	nicotinamide nucleotide metabolic process	0.0188679	1	0.0307692	2	0.705553	0.683	1	0.00550964	0.008	0.538041	0.68	1	0.805
GO:0051716	biological_process	cellular response to stimulus	0.0188679	1	0.0153846	1	-0.294447	0.884	1	0.00550964	0.00533333	-0.046921	0.974	1	0.974
GO:0019319	biological_process	hexose biosynthetic process	0	0	0.0153846	1	null	0.364	1	0.00275482	0.00533333	0.953079	0.582	1	0.805
GO:0019318	biological_process	hexose metabolic process	0	0	0.0153846	1	null	0.364	1	0.00275482	0.00533333	0.953079	0.582	1	0.805
GO:0019439	biological_process	aromatic compound catabolic process	0	0	0.0307692	2	null	0.198	1	0.00275482	0.008	1.53804	0.332	1	0.805
GO:0042737	biological_process	drug catabolic process	0	0	0.0153846	1	null	0.364	1	0.00275482	0.00533333	0.953079	0.582	1	0.805
GO:0009199	biological_process	ribonucleoside triphosphate metabolic process	0.0188679	1	0.0307692	2	0.705553	0.683	1	0.00550964	0.008	0.538041	0.68	1	0.805
GO:0009991	biological_process	response to extracellular stimulus	0	0	0.0153846	1	null	0.364	1	0.00275482	0.00533333	0.953079	0.582	1	0.805
GO:0022607	biological_process	cellular component assembly	0	0	0.0153846	1	null	0.364	1	0.00275482	0.00533333	0.953079	0.582	1	0.805
GO:0044238	biological_process	primary metabolic process	0.188679	10	0.0923077	6	-1.03141	0.128	1	0.030303	0.0186667	-0.698998	0.306	1	0.805
GO:0006006	biological_process	glucose metabolic process	0	0	0.0153846	1	null	0.364	1	0.00275482	0.00533333	0.953079	0.582	1	0.805
GO:0044237	biological_process	cellular metabolic process	0.188679	10	0.107692	7	-0.809021	0.213	1	0.030303	0.0213333	-0.506353	0.442	1	0.805
GO:0098660	biological_process	inorganic ion transmembrane transport	0.0188679	1	0.0153846	1	-0.294447	0.884	1	0.00550964	0.00533333	-0.046921	0.974	1	0.974
GO:0007215	biological_process	glutamate receptor signaling pathway	0.0188679	1	0.0153846	1	-0.294447	0.884	1	0.00550964	0.00533333	-0.046921	0.974	1	0.974
GO:0009628	biological_process	response to abiotic stimulus	0.0188679	1	0.0153846	1	-0.294447	0.884	1	0.00550964	0.00533333	-0.046921	0.974	1	0.974
GO:0016051	biological_process	carbohydrate biosynthetic process	0.0188679	1	0.0153846	1	-0.294447	0.884	1	0.00550964	0.00533333	-0.046921	0.974	1	0.974
GO:0016052	biological_process	carbohydrate catabolic process	0	0	0.0307692	2	null	0.198	1	0.00275482	0.008	1.53804	0.332	1	0.805
GO:0098655	biological_process	cation transmembrane transport	0.0188679	1	0.0153846	1	-0.294447	0.884	1	0.00550964	0.00533333	-0.046921	0.974	1	0.974
GO:0016053	biological_process	organic acid biosynthetic process	0	0	0.0307692	2	null	0.198	1	0.00275482	0.008	1.53804	0.332	1	0.805
GO:0019685	biological_process	photosynthesis, dark reaction	0.0188679	1	0	0	null	0.266	1	0.00550964	0.00266667	-1.04692	0.544	1	0.805
GO:0016054	biological_process	organic acid catabolic process	0	0	0.0153846	1	null	0.364	1	0.00275482	0.00533333	0.953079	0.582	1	0.805
GO:0017144	biological_process	drug metabolic process	0.0188679	1	0.0307692	2	0.705553	0.683	1	0.00550964	0.008	0.538041	0.68	1	0.805
GO:0035235	biological_process	ionotropic glutamate receptor signaling pathway	0.0188679	1	0.0153846	1	-0.294447	0.884	1	0.00550964	0.00533333	-0.046921	0.974	1	0.974
GO:0070887	biological_process	cellular response to chemical stimulus	0.0188679	1	0.0153846	1	-0.294447	0.884	1	0.00550964	0.00533333	-0.046921	0.974	1	0.974
GO:0015986	biological_process	ATP synthesis coupled proton transport	0.0188679	1	0.0153846	1	-0.294447	0.884	1	0.00550964	0.00533333	-0.046921	0.974	1	0.974
GO:0015985	biological_process	energy coupled proton transport, down electrochemical gradient	0.0188679	1	0.0153846	1	-0.294447	0.884	1	0.00550964	0.00533333	-0.046921	0.974	1	0.974
GO:0042866	biological_process	pyruvate biosynthetic process	0	0	0.0307692	2	null	0.198	1	0.00275482	0.008	1.53804	0.332	1	0.805
GO:0009084	biological_process	glutamine family amino acid biosynthetic process	0	0	0.0153846	1	null	0.364	1	0.00275482	0.00533333	0.953079	0.582	1	0.805
GO:0044249	biological_process	cellular biosynthetic process	0.169811	9	0.107692	7	-0.657017	0.327	1	0.0275482	0.0213333	-0.368849	0.584	1	0.805
GO:0006259	biological_process	DNA metabolic process	0	0	0.0153846	1	null	0.364	1	0.00275482	0.00533333	0.953079	0.582	1	0.805
GO:0043039	biological_process	tRNA aminoacylation	0	0	0.0153846	1	null	0.364	1	0.00275482	0.00533333	0.953079	0.582	1	0.805
GO:0006810	biological_process	transport	0.264151	14	0.292308	19	0.146125	0.735	1	0.0413223	0.0533333	0.368116	0.443	1	0.805
GO:0006139	biological_process	nucleobase-containing compound metabolic process	0.0566038	3	0.0923077	6	0.705553	0.467	1	0.0110193	0.0186667	0.760434	0.391	1	0.805
GO:0009889	biological_process	regulation of biosynthetic process	0	0	0.0153846	1	null	0.364	1	0.00275482	0.00533333	0.953079	0.582	1	0.805
GO:0043038	biological_process	amino acid activation	0	0	0.0153846	1	null	0.364	1	0.00275482	0.00533333	0.953079	0.582	1	0.805
GO:0044248	biological_process	cellular catabolic process	0	0	0.0307692	2	null	0.198	1	0.00275482	0.008	1.53804	0.332	1	0.805
GO:0006015	biological_process	5-phosphoribose 1-diphosphate biosynthetic process	0	0	0.0153846	1	null	0.364	1	0.00275482	0.00533333	0.953079	0.582	1	0.805
GO:0031668	biological_process	cellular response to extracellular stimulus	0	0	0.0153846	1	null	0.364	1	0.00275482	0.00533333	0.953079	0.582	1	0.805
GO:0098662	biological_process	inorganic cation transmembrane transport	0.0188679	1	0.0153846	1	-0.294447	0.884	1	0.00550964	0.00533333	-0.046921	0.974	1	0.974
GO:0006807	biological_process	nitrogen compound metabolic process	0.169811	9	0.0923077	6	-0.87941	0.209	1	0.0275482	0.0186667	-0.561494	0.421	1	0.805
GO:0000271	biological_process	polysaccharide biosynthetic process	0	0	0.0153846	1	null	0.364	1	0.00275482	0.00533333	0.953079	0.582	1	0.805
GO:0043043	biological_process	peptide biosynthetic process	0.113208	6	0.0153846	1	-2.87941	0.0253	1	0.0192837	0.00533333	-1.85428	0.0843	1	0.805
GO:0016043	biological_process	cellular component organization	0	0	0.0307692	2	null	0.198	1	0.00275482	0.008	1.53804	0.332	1	0.805
GO:0071840	biological_process	cellular component organization or biogenesis	0	0	0.0307692	2	null	0.198	1	0.00275482	0.008	1.53804	0.332	1	0.805
GO:0019438	biological_process	aromatic compound biosynthetic process	0.0566038	3	0.0923077	6	0.705553	0.467	1	0.0110193	0.0186667	0.760434	0.391	1	0.805
GO:0043604	biological_process	amide biosynthetic process	0.113208	6	0.0153846	1	-2.87941	0.0253	1	0.0192837	0.00533333	-1.85428	0.0843	1	0.805
GO:0009174	biological_process	pyrimidine ribonucleoside monophosphate biosynthetic process	0	0	0.0153846	1	null	0.364	1	0.00275482	0.00533333	0.953079	0.582	1	0.805
GO:0019538	biological_process	protein metabolic process	0.113208	6	0.0153846	1	-2.87941	0.0253	1	0.0192837	0.00533333	-1.85428	0.0843	1	0.805
GO:0043603	biological_process	cellular amide metabolic process	0.113208	6	0.0153846	1	-2.87941	0.0253	1	0.0192837	0.00533333	-1.85428	0.0843	1	0.805
GO:0009173	biological_process	pyrimidine ribonucleoside monophosphate metabolic process	0	0	0.0153846	1	null	0.364	1	0.00275482	0.00533333	0.953079	0.582	1	0.805
GO:0000917	biological_process	division septum assembly	0	0	0.0153846	1	null	0.364	1	0.00275482	0.00533333	0.953079	0.582	1	0.805
GO:0009056	biological_process	catabolic process	0	0	0.0307692	2	null	0.198	1	0.00275482	0.008	1.53804	0.332	1	0.805
GO:0008643	biological_process	carbohydrate transport	0.0188679	1	0.0461538	3	1.29052	0.415	1	0.00550964	0.0106667	0.953079	0.435	1	0.805
GO:0006222	biological_process	UMP biosynthetic process	0	0	0.0153846	1	null	0.364	1	0.00275482	0.00533333	0.953079	0.582	1	0.805
GO:0000910	biological_process	cytokinesis	0	0	0.0153846	1	null	0.364	1	0.00275482	0.00533333	0.953079	0.582	1	0.805
GO:0009059	biological_process	macromolecule biosynthetic process	0.169811	9	0.0923077	6	-0.87941	0.209	1	0.0275482	0.0186667	-0.561494	0.421	1	0.805
GO:0006220	biological_process	pyrimidine nucleotide metabolic process	0	0	0.0153846	1	null	0.364	1	0.00275482	0.00533333	0.953079	0.582	1	0.805
GO:0009058	biological_process	biosynthetic process	0.188679	10	0.107692	7	-0.809021	0.213	1	0.030303	0.0213333	-0.506353	0.442	1	0.805
GO:0006221	biological_process	pyrimidine nucleotide biosynthetic process	0	0	0.0153846	1	null	0.364	1	0.00275482	0.00533333	0.953079	0.582	1	0.805
GO:0046434	biological_process	organophosphate catabolic process	0	0	0.0307692	2	null	0.198	1	0.00275482	0.008	1.53804	0.332	1	0.805
GO:0009179	biological_process	purine ribonucleoside diphosphate metabolic process	0	0	0.0307692	2	null	0.198	1	0.00275482	0.008	1.53804	0.332	1	0.805
GO:0043170	biological_process	macromolecule metabolic process	0.169811	9	0.0923077	6	-0.87941	0.209	1	0.0275482	0.0186667	-0.561494	0.421	1	0.805
GO:0032506	biological_process	cytokinetic process	0	0	0.0153846	1	null	0.364	1	0.00275482	0.00533333	0.953079	0.582	1	0.805
GO:0044260	biological_process	cellular macromolecule metabolic process	0.132075	7	0.0307692	2	-2.1018	0.0392	1	0.0220386	0.008	-1.46196	0.116	1	0.805
GO:0032989	biological_process	cellular component morphogenesis	0	0	0.0153846	1	null	0.364	1	0.00275482	0.00533333	0.953079	0.582	1	0.805
GO:0009605	biological_process	response to external stimulus	0	0	0.0153846	1	null	0.364	1	0.00275482	0.00533333	0.953079	0.582	1	0.805
GO:0032502	biological_process	developmental process	0	0	0.0153846	1	null	0.364	1	0.00275482	0.00533333	0.953079	0.582	1	0.805
GO:1901293	biological_process	nucleoside phosphate biosynthetic process	0.0188679	1	0.0307692	2	0.705553	0.683	1	0.00550964	0.008	0.538041	0.68	1	0.805
GO:0009064	biological_process	glutamine family amino acid metabolic process	0	0	0.0153846	1	null	0.364	1	0.00275482	0.00533333	0.953079	0.582	1	0.805
GO:0009185	biological_process	ribonucleoside diphosphate metabolic process	0	0	0.0307692	2	null	0.198	1	0.00275482	0.008	1.53804	0.332	1	0.805
GO:0009063	biological_process	cellular amino acid catabolic process	0	0	0.0153846	1	null	0.364	1	0.00275482	0.00533333	0.953079	0.582	1	0.805
GO:1901292	biological_process	nucleoside phosphate catabolic process	0	0	0.0307692	2	null	0.198	1	0.00275482	0.008	1.53804	0.332	1	0.805
GO:0009068	biological_process	aspartate family amino acid catabolic process	0	0	0.0153846	1	null	0.364	1	0.00275482	0.00533333	0.953079	0.582	1	0.805
GO:0006351	biological_process	transcription, DNA-templated	0.0188679	1	0.0153846	1	-0.294447	0.884	1	0.00550964	0.00533333	-0.046921	0.974	1	0.974
GO:0009066	biological_process	aspartate family amino acid metabolic process	0	0	0.0153846	1	null	0.364	1	0.00275482	0.00533333	0.953079	0.582	1	0.805
GO:0044267	biological_process	cellular protein metabolic process	0.113208	6	0.0153846	1	-2.87941	0.0253	1	0.0192837	0.00533333	-1.85428	0.0843	1	0.805
GO:0006355	biological_process	regulation of transcription, DNA-templated	0	0	0.0153846	1	null	0.364	1	0.00275482	0.00533333	0.953079	0.582	1	0.805
GO:0006352	biological_process	DNA-templated transcription, initiation	0.0377358	2	0.0615385	4	0.705553	0.558	1	0.00826446	0.0133333	0.690045	0.506	1	0.805
GO:0008652	biological_process	cellular amino acid biosynthetic process	0	0	0.0153846	1	null	0.364	1	0.00275482	0.00533333	0.953079	0.582	1	0.805
GO:0009069	biological_process	serine family amino acid metabolic process	0	0	0.0153846	1	null	0.364	1	0.00275482	0.00533333	0.953079	0.582	1	0.805
GO:0006353	biological_process	DNA-templated transcription, termination	0	0	0.0153846	1	null	0.364	1	0.00275482	0.00533333	0.953079	0.582	1	0.805
GO:0009987	biological_process	cellular process	0.188679	10	0.138462	9	-0.44645	0.46	1	0.030303	0.0266667	-0.184425	0.766	1	0.9
GO:0042886	biological_process	amide transport	0.0188679	1	0	0	null	0.266	1	0.00550964	0.00266667	-1.04692	0.544	1	0.805
GO:0048869	biological_process	cellular developmental process	0	0	0.0153846	1	null	0.364	1	0.00275482	0.00533333	0.953079	0.582	1	0.805
GO:0044270	biological_process	cellular nitrogen compound catabolic process	0	0	0.0307692	2	null	0.198	1	0.00275482	0.008	1.53804	0.332	1	0.805
GO:1901606	biological_process	alpha-amino acid catabolic process	0	0	0.0153846	1	null	0.364	1	0.00275482	0.00533333	0.953079	0.582	1	0.805
GO:1901605	biological_process	alpha-amino acid metabolic process	0	0	0.0153846	1	null	0.364	1	0.00275482	0.00533333	0.953079	0.582	1	0.805
GO:0044271	biological_process	cellular nitrogen compound biosynthetic process	0.169811	9	0.0923077	6	-0.87941	0.209	1	0.0275482	0.0186667	-0.561494	0.421	1	0.805
GO:0051234	biological_process	establishment of localization	0.264151	14	0.292308	19	0.146125	0.735	1	0.0413223	0.0533333	0.368116	0.443	1	0.805
GO:1901607	biological_process	alpha-amino acid biosynthetic process	0	0	0.0153846	1	null	0.364	1	0.00275482	0.00533333	0.953079	0.582	1	0.805
GO:0015979	biological_process	photosynthesis	0.0188679	1	0	0	null	0.266	1	0.00550964	0.00266667	-1.04692	0.544	1	0.805
GO:0015977	biological_process	carbon fixation	0.0188679	1	0	0	null	0.266	1	0.00550964	0.00266667	-1.04692	0.544	1	0.805
GO:0009279	cellular_component	cell outer membrane	0.0377358	2	0.0615385	4	0.705553	0.558	1	0.0265487	0.04	0.59136	0.565	1	0.919
GO:0043226	cellular_component	organelle	0.0188679	1	0.0153846	1	-0.294447	0.884	1	0.0176991	0.016	-0.145605	0.919	1	0.919
GO:0000015	cellular_component	phosphopyruvate hydratase complex	0	0	0.0153846	1	null	0.364	1	0.00884956	0.016	0.854395	0.621	1	0.919
GO:0043227	cellular_component	membrane-bounded organelle	0.0188679	1	0.0153846	1	-0.294447	0.884	1	0.0176991	0.016	-0.145605	0.919	1	0.919
GO:0005874	cellular_component	microtubule	0	0	0.0153846	1	null	0.364	1	0.00884956	0.016	0.854395	0.621	1	0.919
unknowncmp	cellular_component	unknown cellular component	0.566038	30	0.6	39	0.0840643	0.71	1	0.274336	0.32	0.222126	0.442	1	0.919
GO:0031317	cellular_component	tripartite ATP-independent periplasmic transporter complex	0.113208	6	0.123077	8	0.12059	0.869	1	0.0619469	0.072	0.216965	0.757	1	0.919
GO:0098533	cellular_component	ATPase dependent transmembrane transport complex	0.0943396	5	0.107692	7	0.190979	0.811	1	0.0530973	0.064	0.269432	0.721	1	0.919
GO:0043230	cellular_component	extracellular organelle	0.0188679	1	0.0153846	1	-0.294447	0.884	1	0.0176991	0.016	-0.145605	0.919	1	0.919
GO:0005829	cellular_component	cytosol	0.0188679	1	0.0153846	1	-0.294447	0.884	1	0.0176991	0.016	-0.145605	0.919	1	0.919
GO:0033178	cellular_component	proton-transporting two-sector ATPase complex, catalytic domain	0.0188679	1	0.0153846	1	-0.294447	0.884	1	0.0176991	0.016	-0.145605	0.919	1	0.919
GO:0043190	cellular_component	ATP-binding cassette (ABC) transporter complex	0.0943396	5	0.107692	7	0.190979	0.811	1	0.0530973	0.064	0.269432	0.721	1	0.919
GO:0033655	cellular_component	host cell cytoplasm part	0.0188679	1	0.0153846	1	-0.294447	0.884	1	0.0176991	0.016	-0.145605	0.919	1	0.919
GO:0099080	cellular_component	supramolecular complex	0	0	0.0153846	1	null	0.364	1	0.00884956	0.016	0.854395	0.621	1	0.919
GO:0099081	cellular_component	supramolecular polymer	0	0	0.0153846	1	null	0.364	1	0.00884956	0.016	0.854395	0.621	1	0.919
GO:0044445	cellular_component	cytosolic part	0	0	0.0307692	2	null	0.198	1	0.00884956	0.024	1.43936	0.364	1	0.919
GO:0044444	cellular_component	cytoplasmic part	0.0188679	1	0.0461538	3	1.29052	0.415	1	0.0176991	0.032	0.854395	0.482	1	0.919
GO:0000786	cellular_component	nucleosome	0.0377358	2	0.0615385	4	0.705553	0.558	1	0.0265487	0.04	0.59136	0.565	1	0.919
GO:0044446	cellular_component	intracellular organelle part	0.0377358	2	0.0769231	5	1.02748	0.37	1	0.0265487	0.048	0.854395	0.386	1	0.919
GO:0005886	cellular_component	plasma membrane	0.0188679	1	0.0153846	1	-0.294447	0.884	1	0.0176991	0.016	-0.145605	0.919	1	0.919
GO:1990220	cellular_component	GroEL-GroES complex	0	0	0.0153846	1	null	0.364	1	0.00884956	0.016	0.854395	0.621	1	0.919
GO:0045261	cellular_component	proton-transporting ATP synthase complex, catalytic core F(1)	0.0188679	1	0.0153846	1	-0.294447	0.884	1	0.0176991	0.016	-0.145605	0.919	1	0.919
GO:0099512	cellular_component	supramolecular fiber	0	0	0.0153846	1	null	0.364	1	0.00884956	0.016	0.854395	0.621	1	0.919
GO:0099513	cellular_component	polymeric cytoskeletal fiber	0	0	0.0153846	1	null	0.364	1	0.00884956	0.016	0.854395	0.621	1	0.919
GO:0033643	cellular_component	host cell part	0.0188679	1	0.0153846	1	-0.294447	0.884	1	0.0176991	0.016	-0.145605	0.919	1	0.919
GO:0065010	cellular_component	extracellular membrane-bounded organelle	0.0188679	1	0.0153846	1	-0.294447	0.884	1	0.0176991	0.016	-0.145605	0.919	1	0.919
GO:0032993	cellular_component	protein-DNA complex	0.0377358	2	0.0615385	4	0.705553	0.558	1	0.0265487	0.04	0.59136	0.565	1	0.919
GO:0032991	cellular_component	protein-containing complex	0.264151	14	0.338462	22	0.357629	0.383	1	0.132743	0.184	0.471066	0.281	1	0.919
GO:0033646	cellular_component	host intracellular part	0.0188679	1	0.0153846	1	-0.294447	0.884	1	0.0176991	0.016	-0.145605	0.919	1	0.919
GO:0031224	cellular_component	intrinsic component of membrane	0.113208	6	0.123077	8	0.12059	0.869	1	0.0619469	0.072	0.216965	0.757	1	0.919
GO:1902494	cellular_component	catalytic complex	0.0943396	5	0.123077	8	0.383625	0.62	1	0.0530973	0.072	0.439357	0.549	1	0.919
GO:0044815	cellular_component	DNA packaging complex	0.0377358	2	0.0615385	4	0.705553	0.558	1	0.0265487	0.04	0.59136	0.565	1	0.919
GO:0032153	cellular_component	cell division site	0	0	0.0153846	1	null	0.364	1	0.00884956	0.016	0.854395	0.621	1	0.919
GO:1902495	cellular_component	transmembrane transporter complex	0.0943396	5	0.107692	7	0.190979	0.811	1	0.0530973	0.064	0.269432	0.721	1	0.919
GO:0020003	cellular_component	symbiont-containing vacuole	0.0188679	1	0.0153846	1	-0.294447	0.884	1	0.0176991	0.016	-0.145605	0.919	1	0.919
GO:0042597	cellular_component	periplasmic space	0.188679	10	0.123077	8	-0.616375	0.324	1	0.0973451	0.072	-0.435112	0.482	1	0.919
GO:0005576	cellular_component	extracellular region	0	0	0.0153846	1	null	0.364	1	0.00884956	0.016	0.854395	0.621	1	0.919
GO:0005575	cellular_component	cellular_component	1	53	1	65	0	NAN	NAN	0.477876	0.528	0.143901	0.44	1	0.919
GO:1990351	cellular_component	transporter complex	0.207547	11	0.230769	15	0.153012	0.762	1	0.106195	0.128	0.269432	0.602	1	0.919
GO:0044217	cellular_component	other organism part	0.0188679	1	0.0153846	1	-0.294447	0.884	1	0.0176991	0.016	-0.145605	0.919	1	0.919
GO:0044459	cellular_component	plasma membrane part	0.0943396	5	0.107692	7	0.190979	0.811	1	0.0530973	0.064	0.269432	0.721	1	0.919
GO:0098796	cellular_component	membrane protein complex	0.113208	6	0.123077	8	0.12059	0.869	1	0.0619469	0.072	0.216965	0.757	1	0.919
GO:1904949	cellular_component	ATPase complex	0.0943396	5	0.107692	7	0.190979	0.811	1	0.0530973	0.064	0.269432	0.721	1	0.919
GO:0098797	cellular_component	plasma membrane protein complex	0.0943396	5	0.107692	7	0.190979	0.811	1	0.0530973	0.064	0.269432	0.721	1	0.919
GO:0044462	cellular_component	external encapsulating structure part	0.0377358	2	0.0615385	4	0.705553	0.558	1	0.0265487	0.04	0.59136	0.565	1	0.919
GO:0030288	cellular_component	outer membrane-bounded periplasmic space	0.0754717	4	0	0	null	0.0242	1	0.0442478	0.008	-2.46753	0.0749	1	0.919
GO:0019867	cellular_component	outer membrane	0.0377358	2	0.0615385	4	0.705553	0.558	1	0.0265487	0.04	0.59136	0.565	1	0.919
GO:0044421	cellular_component	extracellular region part	0.0188679	1	0.0153846	1	-0.294447	0.884	1	0.0176991	0.016	-0.145605	0.919	1	0.919
GO:0044464	cellular_component	cell part	0.415094	22	0.4	26	-0.0534393	0.868	1	0.20354	0.216	0.0857202	0.814	1	0.919
GO:0044422	cellular_component	organelle part	0.0377358	2	0.0769231	5	1.02748	0.37	1	0.0265487	0.048	0.854395	0.386	1	0.919
GO:0044425	cellular_component	membrane part	0.207547	11	0.230769	15	0.153012	0.762	1	0.106195	0.128	0.269432	0.602	1	0.919
GO:0044424	cellular_component	intracellular part	0.188679	10	0.123077	8	-0.616375	0.324	1	0.0973451	0.072	-0.435112	0.482	1	0.919
GO:0044427	cellular_component	chromosomal part	0.0377358	2	0.0615385	4	0.705553	0.558	1	0.0265487	0.04	0.59136	0.565	1	0.919
GO:0009986	cellular_component	cell surface	0	0	0.0153846	1	null	0.364	1	0.00884956	0.016	0.854395	0.621	1	0.919
GO:0005737	cellular_component	cytoplasm	0.150943	8	0.0461538	3	-1.70948	0.0515	1	0.079646	0.032	-1.31553	0.106	1	0.919
GO:0044430	cellular_component	cytoskeletal part	0	0	0.0153846	1	null	0.364	1	0.00884956	0.016	0.854395	0.621	1	0.919
GO:0016020	cellular_component	membrane	0.188679	10	0.123077	8	-0.616375	0.324	1	0.0973451	0.072	-0.435112	0.482	1	0.919
GO:0016021	cellular_component	integral component of membrane	0.113208	6	0.123077	8	0.12059	0.869	1	0.0619469	0.072	0.216965	0.757	1	0.919
GO:0016465	cellular_component	chaperonin ATPase complex	0	0	0.0153846	1	null	0.364	1	0.00884956	0.016	0.854395	0.621	1	0.919
GO:0101031	cellular_component	chaperone complex	0	0	0.0153846	1	null	0.364	1	0.00884956	0.016	0.854395	0.621	1	0.919
GO:0016887	molecular_function	ATPase activity	0.0188679	1	0.0153846	1	-0.294447	0.884	1	0.00884956	0.00840336	-0.0746388	0.959	1	0.964
GO:0060089	molecular_function	molecular transducer activity	0.0188679	1	0.0153846	1	-0.294447	0.884	1	0.00884956	0.00840336	-0.0746388	0.959	1	0.964
GO:0015399	molecular_function	primary active transmembrane transporter activity	0.0188679	1	0.0153846	1	-0.294447	0.884	1	0.00884956	0.00840336	-0.0746388	0.959	1	0.964
GO:0016801	molecular_function	hydrolase activity, acting on ether bonds	0.0188679	1	0.0153846	1	-0.294447	0.884	1	0.00884956	0.00840336	-0.0746388	0.959	1	0.964
GO:0016802	molecular_function	trialkylsulfonium hydrolase activity	0.0188679	1	0.0153846	1	-0.294447	0.884	1	0.00884956	0.00840336	-0.0746388	0.959	1	0.964
GO:0015276	molecular_function	ligand-gated ion channel activity	0.0188679	1	0.0153846	1	-0.294447	0.884	1	0.00884956	0.00840336	-0.0746388	0.959	1	0.964
GO:0016407	molecular_function	acetyltransferase activity	0	0	0.0153846	1	null	0.364	1	0.00442478	0.00840336	0.925361	0.593	1	0.964
GO:0022803	molecular_function	passive transmembrane transporter activity	0.0188679	1	0.0153846	1	-0.294447	0.884	1	0.00884956	0.00840336	-0.0746388	0.959	1	0.964
GO:0008066	molecular_function	glutamate receptor activity	0.0188679	1	0.0153846	1	-0.294447	0.884	1	0.00884956	0.00840336	-0.0746388	0.959	1	0.964
GO:0016408	molecular_function	C-acyltransferase activity	0	0	0.0153846	1	null	0.364	1	0.00442478	0.00840336	0.925361	0.593	1	0.964
GO:0022804	molecular_function	active transmembrane transporter activity	0.0188679	1	0.0153846	1	-0.294447	0.884	1	0.00884956	0.00840336	-0.0746388	0.959	1	0.964
GO:0008186	molecular_function	RNA-dependent ATPase activity	0	0	0.0153846	1	null	0.364	1	0.00442478	0.00840336	0.925361	0.593	1	0.964
GO:0005198	molecular_function	structural molecule activity	0	0	0.0307692	2	null	0.198	1	0.00442478	0.012605	1.51032	0.341	1	0.964
GO:0005230	molecular_function	extracellular ligand-gated ion channel activity	0.0188679	1	0.0153846	1	-0.294447	0.884	1	0.00884956	0.00840336	-0.0746388	0.959	1	0.964
GO:0036094	molecular_function	small molecule binding	0.132075	7	0.0615385	4	-1.1018	0.19	1	0.0353982	0.0210084	-0.752711	0.348	1	0.964
GO:0004386	molecular_function	helicase activity	0	0	0.0153846	1	null	0.364	1	0.00442478	0.00840336	0.925361	0.593	1	0.964
GO:0003697	molecular_function	single-stranded DNA binding	0	0	0.0153846	1	null	0.364	1	0.00442478	0.00840336	0.925361	0.593	1	0.964
GO:0022890	molecular_function	inorganic cation transmembrane transporter activity	0.0188679	1	0.0153846	1	-0.294447	0.884	1	0.00884956	0.00840336	-0.0746388	0.959	1	0.964
GO:0004812	molecular_function	aminoacyl-tRNA ligase activity	0	0	0.0153846	1	null	0.364	1	0.00442478	0.00840336	0.925361	0.593	1	0.964
GO:0003723	molecular_function	RNA binding	0.132075	7	0.0307692	2	-2.1018	0.0392	1	0.0353982	0.012605	-1.48968	0.107	1	0.964
GO:0004814	molecular_function	arginine-tRNA ligase activity	0	0	0.0153846	1	null	0.364	1	0.00442478	0.00840336	0.925361	0.593	1	0.964
GO:0046982	molecular_function	protein heterodimerization activity	0.0377358	2	0.0615385	4	0.705553	0.558	1	0.0132743	0.0210084	0.662327	0.522	1	0.964
GO:0016491	molecular_function	oxidoreductase activity	0.132075	7	0.0153846	1	-3.1018	0.0121	1	0.0353982	0.00840336	-2.07464	0.0453	1	0.964
GO:0097367	molecular_function	carbohydrate derivative binding	0.132075	7	0.0615385	4	-1.1018	0.19	1	0.0353982	0.0210084	-0.752711	0.348	1	0.964
GO:0019001	molecular_function	guanyl nucleotide binding	0.113208	6	0.0461538	3	-1.29445	0.172	1	0.0309735	0.0168067	-0.881994	0.316	1	0.964
GO:0005509	molecular_function	calcium ion binding	0.113208	6	0.0153846	1	-2.87941	0.0253	1	0.0309735	0.00840336	-1.88199	0.0781	1	0.964
GO:0051087	molecular_function	chaperone binding	0.0188679	1	0.0153846	1	-0.294447	0.884	1	0.00884956	0.00840336	-0.0746388	0.959	1	0.964
GO:0016772	molecular_function	transferase activity, transferring phosphorus-containing groups	0.0188679	1	0.0153846	1	-0.294447	0.884	1	0.00884956	0.00840336	-0.0746388	0.959	1	0.964
GO:0016773	molecular_function	phosphotransferase activity, alcohol group as acceptor	0.0188679	1	0.0153846	1	-0.294447	0.884	1	0.00884956	0.00840336	-0.0746388	0.959	1	0.964
GO:0031072	molecular_function	heat shock protein binding	0.0188679	1	0.0153846	1	-0.294447	0.884	1	0.00884956	0.00840336	-0.0746388	0.959	1	0.964
GO:0034062	molecular_function	5'-3' RNA polymerase activity	0.0188679	1	0.0153846	1	-0.294447	0.884	1	0.00884956	0.00840336	-0.0746388	0.959	1	0.964
GO:0019904	molecular_function	protein domain specific binding	0	0	0.0153846	1	null	0.364	1	0.00442478	0.00840336	0.925361	0.593	1	0.964
GO:0016879	molecular_function	ligase activity, forming carbon-nitrogen bonds	0	0	0.0153846	1	null	0.364	1	0.00442478	0.00840336	0.925361	0.593	1	0.964
GO:0060590	molecular_function	ATPase regulator activity	0.0188679	1	0.0153846	1	-0.294447	0.884	1	0.00884956	0.00840336	-0.0746388	0.959	1	0.964
GO:0032561	molecular_function	guanyl ribonucleotide binding	0.113208	6	0.0461538	3	-1.29445	0.172	1	0.0309735	0.0168067	-0.881994	0.316	1	0.964
GO:0038023	molecular_function	signaling receptor activity	0.0188679	1	0.0153846	1	-0.294447	0.884	1	0.00884956	0.00840336	-0.0746388	0.959	1	0.964
GO:0046983	molecular_function	protein dimerization activity	0.0566038	3	0.0769231	5	0.442518	0.662	1	0.0176991	0.0252101	0.510324	0.578	1	0.964
GO:0008233	molecular_function	peptidase activity	0	0	0.0153846	1	null	0.364	1	0.00442478	0.00840336	0.925361	0.593	1	0.964
GO:0005488	molecular_function	binding	0.320755	17	0.276923	18	-0.211985	0.604	1	0.079646	0.0798319	0.00336371	0.994	1	0.994
GO:0004820	molecular_function	glycine-tRNA ligase activity	0	0	0.0153846	1	null	0.364	1	0.00442478	0.00840336	0.925361	0.593	1	0.964
GO:0032559	molecular_function	adenyl ribonucleotide binding	0.0188679	1	0.0307692	2	0.705553	0.683	1	0.00884956	0.012605	0.510324	0.695	1	0.964
GO:0005515	molecular_function	protein binding	0.0566038	3	0.107692	7	0.927945	0.322	1	0.0176991	0.0336134	0.925361	0.28	1	0.964
GO:0046872	molecular_function	metal ion binding	0.245283	13	0.153846	10	-0.672959	0.212	1	0.0619469	0.0462185	-0.422562	0.453	1	0.964
GO:0003979	molecular_function	UDP-glucose 6-dehydrogenase activity	0	0	0.0153846	1	null	0.364	1	0.00442478	0.00840336	0.925361	0.593	1	0.964
GO:0032553	molecular_function	ribonucleotide binding	0.132075	7	0.0615385	4	-1.1018	0.19	1	0.0353982	0.0210084	-0.752711	0.348	1	0.964
GO:0015318	molecular_function	inorganic molecular entity transmembrane transporter activity	0.0188679	1	0.0153846	1	-0.294447	0.884	1	0.00884956	0.00840336	-0.0746388	0.959	1	0.964
GO:0070279	molecular_function	vitamin B6 binding	0	0	0.0153846	1	null	0.364	1	0.00442478	0.00840336	0.925361	0.593	1	0.964
GO:0016884	molecular_function	carbon-nitrogen ligase activity, with glutamine as amido-N-donor	0	0	0.0153846	1	null	0.364	1	0.00442478	0.00840336	0.925361	0.593	1	0.964
GO:0032555	molecular_function	purine ribonucleotide binding	0.132075	7	0.0615385	4	-1.1018	0.19	1	0.0353982	0.0210084	-0.752711	0.348	1	0.964
GO:0140101	molecular_function	catalytic activity, acting on a tRNA	0	0	0.0153846	1	null	0.364	1	0.00442478	0.00840336	0.925361	0.593	1	0.964
GO:0016624	molecular_function	oxidoreductase activity, acting on the aldehyde or oxo group of donors, disulfide as acceptor	0	0	0.0153846	1	null	0.364	1	0.00442478	0.00840336	0.925361	0.593	1	0.964
GO:0016866	molecular_function	intramolecular transferase activity	0	0	0.0153846	1	null	0.364	1	0.00442478	0.00840336	0.925361	0.593	1	0.964
GO:0046914	molecular_function	transition metal ion binding	0	0	0.0153846	1	null	0.364	1	0.00442478	0.00840336	0.925361	0.593	1	0.964
GO:0016746	molecular_function	transferase activity, transferring acyl groups	0	0	0.0153846	1	null	0.364	1	0.00442478	0.00840336	0.925361	0.593	1	0.964
GO:0016747	molecular_function	transferase activity, transferring acyl groups other than amino-acyl groups	0	0	0.0153846	1	null	0.364	1	0.00442478	0.00840336	0.925361	0.593	1	0.964
GO:0016868	molecular_function	intramolecular transferase activity, phosphotransferases	0	0	0.0153846	1	null	0.364	1	0.00442478	0.00840336	0.925361	0.593	1	0.964
GO:1901363	molecular_function	heterocyclic compound binding	0.188679	10	0.123077	8	-0.616375	0.324	1	0.0486726	0.0378151	-0.364145	0.565	1	0.964
GO:0032550	molecular_function	purine ribonucleoside binding	0.113208	6	0.0461538	3	-1.29445	0.172	1	0.0309735	0.0168067	-0.881994	0.316	1	0.964
GO:0016903	molecular_function	oxidoreductase activity, acting on the aldehyde or oxo group of donors	0	0	0.0153846	1	null	0.364	1	0.00442478	0.00840336	0.925361	0.593	1	0.964
GO:0008324	molecular_function	cation transmembrane transporter activity	0.0188679	1	0.0153846	1	-0.294447	0.884	1	0.00884956	0.00840336	-0.0746388	0.959	1	0.964
GO:0004088	molecular_function	carbamoyl-phosphate synthase (glutamine-hydrolyzing) activity	0	0	0.0153846	1	null	0.364	1	0.00442478	0.00840336	0.925361	0.593	1	0.964
GO:0005215	molecular_function	transporter activity	0.132075	7	0.123077	8	-0.101802	0.884	1	0.0353982	0.0378151	0.0952862	0.89	1	0.964
GO:0003674	molecular_function	molecular_function	1	53	1	65	0	NAN	NAN	0.238938	0.277311	0.214868	0.345	1	0.964
GO:0000166	molecular_function	nucleotide binding	0.132075	7	0.0615385	4	-1.1018	0.19	1	0.0353982	0.0210084	-0.752711	0.348	1	0.964
GO:0000287	molecular_function	magnesium ion binding	0.0188679	1	0.0307692	2	0.705553	0.683	1	0.00884956	0.012605	0.510324	0.695	1	0.964
GO:0001883	molecular_function	purine nucleoside binding	0.113208	6	0.0461538	3	-1.29445	0.172	1	0.0309735	0.0168067	-0.881994	0.316	1	0.964
GO:0004634	molecular_function	phosphopyruvate hydratase activity	0	0	0.0153846	1	null	0.364	1	0.00442478	0.00840336	0.925361	0.593	1	0.964
GO:0032549	molecular_function	ribonucleoside binding	0.113208	6	0.0461538	3	-1.29445	0.172	1	0.0309735	0.0168067	-0.881994	0.316	1	0.964
GO:0044183	molecular_function	protein binding involved in protein folding	0.0188679	1	0.0153846	1	-0.294447	0.884	1	0.00884956	0.00840336	-0.0746388	0.959	1	0.964
GO:0043492	molecular_function	ATPase activity, coupled to movement of substances	0.0188679	1	0.0153846	1	-0.294447	0.884	1	0.00884956	0.00840336	-0.0746388	0.959	1	0.964
GO:0003824	molecular_function	catalytic activity	0.150943	8	0.0615385	4	-1.29445	0.11	1	0.039823	0.0210084	-0.922636	0.236	1	0.964
GO:0097747	molecular_function	RNA polymerase activity	0.0188679	1	0.0153846	1	-0.294447	0.884	1	0.00884956	0.00840336	-0.0746388	0.959	1	0.964
GO:0015405	molecular_function	P-P-bond-hydrolysis-driven transmembrane transporter activity	0.0188679	1	0.0153846	1	-0.294447	0.884	1	0.00884956	0.00840336	-0.0746388	0.959	1	0.964
GO:0140098	molecular_function	catalytic activity, acting on RNA	0.0188679	1	0.0153846	1	-0.294447	0.884	1	0.00884956	0.00840336	-0.0746388	0.959	1	0.964
GO:0051787	molecular_function	misfolded protein binding	0.0188679	1	0.0153846	1	-0.294447	0.884	1	0.00884956	0.00840336	-0.0746388	0.959	1	0.964
GO:0016874	molecular_function	ligase activity	0	0	0.0153846	1	null	0.364	1	0.00442478	0.00840336	0.925361	0.593	1	0.964
GO:0016875	molecular_function	ligase activity, forming carbon-oxygen bonds	0	0	0.0153846	1	null	0.364	1	0.00442478	0.00840336	0.925361	0.593	1	0.964
GO:0015267	molecular_function	channel activity	0.0188679	1	0.0153846	1	-0.294447	0.884	1	0.00884956	0.00840336	-0.0746388	0.959	1	0.964
GO:0016614	molecular_function	oxidoreductase activity, acting on CH-OH group of donors	0.0754717	4	0.0153846	1	-2.29445	0.107	1	0.0221239	0.00840336	-1.39657	0.226	1	0.964
GO:0140096	molecular_function	catalytic activity, acting on a protein	0	0	0.0153846	1	null	0.364	1	0.00442478	0.00840336	0.925361	0.593	1	0.964
GO:0022857	molecular_function	transmembrane transporter activity	0.132075	7	0.123077	8	-0.101802	0.884	1	0.0353982	0.0378151	0.0952862	0.89	1	0.964
GO:0016616	molecular_function	oxidoreductase activity, acting on the CH-OH group of donors, NAD or NADP as acceptor	0	0	0.0153846	1	null	0.364	1	0.00442478	0.00840336	0.925361	0.593	1	0.964
GO:0022853	molecular_function	active ion transmembrane transporter activity	0.0188679	1	0.0153846	1	-0.294447	0.884	1	0.00884956	0.00840336	-0.0746388	0.959	1	0.964
GO:0004497	molecular_function	monooxygenase activity	0.0188679	1	0	0	null	0.266	1	0.00884956	0.00420168	-1.07464	0.532	1	0.964
GO:0004013	molecular_function	adenosylhomocysteinase activity	0.0188679	1	0.0153846	1	-0.294447	0.884	1	0.00884956	0.00840336	-0.0746388	0.959	1	0.964
GO:0003684	molecular_function	damaged DNA binding	0	0	0.0153846	1	null	0.364	1	0.00442478	0.00840336	0.925361	0.593	1	0.964
GO:0003951	molecular_function	NAD+ kinase activity	0.0188679	1	0.0153846	1	-0.294447	0.884	1	0.00884956	0.00840336	-0.0746388	0.959	1	0.964
GO:0003676	molecular_function	nucleic acid binding	0.188679	10	0.0923077	6	-1.03141	0.128	1	0.0486726	0.0294118	-0.726715	0.283	1	0.964
GO:0005216	molecular_function	ion channel activity	0.0188679	1	0.0153846	1	-0.294447	0.884	1	0.00884956	0.00840336	-0.0746388	0.959	1	0.964
GO:0003677	molecular_function	DNA binding	0.0566038	3	0.0769231	5	0.442518	0.662	1	0.0176991	0.0252101	0.510324	0.578	1	0.964
GO:0004888	molecular_function	transmembrane signaling receptor activity	0.0188679	1	0.0153846	1	-0.294447	0.884	1	0.00884956	0.00840336	-0.0746388	0.959	1	0.964
GO:0048037	molecular_function	cofactor binding	0	0	0.0153846	1	null	0.364	1	0.00442478	0.00840336	0.925361	0.593	1	0.964
GO:0030594	molecular_function	neurotransmitter receptor activity	0.0188679	1	0.0153846	1	-0.294447	0.884	1	0.00884956	0.00840336	-0.0746388	0.959	1	0.964
GO:0016462	molecular_function	pyrophosphatase activity	0.132075	7	0.0461538	3	-1.51684	0.0955	1	0.0353982	0.0168067	-1.07464	0.207	1	0.964
GO:0016740	molecular_function	transferase activity	0.0188679	1	0.0153846	1	-0.294447	0.884	1	0.00884956	0.00840336	-0.0746388	0.959	1	0.964
GO:0030234	molecular_function	enzyme regulator activity	0.0188679	1	0.0153846	1	-0.294447	0.884	1	0.00884956	0.00840336	-0.0746388	0.959	1	0.964
GO:0016620	molecular_function	oxidoreductase activity, acting on the aldehyde or oxo group of donors, NAD or NADP as acceptor	0	0	0.0153846	1	null	0.364	1	0.00442478	0.00840336	0.925361	0.593	1	0.964
GO:0016984	molecular_function	ribulose-bisphosphate carboxylase activity	0.0188679	1	0	0	null	0.266	1	0.00884956	0.00420168	-1.07464	0.532	1	0.964
GO:0015078	molecular_function	proton transmembrane transporter activity	0.0188679	1	0.0153846	1	-0.294447	0.884	1	0.00884956	0.00840336	-0.0746388	0.959	1	0.964
GO:0008144	molecular_function	drug binding	0.0188679	1	0.0307692	2	0.705553	0.683	1	0.00884956	0.012605	0.510324	0.695	1	0.964
GO:0015077	molecular_function	monovalent inorganic cation transmembrane transporter activity	0.0188679	1	0.0153846	1	-0.294447	0.884	1	0.00884956	0.00840336	-0.0746388	0.959	1	0.964
GO:1901265	molecular_function	nucleoside phosphate binding	0.132075	7	0.0615385	4	-1.1018	0.19	1	0.0353982	0.0210084	-0.752711	0.348	1	0.964
GO:0015075	molecular_function	ion transmembrane transporter activity	0.0188679	1	0.0153846	1	-0.294447	0.884	1	0.00884956	0.00840336	-0.0746388	0.959	1	0.964
GO:0046538	molecular_function	2,3-bisphosphoglycerate-dependent phosphoglycerate mutase activity	0	0	0.0153846	1	null	0.364	1	0.00442478	0.00840336	0.925361	0.593	1	0.964
GO:0000774	molecular_function	adenyl-nucleotide exchange factor activity	0.0188679	1	0.0153846	1	-0.294447	0.884	1	0.00884956	0.00840336	-0.0746388	0.959	1	0.964
GO:0046933	molecular_function	proton-transporting ATP synthase activity, rotational mechanism	0.0188679	1	0.0153846	1	-0.294447	0.884	1	0.00884956	0.00840336	-0.0746388	0.959	1	0.964
GO:0052930	molecular_function	methanol ferricytochrome-c oxidoreductase activity	0.0754717	4	0	0	null	0.0242	1	0.0221239	0.00420168	-2.39657	0.0876	1	0.964
GO:0098772	molecular_function	molecular function regulator	0.0188679	1	0.0153846	1	-0.294447	0.884	1	0.00884956	0.00840336	-0.0746388	0.959	1	0.964
GO:0035639	molecular_function	purine ribonucleoside triphosphate binding	0.132075	7	0.0615385	4	-1.1018	0.19	1	0.0353982	0.0210084	-0.752711	0.348	1	0.964
GO:0051287	molecular_function	NAD binding	0	0	0.0153846	1	null	0.364	1	0.00442478	0.00840336	0.925361	0.593	1	0.964
GO:0003924	molecular_function	GTPase activity	0.113208	6	0.0461538	3	-1.29445	0.172	1	0.0309735	0.0168067	-0.881994	0.316	1	0.964
GO:0004739	molecular_function	pyruvate dehydrogenase (acetyl-transferring) activity	0	0	0.0153846	1	null	0.364	1	0.00442478	0.00840336	0.925361	0.593	1	0.964
GO:0004738	molecular_function	pyruvate dehydrogenase activity	0	0	0.0153846	1	null	0.364	1	0.00442478	0.00840336	0.925361	0.593	1	0.964
GO:0004619	molecular_function	phosphoglycerate mutase activity	0	0	0.0153846	1	null	0.364	1	0.00442478	0.00840336	0.925361	0.593	1	0.964
GO:0016453	molecular_function	C-acetyltransferase activity	0	0	0.0153846	1	null	0.364	1	0.00442478	0.00840336	0.925361	0.593	1	0.964
GO:0052933	molecular_function	alcohol dehydrogenase (cytochrome c(L)) activity	0.0754717	4	0	0	null	0.0242	1	0.0221239	0.00420168	-2.39657	0.0876	1	0.964
GO:0019842	molecular_function	vitamin binding	0	0	0.0153846	1	null	0.364	1	0.00442478	0.00840336	0.925361	0.593	1	0.964
GO:0052931	molecular_function	ethanol cytochrome-c oxidoreductase activity	0.0754717	4	0	0	null	0.0242	1	0.0221239	0.00420168	-2.39657	0.0876	1	0.964
GO:0052932	molecular_function	2-chloroethanol cytochrome-c oxidoreductase activity	0.0754717	4	0	0	null	0.0242	1	0.0221239	0.00420168	-2.39657	0.0876	1	0.964
GO:0016853	molecular_function	isomerase activity	0	0	0.0153846	1	null	0.364	1	0.00442478	0.00840336	0.925361	0.593	1	0.964
GO:0022839	molecular_function	ion gated channel activity	0.0188679	1	0.0153846	1	-0.294447	0.884	1	0.00884956	0.00840336	-0.0746388	0.959	1	0.964
GO:0044769	molecular_function	ATPase activity, coupled to transmembrane movement of ions, rotational mechanism	0.0188679	1	0.0153846	1	-0.294447	0.884	1	0.00884956	0.00840336	-0.0746388	0.959	1	0.964
GO:0042625	molecular_function	ATPase coupled ion transmembrane transporter activity	0.0188679	1	0.0153846	1	-0.294447	0.884	1	0.00884956	0.00840336	-0.0746388	0.959	1	0.964
GO:0042626	molecular_function	ATPase activity, coupled to transmembrane movement of substances	0.0188679	1	0.0153846	1	-0.294447	0.884	1	0.00884956	0.00840336	-0.0746388	0.959	1	0.964
GO:0008270	molecular_function	zinc ion binding	0	0	0.0153846	1	null	0.364	1	0.00442478	0.00840336	0.925361	0.593	1	0.964
GO:0016835	molecular_function	carbon-oxygen lyase activity	0	0	0.0153846	1	null	0.364	1	0.00442478	0.00840336	0.925361	0.593	1	0.964
GO:0022835	molecular_function	transmitter-gated channel activity	0.0188679	1	0.0153846	1	-0.294447	0.884	1	0.00884956	0.00840336	-0.0746388	0.959	1	0.964
GO:0019829	molecular_function	cation-transporting ATPase activity	0.0188679	1	0.0153846	1	-0.294447	0.884	1	0.00884956	0.00840336	-0.0746388	0.959	1	0.964
GO:0016836	molecular_function	hydro-lyase activity	0	0	0.0153846	1	null	0.364	1	0.00442478	0.00840336	0.925361	0.593	1	0.964
GO:0022836	molecular_function	gated channel activity	0.0188679	1	0.0153846	1	-0.294447	0.884	1	0.00884956	0.00840336	-0.0746388	0.959	1	0.964
GO:0022838	molecular_function	substrate-specific channel activity	0.0188679	1	0.0153846	1	-0.294447	0.884	1	0.00884956	0.00840336	-0.0746388	0.959	1	0.964
GO:0005200	molecular_function	structural constituent of cytoskeleton	0	0	0.0153846	1	null	0.364	1	0.00442478	0.00840336	0.925361	0.593	1	0.964
GO:0022834	molecular_function	ligand-gated channel activity	0.0188679	1	0.0153846	1	-0.294447	0.884	1	0.00884956	0.00840336	-0.0746388	0.959	1	0.964
GO:0001882	molecular_function	nucleoside binding	0.113208	6	0.0461538	3	-1.29445	0.172	1	0.0309735	0.0168067	-0.881994	0.316	1	0.964
GO:0042623	molecular_function	ATPase activity, coupled	0.0188679	1	0.0153846	1	-0.294447	0.884	1	0.00884956	0.00840336	-0.0746388	0.959	1	0.964
GO:0003899	molecular_function	DNA-directed 5'-3' RNA polymerase activity	0.0188679	1	0.0153846	1	-0.294447	0.884	1	0.00884956	0.00840336	-0.0746388	0.959	1	0.964
GO:0004749	molecular_function	ribose phosphate diphosphokinase activity	0	0	0.0153846	1	null	0.364	1	0.00442478	0.00840336	0.925361	0.593	1	0.964
GO:0018468	molecular_function	alcohol dehydrogenase (acceptor) activity	0.0754717	4	0	0	null	0.0242	1	0.0221239	0.00420168	-2.39657	0.0876	1	0.964
GO:0030170	molecular_function	pyridoxal phosphate binding	0	0	0.0153846	1	null	0.364	1	0.00442478	0.00840336	0.925361	0.593	1	0.964
GO:0022824	molecular_function	transmitter-gated ion channel activity	0.0188679	1	0.0153846	1	-0.294447	0.884	1	0.00884956	0.00840336	-0.0746388	0.959	1	0.964
GO:0043167	molecular_function	ion binding	0.264151	14	0.2	13	-0.401363	0.409	1	0.0663717	0.0588235	-0.174174	0.737	1	0.964
GO:0016829	molecular_function	lyase activity	0.0188679	1	0.0153846	1	-0.294447	0.884	1	0.00884956	0.00840336	-0.0746388	0.959	1	0.964
GO:0043169	molecular_function	cation binding	0.245283	13	0.153846	10	-0.672959	0.212	1	0.0619469	0.0462185	-0.422562	0.453	1	0.964
GO:0043168	molecular_function	anion binding	0.132075	7	0.0615385	4	-1.1018	0.19	1	0.0353982	0.0210084	-0.752711	0.348	1	0.964
GO:0060589	molecular_function	nucleoside-triphosphatase regulator activity	0.0188679	1	0.0153846	1	-0.294447	0.884	1	0.00884956	0.00840336	-0.0746388	0.959	1	0.964
GO:0005525	molecular_function	GTP binding	0.113208	6	0.0461538	3	-1.29445	0.172	1	0.0309735	0.0168067	-0.881994	0.316	1	0.964
GO:0005524	molecular_function	ATP binding	0.0188679	1	0.0307692	2	0.705553	0.683	1	0.00884956	0.012605	0.510324	0.695	1	0.964
GO:0003746	molecular_function	translation elongation factor activity	0.113208	6	0.0307692	2	-1.87941	0.0764	1	0.0309735	0.012605	-1.29703	0.173	1	0.964
unknownfun	molecular_function	unknown molecular function	0.566038	30	0.6	39	0.0840643	0.71	1	0.137168	0.168067	0.293093	0.355	1	0.964
GO:0016830	molecular_function	carbon-carbon lyase activity	0.0188679	1	0	0	null	0.266	1	0.00884956	0.00420168	-1.07464	0.532	1	0.964
GO:0015204	molecular_function	urea transmembrane transporter activity	0.0188679	1	0	0	null	0.266	1	0.00884956	0.00420168	-1.07464	0.532	1	0.964
GO:0016831	molecular_function	carboxy-lyase activity	0.0188679	1	0	0	null	0.266	1	0.00884956	0.00420168	-1.07464	0.532	1	0.964
GO:0016898	molecular_function	oxidoreductase activity, acting on the CH-OH group of donors, cytochrome as acceptor	0.0754717	4	0	0	null	0.0242	1	0.0221239	0.00420168	-2.39657	0.0876	1	0.964
GO:0016778	molecular_function	diphosphotransferase activity	0	0	0.0153846	1	null	0.364	1	0.00442478	0.00840336	0.925361	0.593	1	0.964
GO:0016779	molecular_function	nucleotidyltransferase activity	0.0188679	1	0.0153846	1	-0.294447	0.884	1	0.00884956	0.00840336	-0.0746388	0.959	1	0.964
GO:0042802	molecular_function	identical protein binding	0.0188679	1	0.0153846	1	-0.294447	0.884	1	0.00884956	0.00840336	-0.0746388	0.959	1	0.964
GO:0008094	molecular_function	DNA-dependent ATPase activity	0	0	0.0153846	1	null	0.364	1	0.00442478	0.00840336	0.925361	0.593	1	0.964
GO:0042803	molecular_function	protein homodimerization activity	0.0188679	1	0.0153846	1	-0.294447	0.884	1	0.00884956	0.00840336	-0.0746388	0.959	1	0.964
GO:0008890	molecular_function	glycine C-acetyltransferase activity	0	0	0.0153846	1	null	0.364	1	0.00442478	0.00840336	0.925361	0.593	1	0.964
GO:0016817	molecular_function	hydrolase activity, acting on acid anhydrides	0.132075	7	0.0461538	3	-1.51684	0.0955	1	0.0353982	0.0168067	-1.07464	0.207	1	0.964
GO:0016818	molecular_function	hydrolase activity, acting on acid anhydrides, in phosphorus-containing anhydrides	0.132075	7	0.0461538	3	-1.51684	0.0955	1	0.0353982	0.0168067	-1.07464	0.207	1	0.964
GO:0051082	molecular_function	unfolded protein binding	0.0188679	1	0.0307692	2	0.705553	0.683	1	0.00884956	0.012605	0.510324	0.695	1	0.964
GO:0008135	molecular_function	translation factor activity, RNA binding	0.113208	6	0.0307692	2	-1.87941	0.0764	1	0.0309735	0.012605	-1.29703	0.173	1	0.964
GO:0004970	molecular_function	ionotropic glutamate receptor activity	0.0188679	1	0.0153846	1	-0.294447	0.884	1	0.00884956	0.00840336	-0.0746388	0.959	1	0.964
GO:0042887	molecular_function	amide transmembrane transporter activity	0.0188679	1	0	0	null	0.266	1	0.00884956	0.00420168	-1.07464	0.532	1	0.964
GO:0050661	molecular_function	NADP binding	0	0	0.0153846	1	null	0.364	1	0.00442478	0.00840336	0.925361	0.593	1	0.964
GO:0050662	molecular_function	coenzyme binding	0	0	0.0153846	1	null	0.364	1	0.00442478	0.00840336	0.925361	0.593	1	0.964
GO:0097159	molecular_function	organic cyclic compound binding	0.188679	10	0.123077	8	-0.616375	0.324	1	0.0486726	0.0378151	-0.364145	0.565	1	0.964
GO:0017076	molecular_function	purine nucleotide binding	0.132075	7	0.0615385	4	-1.1018	0.19	1	0.0353982	0.0210084	-0.752711	0.348	1	0.964
GO:0017111	molecular_function	nucleoside-triphosphatase activity	0.132075	7	0.0461538	3	-1.51684	0.0955	1	0.0353982	0.0168067	-1.07464	0.207	1	0.964
GO:0030554	molecular_function	adenyl nucleotide binding	0.0188679	1	0.0307692	2	0.705553	0.683	1	0.00884956	0.012605	0.510324	0.695	1	0.964
GO:0016301	molecular_function	kinase activity	0.0188679	1	0.0153846	1	-0.294447	0.884	1	0.00884956	0.00840336	-0.0746388	0.959	1	0.964
GO:0016787	molecular_function	hydrolase activity	0.132075	7	0.0461538	3	-1.51684	0.0955	1	0.0353982	0.0168067	-1.07464	0.207	1	0.964

## Sheet: pH 7 day 5 vs day 8
# MetaGOmics GO comparison report
# MetaGOmics version: 0.1.1
# Run date: Sat Jun 15 09:24:38 PDT 2019
# Run1 = day 5 pH 7.1
# Run2 = day 8 pH 7.1
GO acc	GO aspect	GO name	Run 1 ratio	Run 1 PSM count	Run 2 ratio	Run 2 PSM count	Log(2) fold change	Raw p-value	Bonf. corr. p-value	Laplace corr. Run 1 ratio	Laplace corr. Run 2 ratio	Laplace corr. Log(2) fold change	Laplace corr. Raw p-value	Laplace corr. Bonf. corr p-value	Laplace corr. q-value
GO:0043900	biological_process	regulation of multi-organism process	0	0	0.00826446	1	null	0.462	1	0.00209644	0.00375235	0.839854	0.629	1	0.772
GO:0043903	biological_process	regulation of symbiosis, encompassing mutualism through parasitism	0	0	0.00826446	1	null	0.462	1	0.00209644	0.00375235	0.839854	0.629	1	0.772
GO:0015672	biological_process	monovalent inorganic cation transport	0.0153846	1	0.0661157	8	2.1035	0.124	1	0.00419287	0.0168856	2.00978	0.0523	1	0.518
GO:1901222	biological_process	regulation of NIK/NF-kappaB signaling	0	0	0.00826446	1	null	0.462	1	0.00209644	0.00375235	0.839854	0.629	1	0.772
GO:1901224	biological_process	positive regulation of NIK/NF-kappaB signaling	0	0	0.00826446	1	null	0.462	1	0.00209644	0.00375235	0.839854	0.629	1	0.772
GO:0005996	biological_process	monosaccharide metabolic process	0.0153846	1	0.0330579	4	1.1035	0.477	1	0.00419287	0.00938086	1.16178	0.321	1	0.772
GO:0050794	biological_process	regulation of cellular process	0.0153846	1	0.00826446	1	-0.896495	0.653	1	0.00419287	0.00375235	-0.160146	0.911	1	0.911
GO:0051641	biological_process	cellular localization	0	0	0.00826446	1	null	0.462	1	0.00209644	0.00375235	0.839854	0.629	1	0.772
GO:0050790	biological_process	regulation of catalytic activity	0.0153846	1	0	0	null	0.171	1	0.00419287	0.00187617	-1.16015	0.499	1	0.772
GO:0071496	biological_process	cellular response to external stimulus	0.0153846	1	0	0	null	0.171	1	0.00419287	0.00187617	-1.16015	0.499	1	0.772
GO:2000112	biological_process	regulation of cellular macromolecule biosynthetic process	0.0153846	1	0	0	null	0.171	1	0.00419287	0.00187617	-1.16015	0.499	1	0.772
GO:0140115	biological_process	export across plasma membrane	0	0	0.00826446	1	null	0.462	1	0.00209644	0.00375235	0.839854	0.629	1	0.772
GO:0006732	biological_process	coenzyme metabolic process	0.0307692	2	0.0330579	4	0.103505	0.933	1	0.00628931	0.00938086	0.576819	0.58	1	0.772
GO:0006974	biological_process	cellular response to DNA damage stimulus	0.0153846	1	0.00826446	1	-0.896495	0.653	1	0.00419287	0.00375235	-0.160146	0.911	1	0.911
GO:0006733	biological_process	oxidoreduction coenzyme metabolic process	0.0307692	2	0.0165289	2	-0.896495	0.523	1	0.00628931	0.00562852	-0.160146	0.891	1	0.911
GO:0006730	biological_process	one-carbon metabolic process	0.0153846	1	0.0165289	2	0.103505	0.953	1	0.00419287	0.00562852	0.424816	0.746	1	0.885
GO:0072330	biological_process	monocarboxylic acid biosynthetic process	0.0307692	2	0.0247934	3	-0.311533	0.81	1	0.00628931	0.00750469	0.254891	0.816	1	0.911
GO:0006725	biological_process	cellular aromatic compound metabolic process	0.0923077	6	0.0743802	9	-0.311533	0.669	1	0.0146751	0.0187617	0.354427	0.614	1	0.772
GO:0023056	biological_process	positive regulation of signaling	0	0	0.00826446	1	null	0.462	1	0.00209644	0.00375235	0.839854	0.629	1	0.772
GO:0023051	biological_process	regulation of signaling	0	0	0.00826446	1	null	0.462	1	0.00209644	0.00375235	0.839854	0.629	1	0.772
GO:0097659	biological_process	nucleic acid-templated transcription	0.0153846	1	0	0	null	0.171	1	0.00419287	0.00187617	-1.16015	0.499	1	0.772
GO:1901361	biological_process	organic cyclic compound catabolic process	0.0307692	2	0.0165289	2	-0.896495	0.523	1	0.00628931	0.00562852	-0.160146	0.891	1	0.911
GO:1901360	biological_process	organic cyclic compound metabolic process	0.0923077	6	0.0743802	9	-0.311533	0.669	1	0.0146751	0.0187617	0.354427	0.614	1	0.772
GO:1901362	biological_process	organic cyclic compound biosynthetic process	0.0923077	6	0.0743802	9	-0.311533	0.669	1	0.0146751	0.0187617	0.354427	0.614	1	0.772
GO:0006820	biological_process	anion transport	0	0	0.00826446	1	null	0.462	1	0.00209644	0.00375235	0.839854	0.629	1	0.772
GO:0051301	biological_process	cell division	0.0153846	1	0.0165289	2	0.103505	0.953	1	0.00419287	0.00562852	0.424816	0.746	1	0.885
GO:0006814	biological_process	sodium ion transport	0	0	0.0165289	2	null	0.297	1	0.00209644	0.00562852	1.42482	0.372	1	0.772
GO:0006811	biological_process	ion transport	0.0153846	1	0.0826446	10	2.42543	0.0637	1	0.00419287	0.0206379	2.29929	0.0206	1	0.518
GO:0006812	biological_process	cation transport	0.0153846	1	0.0743802	9	2.27343	0.089	1	0.00419287	0.0187617	2.16178	0.0329	1	0.518
GO:0072488	biological_process	ammonium transmembrane transport	0	0	0.00826446	1	null	0.462	1	0.00209644	0.00375235	0.839854	0.629	1	0.772
GO:0000160	biological_process	phosphorelay signal transduction system	0.0153846	1	0	0	null	0.171	1	0.00419287	0.00187617	-1.16015	0.499	1	0.772
GO:0042723	biological_process	thiamine-containing compound metabolic process	0	0	0.00826446	1	null	0.462	1	0.00209644	0.00375235	0.839854	0.629	1	0.772
GO:0043933	biological_process	protein-containing complex subunit organization	0.0153846	1	0	0	null	0.171	1	0.00419287	0.00187617	-1.16015	0.499	1	0.772
GO:0042724	biological_process	thiamine-containing compound biosynthetic process	0	0	0.00826446	1	null	0.462	1	0.00209644	0.00375235	0.839854	0.629	1	0.772
GO:0060255	biological_process	regulation of macromolecule metabolic process	0.0153846	1	0	0	null	0.171	1	0.00419287	0.00187617	-1.16015	0.499	1	0.772
GO:1901135	biological_process	carbohydrate derivative metabolic process	0.0307692	2	0.0661157	8	1.1035	0.308	1	0.00628931	0.0168856	1.42482	0.121	1	0.518
GO:1901137	biological_process	carbohydrate derivative biosynthetic process	0.0307692	2	0.0661157	8	1.1035	0.308	1	0.00628931	0.0168856	1.42482	0.121	1	0.518
GO:0006950	biological_process	response to stress	0.0153846	1	0.0165289	2	0.103505	0.953	1	0.00419287	0.00562852	0.424816	0.746	1	0.885
GO:0005976	biological_process	polysaccharide metabolic process	0.0153846	1	0	0	null	0.171	1	0.00419287	0.00187617	-1.16015	0.499	1	0.772
GO:0005975	biological_process	carbohydrate metabolic process	0.0307692	2	0.0661157	8	1.1035	0.308	1	0.00628931	0.0168856	1.42482	0.121	1	0.518
GO:0080090	biological_process	regulation of primary metabolic process	0.0153846	1	0	0	null	0.171	1	0.00419287	0.00187617	-1.16015	0.499	1	0.772
GO:0006520	biological_process	cellular amino acid metabolic process	0.0153846	1	0.0495868	6	1.68847	0.243	1	0.00419287	0.0131332	1.64721	0.131	1	0.525
GO:0006760	biological_process	folic acid-containing compound metabolic process	0	0	0.0165289	2	null	0.297	1	0.00209644	0.00562852	1.42482	0.372	1	0.772
GO:0006766	biological_process	vitamin metabolic process	0	0	0.00826446	1	null	0.462	1	0.00209644	0.00375235	0.839854	0.629	1	0.772
GO:0006757	biological_process	ATP generation from ADP	0.0307692	2	0.0165289	2	-0.896495	0.523	1	0.00628931	0.00562852	-0.160146	0.891	1	0.911
GO:0006518	biological_process	peptide metabolic process	0.0153846	1	0.0661157	8	2.1035	0.124	1	0.00419287	0.0168856	2.00978	0.0523	1	0.518
GO:2001141	biological_process	regulation of RNA biosynthetic process	0.0153846	1	0	0	null	0.171	1	0.00419287	0.00187617	-1.16015	0.499	1	0.772
GO:0006772	biological_process	thiamine metabolic process	0	0	0.00826446	1	null	0.462	1	0.00209644	0.00375235	0.839854	0.629	1	0.772
GO:0006414	biological_process	translational elongation	0.0307692	2	0.0661157	8	1.1035	0.308	1	0.00628931	0.0168856	1.42482	0.121	1	0.518
GO:0006412	biological_process	translation	0.0153846	1	0.0661157	8	2.1035	0.124	1	0.00419287	0.0168856	2.00978	0.0523	1	0.518
GO:0046394	biological_process	carboxylic acid biosynthetic process	0.0307692	2	0.0661157	8	1.1035	0.308	1	0.00628931	0.0168856	1.42482	0.121	1	0.518
GO:0046031	biological_process	ADP metabolic process	0.0307692	2	0.0165289	2	-0.896495	0.523	1	0.00628931	0.00562852	-0.160146	0.891	1	0.911
GO:0045184	biological_process	establishment of protein localization	0	0	0.00826446	1	null	0.462	1	0.00209644	0.00375235	0.839854	0.629	1	0.772
GO:0046395	biological_process	carboxylic acid catabolic process	0.0153846	1	0	0	null	0.171	1	0.00419287	0.00187617	-1.16015	0.499	1	0.772
GO:0006525	biological_process	arginine metabolic process	0.0153846	1	0	0	null	0.171	1	0.00419287	0.00187617	-1.16015	0.499	1	0.772
GO:0006767	biological_process	water-soluble vitamin metabolic process	0	0	0.00826446	1	null	0.462	1	0.00209644	0.00375235	0.839854	0.629	1	0.772
GO:0006526	biological_process	arginine biosynthetic process	0.0153846	1	0	0	null	0.171	1	0.00419287	0.00187617	-1.16015	0.499	1	0.772
GO:0046034	biological_process	ATP metabolic process	0.0307692	2	0.0661157	8	1.1035	0.308	1	0.00628931	0.0168856	1.42482	0.121	1	0.518
GO:0072657	biological_process	protein localization to membrane	0	0	0.00826446	1	null	0.462	1	0.00209644	0.00375235	0.839854	0.629	1	0.772
GO:0046390	biological_process	ribose phosphate biosynthetic process	0.0307692	2	0.0661157	8	1.1035	0.308	1	0.00628931	0.0168856	1.42482	0.121	1	0.518
GO:0046391	biological_process	5-phosphoribose 1-diphosphate metabolic process	0.0153846	1	0	0	null	0.171	1	0.00419287	0.00187617	-1.16015	0.499	1	0.772
GO:0015696	biological_process	ammonium transport	0	0	0.00826446	1	null	0.462	1	0.00209644	0.00375235	0.839854	0.629	1	0.772
GO:1902410	biological_process	mitotic cytokinetic process	0.0153846	1	0	0	null	0.171	1	0.00419287	0.00187617	-1.16015	0.499	1	0.772
GO:1902531	biological_process	regulation of intracellular signal transduction	0	0	0.00826446	1	null	0.462	1	0.00209644	0.00375235	0.839854	0.629	1	0.772
GO:1901565	biological_process	organonitrogen compound catabolic process	0.0153846	1	0.0247934	3	0.688467	0.673	1	0.00419287	0.00750469	0.839854	0.494	1	0.772
GO:1901564	biological_process	organonitrogen compound metabolic process	0.0307692	2	0.165289	20	2.42543	0.00675	1	0.00628931	0.0393996	2.64721	0.000563	0.232	0.0773
GO:0046037	biological_process	GMP metabolic process	0	0	0.00826446	1	null	0.462	1	0.00209644	0.00375235	0.839854	0.629	1	0.772
GO:1901566	biological_process	organonitrogen compound biosynthetic process	0.0307692	2	0.140496	17	2.19097	0.0185	1	0.00628931	0.0337711	2.42482	0.00224	0.925	0.154
GO:1902533	biological_process	positive regulation of intracellular signal transduction	0	0	0.00826446	1	null	0.462	1	0.00209644	0.00375235	0.839854	0.629	1	0.772
GO:1903506	biological_process	regulation of nucleic acid-templated transcription	0.0153846	1	0	0	null	0.171	1	0.00419287	0.00187617	-1.16015	0.499	1	0.772
GO:0006986	biological_process	response to unfolded protein	0.0153846	1	0	0	null	0.171	1	0.00419287	0.00187617	-1.16015	0.499	1	0.772
GO:0006741	biological_process	NADP biosynthetic process	0.0153846	1	0	0	null	0.171	1	0.00419287	0.00187617	-1.16015	0.499	1	0.772
GO:0048584	biological_process	positive regulation of response to stimulus	0	0	0.00826446	1	null	0.462	1	0.00209644	0.00375235	0.839854	0.629	1	0.772
GO:0048583	biological_process	regulation of response to stimulus	0	0	0.00826446	1	null	0.462	1	0.00209644	0.00375235	0.839854	0.629	1	0.772
GO:0006739	biological_process	NADP metabolic process	0.0153846	1	0	0	null	0.171	1	0.00419287	0.00187617	-1.16015	0.499	1	0.772
GO:0016310	biological_process	phosphorylation	0.0307692	2	0.0165289	2	-0.896495	0.523	1	0.00628931	0.00562852	-0.160146	0.891	1	0.911
GO:0050896	biological_process	response to stimulus	0.0153846	1	0.0165289	2	0.103505	0.953	1	0.00419287	0.00562852	0.424816	0.746	1	0.885
GO:1901576	biological_process	organic substance biosynthetic process	0.107692	7	0.165289	20	0.618078	0.288	1	0.0167715	0.0393996	1.23217	0.0316	1	0.518
[truncated: 677 more rows]

## Sheet: pH 7 day 8 vs day 12
# MetaGOmics GO comparison report
# MetaGOmics version: 0.1.1
# Run date: Mon Jun 17 00:13:56 PDT 2019
# Run1 = day 8 pH 7.1
[truncated: 717 more rows]

## Sheet: pH 8 day 1 vs day 5
# MetaGOmics GO comparison report
[truncated: 181 more rows]

[truncated: 2 more sheets: pH 8 day 5 vs day 8, pH 8 day 8 vs day 12]
